# Supplementary material for: Pharmacological and genetic activation of cAMP synthesis disrupts cholesterol utilization in Mycobacterium tuberculosis
Source: PLoS Pathog. 2022 Feb 8;18(2):e1009862. doi: 10.1371/journal.ppat.1009862 (PMC8856561; doi:10.1371/journal.ppat.1009862)
Supplement: S3 File — (XLSX) [file ppat.1009862.s011.xlsx]

## Sheet: DE genes table
4189	annotated genes ('exon' in gtf)							Summary Counts				Comparison 1							sig genes			stringent sig	Comparison 2							sig genes			stringent sig	Comparison 3							sig genes			stringent sig	Comparison 4
								over all pairwise tests				Atc							468			10	WTV							726			46	KOV							11			5	CompV
					from McGuire et al (SYNERGY)			4187	3737	1896		EtOH							FDR	min nCount	log2(FC)		WTD							FDR	min nCount	log2(FC)		KOD							FDR	min nCount	log2(FC)		CompD
					http://www.broadinstitute.org/ftp/pub/seq/msc/pub/SYNERGY/index.html			# genes tsted	# sig	# str-sig	max log2FC	avg Atc	avg EtOH	log2avg	log2FC	abs log2FC	p-value	p-adj	0.05	10	1	strDE	avg WTV	avg WTD	log2avg	log2FC	abs log2FC	p-value	p-adj	0.05	10	1	strDE	avg KOV	avg KOD	log2avg	log2FC	abs log2FC	p-value	p-adj	0.05	10	1	strDE	avg CompV	avg CompD	log2avg	log2FC	abs log2FC
Index	Sort order	GeneID	gene	locus	Orthogroup	Rv	OrthologyType	Tests	significant	DIFF	log2(FC)	avg Atc	avg EtOH	log2(avg)	log2(FC)	abs(log2FC)	pvalue	padj	significant	Num_over_min_min nCount	Num_over_min_log2(FC)	DIFF_EXP	avg WTV	avg WTD	log2(avg)	log2(FC)	abs(log2FC)	pvalue	padj	significant	Num_over_min_min nCount	Num_over_min_log2(FC)	DIFF_EXP	avg KOV	avg KOD	log2(avg)	log2(FC)	abs(log2FC)	pvalue	padj	significant	Num_over_min_min nCount	Num_over_min_log2(FC)	DIFF_EXP	avg CompV	avg CompD	log2(avg)	log2(FC)	abs(log2FC)
2828	569.8	MT2734.1	-	Chromosome:2974111-2975637	9162	Rv2658c	1-to-1	8	2	2	5.698	161	142	7.24317	0.19	0.19	0.183471	0.448128	no	2	0	0	98	86	6.52356	0.189	0.189	0.262311	0.508944	no	2	0	0	108	104	6.72792	0.06	0.06	0.728511	1	no	2	0	0	5081	108	11.3412	5.553	5.553
1342	530.2	MT1302	-	Chromosome:1411379-1412573	22733	Rv1264	1-to-1	8	5	1	5.302	351696	8916	17.4601	5.302	5.302	0	0	yes	2	1	1	6864	6074	12.6593	0.176	0.176	0.000321547	0.00299662	yes	2	0	0	6147	5864	12.5521	0.067	0.067	0.176305	1	no	2	0	0	5471	6112	12.4997	-0.16	0.16
2829	475.6	MT2735	-	Chromosome:2974111-2975637	35560	Rv2646, Rv2659c	2Rv-to-2MT	8	4	2	4.756	234	212	7.8009	0.139	0.139	0.224896	0.500627	no	2	0	0	389	362	8.55267	0.105	0.105	0.297392	0.548507	no	2	0	0	270	292	8.13443	-0.107	0.107	0.355747	1	no	2	0	0	10516	434	12.4186	4.597	4.597
1712	470.3	MT1661	-	Chromosome:1817520-1818852	11711	Rv1625c	1-to-1	8	4	4	4.703	1264	1309	10.3292	-0.05	0.05	0.493505	0.735492	no	2	0	0	1468	1352	10.4615	0.118	0.118	0.102379	0.280098	no	2	0	0	62	54	5.85798	0.242	0.242	0.247797	1	no	2	0	0	11750	5514	13.0755	1.091	1.091
84	437.8	MT0083	-	Chromosome:85625-86480	27172	Rv0077c	1-to-1	8	8	5	4.378	505	662	9.18859	-0.386	0.386	7.71267e-06	0.000175672	yes	2	0	0	7622	547	11.9959	3.8	3.8	0	0	yes	2	1	1	5781	278	11.5649	4.378	4.378	0	0	yes	2	1	1	3508	471	10.9582	2.898	2.898
3697	403.5	MT3573.12	-	Chromosome:3878235-3878661	9677		noRV	8	3	2	4.035	1079	1000	10.0217	0.113	0.113	0.180158	0.442036	no	2	0	0	1688	1482	10.6303	0.187	0.187	0.0210108	0.0904782	no	2	0	0	1416	1378	10.4481	0.039	0.039	0.637501	1	no	2	0	0	27673	2099	13.8617	3.721	3.721
2835	399.1	MT2740	-	Chromosome:2977793-2978660	9167	Rv2666	1-to-1	8	4	2	3.991	268	228	7.9542	0.233	0.233	0.074977	0.268964	no	2	0	0	192	171	7.50383	0.168	0.168	0.234266	0.473163	no	2	0	0	140	127	7.0607	0.141	0.141	0.390782	1	no	2	0	0	2908	183	10.5939	3.991	3.991
289	390.7	MT0291.1	-	Chromosome:333550-336525	9445		noRV	5	2	2	3.907	2	2	1	0.384	0.384	0.79519	NA	no	0	0	0	2	2	1	-0.459	0.459	0.754975	NA	no	0	0	0	2	1	0.584963	0.486	0.486	0.767517	1	no	0	0	0	17	2	3.24793	3.907	3.907
2823	385.6	MT2730	-	Chromosome:2971371-2971695	9160	Rv2653c	1-to-1	6	2	2	3.856	24	26	4.64386	-0.146	0.146	0.668688	NA	no	2	0	0	36	48	5.39232	-0.406	0.406	0.178273	NA	no	2	0	0	38	38	5.24793	0.01	0.01	0.97571	1	no	2	0	0	516	52	8.14975	3.295	3.295
1275	372.3	MT1237	-	Chromosome:1340844-1342155	37264	Rv1200, Rv1199c	2Rv-to-2MT	6	2	2	3.723	34	34	5.08746	-0.01	0.01	0.973722	NA	no	2	0	0	28	17	4.49185	0.726	0.726	0.0396055	NA	no	2	0	0	30	28	4.85798	0.123	0.123	0.721888	1	no	2	0	0	374	28	7.65105	3.714	3.714
3696	370.8	MT3573.11	-	Chromosome:3877457-3878188	9676		noRV	8	3	2	3.708	720	618	9.38586	0.225	0.225	0.00964024	0.0686436	no	2	0	0	1148	1001	10.0694	0.197	0.197	0.0151039	0.071115	no	2	0	0	968	991	9.9359	-0.034	0.034	0.688117	1	no	2	0	0	14990	1433	13.0034	3.387	3.387
1797	370.1	MT1746.1	-	Chromosome:1925134-1925487	9540		noRV	8	4	4	3.701	298	351	8.34207	-0.243	0.243	0.0754752	0.269603	no	2	0	0	1006	928	9.91737	0.118	0.118	0.337415	0.592554	no	2	0	0	428	438	8.75822	-0.032	0.032	0.814704	1	no	2	0	0	9606	738	12.3365	3.701	3.701
2659	369	MT2576	bccA-2	Chromosome:2810403-2812368	34264	Rv2501c	1-to-1	8	5	2	3.69	2524	2422	11.272	0.061	0.061	0.427025	0.685386	no	2	0	0	2926	2504	11.4067	0.224	0.224	0.0031794	0.0203407	yes	2	0	0	2096	1996	10.9986	0.069	0.069	0.380831	1	no	2	0	0	34775	2694	14.1934	3.69	3.69
798	365.4	MT0778	-	Chromosome:848299-850054	22302	Rv3390, Rv0754	2Rv-to-2MT	8	4	2	3.654	331	328	8.36413	0.011	0.011	0.909156	0.966137	no	2	0	0	840	744	9.62936	0.174	0.174	0.0276044	0.111509	no	2	0	0	586	595	9.20579	-0.016	0.016	0.857281	1	no	2	0	0	10579	896	12.4862	3.56	3.56
722	361.3	MT0717	-	Chromosome:789913-791385	21097	Rv0689c	1-to-1	6	2	2	3.613	6	4	2.32193	0.553	0.553	0.432736	NA	no	0	0	0	16	16	4	-0.01	0.01	0.983213	NA	no	2	0	0	18	14	4	0.293	0.293	0.554823	1	no	2	0	0	202	24	6.82018	3.09	3.09
839	358	MT0818	-	Chromosome:890239-893182	20529	Rv2014, Rv2013, Rv0797	many-to-many	5	1	1	3.58	2	0	0	2.378	2.378	0.181205	NA	no	0	1	0	1	4	1.32193	-2.153	2.153	0.127683	NA	no	0	1	0	4	4	2	0.101	0.101	0.928872	1	no	0	0	0	10	4	2.80735	1.474	1.474
809	357.3	MT0788	-	Chromosome:858612-862850	20606	Rv0764c	1-to-1	8	5	2	3.573	703	692	9.44605	0.021	0.021	0.778067	0.903523	no	2	0	0	679	792	9.52258	-0.222	0.222	0.00315776	0.0202708	yes	2	0	0	574	594	9.18982	-0.045	0.045	0.593654	1	no	2	0	0	8086	770	12.1124	3.393	3.393
3813	357.1	MT3675	-	Chromosome:4003225-4004410	27341	Rv3570c	1-to-1	8	6	2	3.571	14169	23677	14.2079	-0.741	0.741	4.87607e-38	2.30455e-35	yes	2	0	0	17394	32534	14.6076	-0.903	0.903	4.63783e-56	8.76782e-54	yes	2	0	0	23315	22978	14.4985	0.021	0.021	0.717769	1	no	2	0	0	1876	22284	13.5603	-3.571	3.571
729	356.8	MT0721	-	Chromosome:795308-796568	25626	Rv0694, Rv1872c	2Rv-to-2MT	8	3	2	3.568	15806	17790	14.036	-0.17	0.17	0.0523995	0.217717	no	2	0	0	17670	16260	14.0503	0.12	0.12	0.171781	0.388458	no	2	0	0	15996	13718	13.8589	0.222	0.222	0.011915	1	no	2	0	0	1492	15336	13.0386	-3.363	3.363
2393	355.8	MT2331	-	Chromosome:2541901-2542429	13914	Rv2270	1-to-1	8	2	2	3.558	38	32	5.12928	0.267	0.267	0.343927	0.616298	no	2	0	0	104	114	6.76818	-0.141	0.141	0.510984	0.737417	no	2	0	0	102	104	6.6865	-0.037	0.037	0.869462	1	no	2	0	0	1085	92	9.2009	3.558	3.558
2794	355.1	MT2699	-	Chromosome:2946632-2947451	21132	Rv2624c	1-to-1	8	2	2	3.551	154	140	7.19967	0.127	0.127	0.565952	0.787583	no	2	0	0	632	512	9.15987	0.306	0.306	0.128362	0.321627	no	2	0	0	562	519	9.07815	0.111	0.111	0.586061	1	no	2	0	0	7408	1370	12.0997	2.435	2.435
133	354.8	MT0132	-	Chromosome:149481-151167	35471	Rv0124, Rv0109, Rv0111	many-to-many	8	3	2	3.548	186	150	7.39232	0.304	0.304	0.0629263	0.244605	no	2	0	0	142	158	7.22882	-0.163	0.163	0.332568	0.587589	no	2	0	0	204	185	7.60363	0.147	0.147	0.377013	1	no	2	0	0	1659	202	9.86186	3.034	3.034
810	350	MT0789	-	Chromosome:858612-862850	35521	Rv0765c	1-to-1	8	3	2	3.5	392	347	8.52943	0.178	0.178	0.0727423	0.263447	no	2	0	0	425	472	8.80896	-0.154	0.154	0.106713	0.288312	no	2	0	0	387	381	8.58496	0.026	0.026	0.801	1	no	2	0	0	4810	486	11.3707	3.305	3.305
3812	346	MT3674	bphD	Chromosome:4001436-4003211	38078	Rv3569c	1-to-1	8	6	2	3.46	6945	10904	13.1236	-0.65	0.65	3.05934e-17	3.21316e-15	yes	2	0	0	7858	15236	13.4952	-0.955	0.955	1.52018e-35	1.59661e-33	yes	2	0	0	11065	10734	13.412	0.044	0.044	0.570627	1	no	2	0	0	969	10668	12.5064	-3.46	3.46
874	341.4	MT0853	-	Chromosome:924301-924472	9483		noRV	6	2	2	3.414	4	4	2	0.193	0.193	0.809036	NA	no	0	0	0	10	9	3.24793	0.203	0.203	0.724301	NA	no	1	0	0	7	7	2.80735	0.052	0.052	0.940403	1	no	0	0	0	109	16	5.96578	2.733	2.733
2824	341.4	MT2731	-	Chromosome:2971774-2973444	9161	Rv2654c	1-to-1	6	2	2	3.414	2	4	1.58496	-0.857	0.857	0.319632	NA	no	0	0	0	8	9	3.08746	-0.068	0.068	0.915919	NA	no	0	0	0	8	10	3.16993	-0.132	0.132	0.845072	1	no	1	0	0	91	14	5.71425	2.761	2.761
2228	337.2	MT2165.1	-	Chromosome:2368019-2368118	9570		noRV	6	2	2	3.372	10	6	3	0.511	0.511	0.379181	NA	no	1	0	0	10	8	3.16993	0.333	0.333	0.549048	NA	no	1	0	0	16	14	3.90689	0.104	0.104	0.839732	1	no	2	0	0	107	22	6.01123	2.259	2.259
3277	336.4	MT3164	-	Chromosome:3437560-3438388	26166	Rv3072c, Rv3079c	2Rv-to-2MT	8	2	2	3.364	288	300	8.19967	-0.059	0.059	0.614326	0.818083	no	2	0	0	218	220	7.77479	-0.005	0.005	0.966444	0.984939	no	2	0	0	210	221	7.75154	-0.072	0.072	0.59023	1	no	2	0	0	2250	249	10.2871	3.18	3.18
3125	335.4	MT3022	-	Chromosome:3294291-3296665	10680	Rv2949c	1-to-1	8	3	2	3.354	8848	10705	13.2551	-0.275	0.275	0.0105159	0.0727754	no	2	0	0	11302	14574	13.6593	-0.367	0.367	0.000635415	0.00548517	yes	2	0	0	12614	13374	13.6656	-0.084	0.084	0.432872	1	no	2	0	0	1182	12036	12.6902	-3.354	3.354
2116	334.1	MT2059	-	Chromosome:2245895-2246753	12739	Rv2003c	1-to-1	8	2	2	3.341	475	406	8.783	0.232	0.232	0.016571	0.0994246	no	2	0	0	438	428	8.75822	0.032	0.032	0.739459	0.879766	no	2	0	0	469	454	8.85019	0.044	0.044	0.66201	1	no	2	0	0	4444	614	11.3044	2.857	2.857
486	330.8	MT0484	-	Chromosome:560343-561204	34779	Rv0468	1-to-1	8	4	2	3.308	14653	16777	13.9399	-0.195	0.195	0.00854852	0.062761	no	2	0	0	9414	14648	13.5545	-0.638	0.638	1.10365e-17	5.7957e-16	yes	2	0	0	14346	14932	13.8375	-0.057	0.057	0.440616	1	no	2	0	0	1312	13008	12.8057	-3.308	3.308
2657	329.9	MT2574	-	Chromosome:2807842-2810399	24919	Rv2499c	1-to-1	8	2	2	3.299	744	692	9.48784	0.107	0.107	0.219037	0.495772	no	2	0	0	596	549	9.16113	0.119	0.119	0.192211	0.416951	no	2	0	0	612	562	9.19722	0.122	0.122	0.198444	1	no	2	0	0	5869	634	11.6669	3.209	3.209
3223	328	MT3116	-	Chromosome:3387270-3388515	33844	Rv3032	1-to-1	8	2	2	3.28	2371	2590	11.2764	-0.127	0.127	0.0549238	0.225479	no	2	0	0	2085	2291	11.0954	-0.137	0.137	0.0414861	0.151848	no	2	0	0	2224	2220	11.1176	0	0	0.994462	1	no	2	0	0	214	1772	9.95565	-3.046	3.046
2664	327.5	MT2581	-	Chromosome:2817151-2817847	30433	Rv2506	1-to-1	8	3	2	3.275	864	716	9.62571	0.272	0.272	0.012959	0.0840265	no	2	0	0	1066	872	9.92035	0.289	0.289	0.00729674	0.0401586	yes	2	0	0	910	930	9.84549	-0.032	0.032	0.769831	1	no	2	0	0	9059	935	12.2868	3.275	3.275
877	326.6	MT0855	-	Chromosome:927745-930385	27165	Rv0834c, Rv0833	2Rv-to-2MT	8	3	2	3.266	2949	2460	11.4011	0.262	0.262	0.00107276	0.0129588	yes	2	0	0	3548	3200	11.7202	0.148	0.148	0.0616621	0.199791	no	2	0	0	3236	3124	11.6348	0.05	0.05	0.532082	1	no	2	0	0	34132	4778	14.2479	2.837	2.837
3796	326.2	MT3657	-	Chromosome:3983748-3984831	25500	Rv3553	1-to-1	8	6	3	3.262	8060	14879	13.4855	-0.884	0.884	1.36578e-07	4.41368e-06	yes	2	0	0	8881	21641	13.8976	-1.285	1.285	1.83877e-14	6.68499e-13	yes	2	1	1	15944	14747	13.9055	0.113	0.113	0.502082	1	no	2	0	0	1662	15916	13.1015	-3.262	3.262
2605	326.1	MT2527	-	Chromosome:2749108-2749507	9123	Rv2451	1-to-1	8	4	2	3.261	92	60	6.24793	0.6	0.6	0.00445663	0.0395552	yes	2	0	0	148	110	7.01123	0.432	0.432	0.0206484	0.0893497	no	2	0	0	159	172	7.37069	-0.107	0.107	0.563485	1	no	2	0	0	1252	131	9.43359	3.261	3.261
2117	324.5	MT2060	-	Chromosome:2246810-2248319	2459	Rv2004c	1-to-1	8	2	2	3.245	1150	1046	10.1007	0.138	0.138	0.181078	0.443717	no	2	0	0	1791	1522	10.6939	0.234	0.234	0.020191	0.0878506	no	2	0	0	1678	1690	10.7177	-0.015	0.015	0.885714	1	no	2	0	0	16971	2070	13.2168	3.036	3.036
2617	324.2	MT2538	-	Chromosome:2762500-2763685	29646	Rv2463	1-to-1	8	4	2	3.242	2344	2554	11.258	-0.124	0.124	0.0671739	0.252721	no	2	0	0	3432	4225	11.9026	-0.3	0.3	5.07035e-06	7.57747e-05	yes	2	0	0	4542	4692	12.1727	-0.047	0.047	0.473492	1	no	2	0	0	358	148	7.98299	1.297	1.297
4020	324.1	MT3876.1	-	Chromosome:4207394-4208088	9703		noRV	8	3	2	3.241	319	304	8.28309	0.063	0.063	0.566618	0.788221	no	2	0	0	408	361	8.58684	0.177	0.177	0.0947775	0.265486	no	2	0	0	293	308	8.23122	-0.068	0.068	0.567091	1	no	2	0	0	3178	336	10.7789	3.241	3.241
2661	323.6	MT2578	scoB	Chromosome:2812372-2815358	25255	Rv2503c, Rv2504c	2Rv-to-2MT	8	3	2	3.236	758	753	9.56129	0.013	0.013	0.88582	0.95612	no	2	0	0	783	593	9.42626	0.399	0.399	1.01002e-05	0.000139886	yes	2	0	0	700	685	9.43567	0.033	0.033	0.723486	1	no	2	0	0	4812	510	11.3778	3.236	3.236
2386	320.7	MT2325	-	Chromosome:2535625-2535849	9572		noRV	6	2	2	3.207	10	17	3.75489	-0.648	0.648	0.176243	NA	no	2	0	0	26	20	4.52356	0.359	0.359	0.385568	NA	no	2	0	0	40	30	5.12928	0.411	0.411	0.305228	1	no	2	0	0	4	29	4.04439	-3.207	3.207
728	320.5	MT0720	-	Chromosome:793822-795306	28979	Rv0693	1-to-1	8	4	2	3.205	17091	19063	14.1419	-0.157	0.157	0.035323	0.166945	no	2	0	0	16882	15930	14.0019	0.084	0.084	0.263124	0.509133	no	2	0	0	13906	11818	13.6508	0.235	0.235	0.00183287	0.639517	no	2	0	0	1830	14888	13.0291	-3.023	3.023
3321	319.7	MT3204	-	Chromosome:3483589-3483823	12856		noRV	5	2	2	3.197	4	2	1.58496	0.426	0.426	0.668511	NA	no	0	0	0	4	4	2	-0.16	0.16	0.859132	NA	no	0	0	0	4	4	2	0.132	0.132	0.888446	1	no	0	0	0	36	4	4.32193	3.122	3.122
1629	319.1	MT1581	-	Chromosome:1731526-1733193	31278	Rv1530	1-to-1	8	2	2	3.191	376	318	8.43879	0.236	0.236	0.028809	0.147756	no	2	0	0	360	350	8.47168	0.043	0.043	0.691144	0.857073	no	2	0	0	308	338	8.33539	-0.127	0.127	0.276243	1	no	2	0	0	3009	330	10.7052	3.191	3.191
1271	316.1	MT1233	-	Chromosome:1338453-1338789	13511	Rv1195	1-to-1	8	2	2	3.161	4398	4637	12.1413	-0.077	0.077	0.734151	0.88543	no	2	0	0	4012	4376	12.0341	-0.126	0.126	0.577873	0.785519	no	2	0	0	4772	4726	12.2134	0.014	0.014	0.949809	1	no	2	0	0	448	1858	10.1712	-2.051	2.051
727	315.4	MT0719.2	-	Chromosome:793822-795306	13012	Rv0692	1-to-1	8	4	2	3.154	7008	7635	12.8379	-0.123	0.123	0.117808	0.350542	no	2	0	0	5996	5213	12.4524	0.202	0.202	0.0109398	0.0552985	no	2	0	0	4470	3886	12.0286	0.202	0.202	0.0123464	1	no	2	0	0	678	5178	11.5157	-2.942	2.942
1260	314.7	MT1222	-	Chromosome:1325262-1326999	21660	Rv1185c	1-to-1	8	2	2	3.147	16525	17173	14.0404	-0.056	0.056	0.486587	0.730372	no	2	0	0	12822	12220	13.6121	0.069	0.069	0.387469	0.637122	no	2	0	0	11642	12431	13.5551	-0.094	0.094	0.241263	1	no	2	0	0	1448	10441	12.5373	-2.85	2.85
3795	314.4	MT3656	-	Chromosome:3979524-3983666	20193	Rv3551, Rv3552	2Rv-to-2MT	8	6	3	3.144	7704	14754	13.4549	-0.937	0.937	5.4817e-28	1.21919e-25	yes	2	0	0	6552	17008	13.5241	-1.376	1.376	2.95592e-58	7.45089e-56	yes	2	1	1	11888	11331	13.503	0.069	0.069	0.418566	1	no	2	0	0	1418	12486	12.7632	-3.144	3.144
2171	313.8	MT2112	-	Chromosome:2313245-2315409	34620	Rv2052c	1-to-1	8	5	2	3.138	5374	4574	12.2802	0.233	0.233	8.7568e-05	0.00156917	yes	2	0	0	6635	5570	12.5752	0.252	0.252	1.87298e-05	0.000245894	yes	2	0	0	5478	5330	12.3998	0.039	0.039	0.512458	1	no	2	0	0	48622	5524	14.7246	3.138	3.138
1493	313.3	MT1447	-	Chromosome:1579451-1580276	26698	Rv1405c, Rv1403c	2Rv-to-2MT	8	4	3	3.133	44	30	5.20945	0.514	0.514	0.0624399	0.244142	no	2	0	0	67	70	6.09803	-0.064	0.064	0.779871	0.900346	no	2	0	0	41	26	5.06609	0.669	0.669	0.032832	1	no	2	0	0	588	100	8.42626	2.564	2.564
3693	313	MT3573	-	Chromosome:3870145-3874811	25659	Rv1586c	1-to-1	8	4	2	3.13	868	986	9.85643	-0.183	0.183	0.0176476	0.10329	no	2	0	0	1308	1508	10.4594	-0.206	0.206	0.00476448	0.0283693	yes	2	0	0	1272	1274	10.314	-0.003	0.003	0.972907	1	no	2	0	0	11451	1864	12.7008	2.619	2.619
3123	311.4	MT3021	-	Chromosome:3285823-3294275	31647	Rv2946c, Rv2948c, Rv2950c, Rv2947c	many-to-many	8	3	2	3.114	12842	15172	13.7739	-0.241	0.241	0.114288	0.344208	no	2	0	0	16706	22442	14.2567	-0.426	0.426	0.005168	0.0301546	yes	2	0	0	19454	20614	14.2902	-0.084	0.084	0.583422	1	no	2	0	0	2260	19540	13.412	-3.114	3.114
3126	309.4	MT3023	-	Chromosome:3294291-3296665	31647	Rv2946c, Rv2948c, Rv2950c, Rv2947c	many-to-many	8	5	2	3.094	19400	25126	14.4424	-0.373	0.373	0.000357206	0.00517469	yes	2	0	0	21637	28300	14.6078	-0.387	0.387	0.000211431	0.00211355	yes	2	0	0	26026	26718	14.6867	-0.038	0.038	0.717358	1	no	2	0	0	2714	23165	13.6595	-3.094	3.094
508	308.2	MT0507	-	Chromosome:579053-579659	18986	Rv0488	1-to-1	8	2	2	3.082	178	169	7.43879	0.072	0.072	0.60134	0.809134	no	2	0	0	249	249	7.96	0	0	0.999657	0.999867	no	2	0	0	225	222	7.80413	0.03	0.03	0.828518	1	no	2	0	0	2110	280	10.2228	2.914	2.914
3801	308.1	MT3664	-	Chromosome:3990121-3993730	36505	Rv3559c, Rv3561	2Rv-to-2MT	8	6	3	3.081	4941	8230	12.6851	-0.736	0.736	8.09333e-12	4.43491e-10	yes	2	0	0	3682	8736	12.6001	-1.246	1.246	7.30804e-31	6.57898e-29	yes	2	1	1	5915	5868	12.5244	0.011	0.011	0.917489	1	no	2	0	0	694	5844	11.6746	-3.081	3.081
418	307.7	MT0416	-	Chromosome:485312-492094	9454		noRV	6	2	2	3.077	10	12	3.45943	-0.244	0.244	0.597193	NA	no	2	0	0	27	24	4.67243	0.136	0.136	0.699195	NA	no	2	0	0	25	22	4.55459	0.116	0.116	0.763343	1	no	2	0	0	230	39	7.07146	2.545	2.545
1396	306.3	MT1353	-	Chromosome:1467711-1469046	13491	Rv1313c	1-to-1	8	2	2	3.063	72	128	6.64386	-0.827	0.827	0.172937	0.431218	no	2	0	0	42	48	5.49185	-0.223	0.223	0.721069	0.870208	no	2	0	0	51	137	6.55459	-1.421	1.421	0.0210786	1	no	2	1	0	348	44	7.61471	3.004	3.004
132	306	MT0131	-	Chromosome:148442-149215	8853	Rv0123	1-to-1	8	2	2	3.06	282	279	8.13186	0.016	0.016	0.890957	0.959472	no	2	0	0	229	262	7.93958	-0.204	0.204	0.0968282	0.269395	no	2	0	0	244	288	8.05528	-0.242	0.242	0.057703	1	no	2	0	0	1908	241	10.0694	2.986	2.986
3128	305.3	MT3025	-	Chromosome:3297423-3298569	22458	Rv2951c	1-to-1	8	2	2	3.053	5596	6020	12.5038	-0.106	0.106	0.0668165	0.252129	no	2	0	0	4767	5038	12.2593	-0.08	0.08	0.170123	0.386094	no	2	0	0	4785	4795	12.2258	-0.002	0.002	0.967094	1	no	2	0	0	576	4225	11.2291	-2.879	2.879
3130	303.9	MT3027	-	Chromosome:3299599-3300856	19523	Rv2953	1-to-1	8	3	2	3.039	4832	5472	12.3309	-0.179	0.179	0.0125681	0.082806	no	2	0	0	3547	4132	11.9067	-0.22	0.22	0.0025118	0.0170505	yes	2	0	0	3975	3920	11.9467	0.021	0.021	0.772812	1	no	2	0	0	434	3362	10.8903	-2.961	2.961
1436	303.8	MT1392	-	Chromosome:1514261-1518577	37898	Rv1349, Rv1348	2Rv-to-2MT	8	2	2	3.038	1174	1456	10.3608	-0.312	0.312	0.157041	0.410347	no	2	0	0	6371	8001	12.811	-0.329	0.329	0.131194	0.327296	no	2	0	0	7611	7695	12.9018	-0.016	0.016	0.941991	1	no	2	0	0	775	4618	11.3969	-2.574	2.574
2662	303.8	MT2579	scoA	Chromosome:2812372-2815358	25255	Rv2503c, Rv2504c	2Rv-to-2MT	8	4	2	3.038	1066	1022	10.0279	0.06	0.06	0.432945	0.689122	no	2	0	0	1368	1031	10.2282	0.407	0.407	6.46066e-08	1.27894e-06	yes	2	0	0	910	937	9.85097	-0.046	0.046	0.573028	1	no	2	0	0	7404	901	12.0198	3.038	3.038
2379	302.8	MT2318	-	Chromosome:2527262-2528081	870	Rv2257c	1-to-1	8	2	2	3.028	2726	2488	11.3482	0.133	0.133	0.129844	0.371643	no	2	0	0	2529	2428	11.2753	0.058	0.058	0.5105	0.737389	no	2	0	0	2292	2297	11.164	-0.005	0.005	0.959739	1	no	2	0	0	309	2400	10.4035	-2.953	2.953
1872	302.7	MT1821.1	-	Chromosome:2004061-2004229	9548		noRV	8	2	2	3.027	121	117	6.89482	0.039	0.039	0.835365	0.933896	no	2	0	0	94	96	6.56986	-0.018	0.018	0.929033	0.967535	no	2	0	0	85	103	6.55459	-0.287	0.287	0.176604	1	no	2	0	0	671	82	8.55651	3.027	3.027
3702	302.7	MT3573.2	-	Chromosome:3870145-3874811	11538	Rv1583c	1-to-1	8	2	2	3.027	76	77	6.25739	-0.027	0.027	0.88387	0.955378	no	2	0	0	159	161	7.32193	-0.023	0.023	0.879633	0.9478	no	2	0	0	124	130	6.98868	-0.043	0.043	0.800179	1	no	2	0	0	1295	182	9.52845	2.832	2.832
1199	300.2	MT1161	-	Chromosome:1252620-1254081	24880	Rv1129c	1-to-1	8	6	3	3.002	13662	19953	14.0368	-0.546	0.546	1.34895e-19	1.75875e-17	yes	2	0	0	12256	24974	14.1842	-1.027	1.027	5.38202e-65	1.69579e-62	yes	2	1	1	18319	19036	14.189	-0.056	0.056	0.358173	1	no	2	0	0	2456	19676	13.4338	-3.002	3.002
2660	300.2	MT2577	pccB-3	Chromosome:2812372-2815358	25739	Rv2502c	1-to-1	8	4	2	3.002	1705	1603	10.6917	0.09	0.09	0.255857	0.536933	no	2	0	0	1426	1181	10.3482	0.27	0.27	0.000955111	0.00773292	yes	2	0	0	1120	1158	10.1536	-0.05	0.05	0.557352	1	no	2	0	0	8720	1088	12.2597	3.002	3.002
260	300	MT0265	-	Chromosome:302287-302767	29268	Rv0251c	1-to-1	8	3	2	3	2666	2326	11.2854	0.196	0.196	0.018614	0.107422	no	2	0	0	9786	9048	13.2011	0.113	0.113	0.157554	0.368861	no	2	0	0	8420	8014	13.0044	0.072	0.072	0.371179	1	no	2	0	0	78290	12330	15.4675	2.667	2.667
790	299.5	MT0772.5	-	Chromosome:840639-842997	37506	Rv0747	1-to-1	8	5	2	2.995	633	504	9.15102	0.327	0.327	9.62833e-05	0.0017172	yes	2	0	0	902	910	9.82337	-0.013	0.013	0.868115	0.94239	no	2	0	0	754	728	9.53333	0.051	0.051	0.541937	1	no	2	0	0	7194	1307	12.0534	2.461	2.461
808	299.2	MT0787.1	-	Chromosome:858612-862850	20384	Rv0763c	1-to-1	8	2	2	2.992	72	84	6.2854	-0.22	0.22	0.32415	0.602404	no	2	0	0	62	58	5.90689	0.069	0.069	0.772826	0.89828	no	2	0	0	52	60	5.80735	-0.167	0.167	0.520975	1	no	2	0	0	480	60	8.07682	2.992	2.992
3222	297.3	MT3115	-	Chromosome:3384837-3387239	3905	Rv3031	1-to-1	8	3	2	2.973	3490	3787	11.8291	-0.118	0.118	0.038594	0.177739	no	2	0	0	3190	3604	11.73	-0.176	0.176	0.00216179	0.0151886	yes	2	0	0	3523	3428	11.763	0.039	0.039	0.502939	1	no	2	0	0	403	2668	10.5845	-2.715	2.715
578	297.1	MT0577	-	Chromosome:642547-647707	22336	Rv0551c	1-to-1	8	6	2	2.971	7294	9117	13.0024	-0.322	0.322	1.05461e-07	3.49778e-06	yes	2	0	0	6940	9578	13.0118	-0.465	0.465	1.64017e-14	6.07989e-13	yes	2	0	0	7747	7648	12.9102	0.018	0.018	0.771429	1	no	2	0	0	1012	7948	12.1293	-2.971	2.971
2105	297.1	MT2048	-	Chromosome:2232323-2234908	36918	Rv1992c	1-to-1	8	4	2	2.971	2880	3148	11.5575	-0.129	0.129	0.0274399	0.142319	no	2	0	0	5126	4812	12.2787	0.091	0.091	0.1084	0.291052	no	2	0	0	3099	3037	11.5831	0.029	0.029	0.630637	1	no	2	0	0	38611	4924	14.4099	2.971	2.971
36	296.9	MT0036	-	Chromosome:33843-34101	9434		noRV	6	3	2	2.969	50	53	5.6865	-0.096	0.096	0.728904	NA	no	2	0	0	76	61	6.09803	0.329	0.329	0.210941	NA	no	2	0	0	50	34	5.39232	0.572	0.572	0.0685532	1	no	2	0	0	454	58	8	2.969	2.969
2795	296.2	MT2700	-	Chromosome:2947465-2948647	8036	Rv2625c	1-to-1	8	3	2	2.962	343	292	8.31061	0.233	0.233	0.379176	0.647252	no	2	0	0	2657	1838	11.1341	0.532	0.532	0.0378554	0.141968	no	2	0	0	1676	1713	10.7266	-0.033	0.033	0.898357	1	no	2	0	0	20695	4092	13.5973	2.338	2.338
699	294.8	MT0694	-	Chromosome:761266-761497	9342		noRV	8	2	2	2.948	246	224	7.87652	0.137	0.137	0.338361	0.611572	no	2	0	0	190	178	7.52356	0.104	0.104	0.488277	0.721766	no	2	0	0	155	168	7.33539	-0.106	0.106	0.519233	1	no	2	0	0	1402	182	9.62936	2.948	2.948
2074	294.5	MT2020	-	Chromosome:2206659-2212589	22864	Rv1968	1-to-1	6	2	2	2.945	64	65	6.01123	-0.019	0.019	0.941544	NA	no	2	0	0	54	60	5.83289	-0.181	0.181	0.491804	NA	no	2	0	0	48	54	5.67243	-0.147	0.147	0.610951	1	no	2	0	0	416	58	7.88874	2.826	2.826
3694	294.5	MT3573.1	-	Chromosome:3870145-3874811	11529	Rv1584c, Rv1585c	2Rv-to-1MT	8	4	2	2.945	627	725	9.40088	-0.211	0.211	0.00850681	0.06263	no	2	0	0	988	1121	10.0423	-0.181	0.181	0.0151408	0.071115	no	2	0	0	850	828	9.71253	0.037	0.037	0.645533	1	no	2	0	0	7606	1214	12.1066	2.649	2.649
3144	294.4	MT3041.1	-	Chromosome:3311786-3312305	9392		noRV	8	2	2	2.944	128	129	7.00562	-0.019	0.019	0.917607	0.968315	no	2	0	0	120	114	6.87036	0.081	0.081	0.674131	0.846807	no	2	0	0	112	112	6.80735	-0.017	0.017	0.935475	1	no	2	0	0	924	124	9.03342	2.89	2.89
3709	294.3	MT3573.9	-	Chromosome:3877243-3877450	9674		noRV	8	2	2	2.943	63	41	5.70044	0.642	0.642	0.00635878	0.0510457	no	2	0	0	88	74	6.33985	0.255	0.255	0.213765	0.448278	no	2	0	0	79	68	6.19967	0.22	0.22	0.329298	1	no	2	0	0	680	114	8.633	2.591	2.591
746	293.9	MT0736	rpmC	Chromosome:807298-808355	211	Rv0709	1-to-1	8	2	2	2.939	4648	4775	12.202	-0.04	0.04	0.567985	0.78954	no	2	0	0	6368	6976	12.7039	-0.131	0.131	0.0553592	0.186887	no	2	0	0	6838	7081	12.7648	-0.05	0.05	0.463383	1	no	2	0	0	834	6040	11.7469	-2.863	2.863
747	293.7	MT0737	rpsQ	Chromosome:807298-808355	212	Rv0710	1-to-1	8	3	2	2.937	11922	12238	13.5603	-0.038	0.038	0.55195	0.779284	no	2	0	0	14942	17112	13.9682	-0.195	0.195	0.00211472	0.0150296	yes	2	0	0	16263	16758	14.0111	-0.043	0.043	0.497263	1	no	2	0	0	1952	14448	13.0014	-2.888	2.888
1553	292.1	MT1508	-	Chromosome:1646311-1651672	35145	Rv1461, Rv1462	2Rv-to-1MT	8	5	2	2.921	19200	15397	14.0784	0.318	0.318	9.06881e-06	0.000202895	yes	2	0	0	20144	15872	14.1364	0.344	0.344	1.62415e-06	2.61315e-05	yes	2	0	0	16595	17148	14.0423	-0.047	0.047	0.51108	1	no	2	0	0	108544	14328	15.9068	2.921	2.921
2067	292	MT2015	-	Chromosome:2202913-2204246	9559		noRV	6	2	2	2.92	46	36	5.35755	0.318	0.318	0.278496	NA	no	2	0	0	45	30	5.22882	0.619	0.619	0.0431903	NA	no	2	0	0	37	39	5.24793	-0.087	0.087	0.78568	1	no	2	0	0	264	35	7.224	2.92	2.92
2825	292	MT2732	-	Chromosome:2971774-2973444	7052	Rv2655c	1-to-1	8	4	2	2.92	128	108	6.88264	0.238	0.238	0.114524	0.344208	no	2	0	0	336	316	8.34873	0.091	0.091	0.429048	0.672437	no	2	0	0	226	218	7.79442	0.043	0.043	0.746998	1	no	2	0	0	2546	360	10.5048	2.82	2.82
2399	291.9	MT2336	-	Chromosome:2544086-2546143	22287	Rv2276	1-to-1	8	5	2	2.919	2	8	2.32193	-2.22	2.22	0.00530872	0.0443404	yes	0	1	0	2962	3491	11.6558	-0.236	0.236	0.000760649	0.00640537	yes	2	0	0	2982	3009	11.5486	-0.013	0.013	0.855792	1	no	2	0	0	440	3304	10.8704	-2.919	2.919
291	291.5	MT0291.3	-	Chromosome:336655-336850	9447		noRV	6	2	2	2.915	24	18	4.39232	0.367	0.367	0.307725	NA	no	2	0	0	30	32	4.9542	-0.086	0.086	0.791591	NA	no	2	0	0	34	36	5.12928	-0.077	0.077	0.816371	1	no	2	0	0	226	44	7.07682	2.34	2.34
1628	290.8	MT1580	-	Chromosome:1729655-1731410	31236	Rv1527c, Rv1529	2Rv-to-1MT	8	2	2	2.908	1075	1004	10.0217	0.097	0.097	0.175011	0.434271	no	2	0	0	1038	1036	10.0182	0.003	0.003	0.967701	0.985689	no	2	0	0	1112	1116	10.1215	-0.004	0.004	0.959037	1	no	2	0	0	6986	931	11.9507	2.908	2.908
827	290.4	MT0806	-	Chromosome:873570-878940	19117		noRV	8	2	2	2.904	188	207	7.62571	-0.14	0.14	0.342989	0.615822	no	2	0	0	121	124	6.93664	-0.039	0.039	0.815952	0.914707	no	2	0	0	131	125	7	0.052	0.052	0.763766	1	no	2	0	0	905	129	9.01402	2.807	2.807
1204	290	MT1166	-	Chromosome:1261268-1261388	9506		noRV	5	1	1	2.9	2	1	0.584963	1.012	1.012	0.514166	NA	no	0	1	0	2	2	1	0.246	0.246	0.846754	NA	no	0	0	0	2	3	1.32193	-0.465	0.465	0.727818	1	no	0	0	0	12	2	2.80735	2.9	2.9
2106	289.7	MT2049	-	Chromosome:2232323-2234908	11606	Rv1993c	1-to-1	8	5	2	2.897	565	694	9.29806	-0.295	0.295	0.000179324	0.00289755	yes	2	0	0	954	854	9.82018	0.159	0.159	0.0300143	0.119825	no	2	0	0	490	508	8.9629	-0.051	0.051	0.568813	1	no	2	0	0	6823	917	11.9181	2.897	2.897
3349	288.8	MT3233	nuoA	Chromosome:3507166-3507553	28458	Rv3145	1-to-1	8	5	2	2.888	1052	1558	10.3498	-0.564	0.564	3.76153e-06	9.00147e-05	yes	2	0	0	841	1540	10.2174	-0.872	0.872	1.36933e-12	4.10907e-11	yes	2	0	0	1534	1428	10.5324	0.102	0.102	0.407054	1	no	2	0	0	242	1788	9.98726	-2.888	2.888
83	288.5	MT0082	-	Chromosome:85172-85562	7161	Rv0076c	1-to-1	8	6	4	2.885	208	184	7.61471	0.176	0.176	0.192923	0.460401	no	2	0	0	932	126	9.04712	2.885	2.885	7.37116e-106	5.57407e-103	yes	2	1	1	750	126	8.77479	2.584	2.584	1.72979e-74	3.62132e-71	yes	2	1	1	527	122	8.34207	2.119	2.119
742	287.7	MT0732	rpsS	Chromosome:805599-807295	207	Rv0705	1-to-1	8	4	2	2.877	9912	10528	13.3191	-0.087	0.087	0.149129	0.397467	no	2	0	0	11298	12816	13.5576	-0.182	0.182	0.00260521	0.0174961	yes	2	0	0	12585	12902	13.6375	-0.036	0.036	0.552254	1	no	2	0	0	1537	11034	12.6178	-2.843	2.843
1201	287.5	MT1163	gltA-3	Chromosome:1254101-1258602	32786	Rv1131	1-to-1	8	5	4	2.875	34919	47094	15.3236	-0.431	0.431	9.65139e-09	3.88212e-07	yes	2	0	0	15041	31186	14.4964	-1.052	1.052	3.91516e-44	5.10456e-42	yes	2	1	1	30356	31428	14.9149	-0.05	0.05	0.506268	1	no	2	0	0	3316	24356	13.7561	-2.875	2.875
4185	287.4	MT4040	-	Chromosome:4401273-4403067	32770	Rv3921c	1-to-1	8	3	2	2.874	15560	16060	13.9485	-0.046	0.046	0.518987	0.753567	no	2	0	0	18380	20627	14.2514	-0.166	0.166	0.0191425	0.0846526	no	2	0	0	21541	21680	14.3994	-0.009	0.009	0.895445	1	no	2	0	0	2636	19252	13.4179	-2.874	2.874
4186	287.2	MT4040.1	-	Chromosome:4401273-4403067	1200	Rv3922c	1-to-1	8	3	2	2.872	5242	5188	12.3485	0.015	0.015	0.851803	0.94144	no	2	0	0	5710	6482	12.5736	-0.183	0.183	0.0214883	0.0921171	no	2	0	0	6582	6916	12.7205	-0.071	0.071	0.37189	1	no	2	0	0	898	6542	11.8611	-2.872	2.872
807	286.9	MT0787	-	Chromosome:858064-858610	3570	Rv0762c	1-to-1	8	2	2	2.869	480	484	8.91289	-0.008	0.008	0.933626	0.973322	no	2	0	0	340	372	8.47573	-0.123	0.123	0.249074	0.492425	no	2	0	0	340	326	8.37938	0.07	0.07	0.539464	1	no	2	0	0	2488	363	10.4773	2.774	2.774
1495	286.6	MT1449	-	Chromosome:1580998-1581823	26698	Rv1405c, Rv1403c	2Rv-to-2MT	8	4	4	2.866	108	112	6.78136	-0.059	0.059	0.71016	0.871049	no	2	0	0	446	404	8.73132	0.146	0.146	0.206001	0.435498	no	2	0	0	174	188	7.49985	-0.11	0.11	0.45178	1	no	2	0	0	3254	578	10.9039	2.494	2.494
3704	286.6	MT3573.4	-	Chromosome:3874928-3875402	8998	Rv1581c	1-to-1	8	2	2	2.866	66	86	6.24793	-0.373	0.373	0.0482981	0.204955	no	2	0	0	117	126	6.92481	-0.119	0.119	0.470886	0.710663	no	2	0	0	112	129	6.91289	-0.193	0.193	0.274982	1	no	2	0	0	851	157	8.97728	2.436	2.436
1957	286.5	MT1905	-	Chromosome:2102204-2102990	28377	Rv1857	1-to-1	8	4	2	2.865	3932	4487	12.0394	-0.191	0.191	0.00292805	0.028387	yes	2	0	0	5211	6024	12.4557	-0.209	0.209	0.000965004	0.0077797	yes	2	0	0	5681	5730	12.4781	-0.013	0.013	0.837719	1	no	2	0	0	708	4920	11.4584	-2.782	2.782
3596	286.2	MT3480	-	Chromosome:3773733-3777030	256	Rv3370c	1-to-1	8	6	2	2.862	1660	1448	10.6018	0.198	0.198	0.0054655	0.0454177	yes	2	0	0	3346	2793	11.5838	0.26	0.26	0.000111395	0.00123878	yes	2	0	0	2254	2133	11.099	0.079	0.079	0.263979	1	no	2	0	0	24319	3770	13.7777	2.69	2.69
2656	285.9	MT2573	citE	Chromosome:2807842-2810399	29417	Rv2498c	1-to-1	8	3	2	2.859	1612	1389	10.5512	0.216	0.216	0.00691386	0.0541865	no	2	0	0	1421	1166	10.3371	0.285	0.285	0.000471528	0.00420482	yes	2	0	0	1307	1210	10.2975	0.11	0.11	0.191457	1	no	2	0	0	9753	1345	12.438	2.859	2.859
2995	285.2	MT2893	-	Chromosome:3127922-3129757	9193	Rv2826c	1-to-1	8	5	2	2.852	534	448	8.93958	0.255	0.255	0.0021984	0.022773	yes	2	0	0	928	768	9.72792	0.272	0.272	0.000239372	0.00234472	yes	2	0	0	780	770	9.59805	0.016	0.016	0.842117	1	no	2	0	0	6075	842	11.7559	2.852	2.852
685	284.3	MT0681	rplL	Chromosome:750821-753478	192	Rv0652	1-to-1	8	3	2	2.843	4986	4496	12.211	0.149	0.149	0.00997479	0.0702322	no	2	0	0	3862	4526	12.0341	-0.23	0.23	8.08863e-05	0.000949786	yes	2	0	0	4112	4580	12.0855	-0.155	0.155	0.00857628	1	no	2	0	0	535	3110	10.8317	-2.531	2.531
3756	283.9	MT3617	-	Chromosome:3945326-3946118	25794	Rv3516	1-to-1	8	6	2	2.839	3602	5703	12.1838	-0.662	0.662	8.02908e-18	8.6737e-16	yes	2	0	0	3712	7078	12.3974	-0.931	0.931	8.31777e-34	8.06398e-32	yes	2	0	0	5018	5044	12.2966	-0.008	0.008	0.918457	1	no	2	0	0	695	4982	11.4709	-2.839	2.839
3224	283.6	MT3117	-	Chromosome:3388548-3388938	9215		noRV	8	2	2	2.836	538	560	9.10066	-0.054	0.054	0.635089	0.832329	no	2	0	0	361	436	8.63844	-0.274	0.274	0.0215705	0.0923647	no	2	0	0	430	440	8.76487	-0.033	0.033	0.786187	1	no	2	0	0	50	318	7.52356	-2.655	2.655
743	282.8	MT0733	rplV	Chromosome:805599-807295	208	Rv0706	1-to-1	8	4	2	2.828	9726	9916	13.2617	-0.028	0.028	0.655966	0.843035	no	2	0	0	11776	14084	13.6584	-0.258	0.258	4.17642e-05	0.000509389	yes	2	0	0	13606	13829	13.7437	-0.024	0.024	0.705676	1	no	2	0	0	1686	11980	12.7383	-2.828	2.828
3802	282.8	MT3665	-	Chromosome:3990121-3993730	21444	Rv3560c	1-to-1	8	6	3	2.828	7077	11122	13.1516	-0.652	0.652	6.13047e-13	4.11181e-11	yes	2	0	0	4170	10063	12.797	-1.271	1.271	3.43497e-44	4.81023e-42	yes	2	1	1	7444	7000	12.8182	0.088	0.088	0.332195	1	no	2	0	0	985	6968	11.9573	-2.828	2.828
1274	282.5	MT1236	-	Chromosome:1340492-1340777	11461	Rv1198	1-to-1	8	3	2	2.825	4654	4248	12.1199	0.131	0.131	0.29129	0.570952	no	2	0	0	4194	4994	12.1655	-0.251	0.251	0.0424983	0.154357	no	2	0	0	5358	5376	12.3899	-0.005	0.005	0.970009	1	no	2	0	0	592	1882	10.2726	-1.669	1.669
3913	281.7	MT3767.3	-	Chromosome:4099427-4100039	9696		noRV	5	1	1	2.817	4	4	2	0.181	0.181	0.859766	NA	no	0	0	0	4	6	2.32193	-0.814	0.814	0.419241	NA	no	0	0	0	2	6	2	-1.062	1.062	0.342001	1	no	0	1	0	10	2	2.58496	2.817	2.817
2073	280.4	MT2019	-	Chromosome:2206659-2212589	22865	Rv1967	1-to-1	8	2	2	2.804	67	64	6.03342	0.077	0.077	0.752174	0.893231	no	2	0	0	62	71	6.05528	-0.188	0.188	0.440135	0.683991	no	2	0	0	84	70	6.26679	0.238	0.238	0.339716	1	no	2	0	0	436	77	8.00282	2.498	2.498
3794	279.8	MT3655	-	Chromosome:3979524-3983666	20193	Rv3551, Rv3552	2Rv-to-2MT	8	6	4	2.798	8828	16136	13.6076	-0.87	0.87	9.26441e-27	1.84362e-24	yes	2	0	0	5620	15696	13.3796	-1.482	1.482	1.15594e-73	3.97327e-71	yes	2	1	1	11277	10852	13.4337	0.055	0.055	0.498312	1	no	2	0	0	1590	11034	12.6239	-2.798	2.798
745	279.7	MT0735	rplP	Chromosome:807298-808355	210	Rv0708	1-to-1	8	4	2	2.797	4757	4944	12.2439	-0.056	0.056	0.398461	0.664512	no	2	0	0	5749	6574	12.5891	-0.193	0.193	0.00350687	0.0219892	yes	2	0	0	6728	6825	12.7263	-0.021	0.021	0.75086	1	no	2	0	0	861	5948	11.7332	-2.797	2.797
2107	279.5	MT2050	-	Chromosome:2234960-2235317	31263	Rv1994c	1-to-1	8	4	3	2.795	748	848	9.64024	-0.182	0.182	0.029058	0.148555	no	2	0	0	1518	1387	10.5043	0.129	0.129	0.0949319	0.265486	no	2	0	0	682	734	9.46761	-0.112	0.112	0.209112	1	no	2	0	0	8898	1281	12.3133	2.795	2.795
2855	279.3	MT2760	-	Chromosome:2998223-3000642	6524	Rv2686c	1-to-1	8	2	2	2.793	518	518	9.01681	0	0	0.999829	0.999829	no	2	0	0	84	88	6.42626	-0.071	0.071	0.69252	0.857374	no	2	0	0	76	66	6.14975	0.187	0.187	0.36639	1	no	2	0	0	580	95	8.39874	2.609	2.609
3703	279.3	MT3573.3	-	Chromosome:3870145-3874811	28362	Rv1582c	1-to-1	8	3	2	2.793	319	338	8.35975	-0.083	0.083	0.471922	0.718911	no	2	0	0	560	654	9.24555	-0.223	0.223	0.0322649	0.125628	no	2	0	0	508	506	8.98584	0.007	0.007	0.946839	1	no	2	0	0	3890	760	11.183	2.353	2.353
698	279.1	MT0693	-	Chromosome:760535-761112	11545	Rv0665	1-to-1	8	2	2	2.791	276	258	8.0607	0.095	0.095	0.515548	0.751243	no	2	0	0	174	171	7.43045	0.024	0.024	0.879852	0.9478	no	2	0	0	190	162	7.45943	0.236	0.236	0.156014	1	no	2	0	0	1204	220	9.47573	2.449	2.449
2380	278.6	MT2319	-	Chromosome:2528094-2529156	21795	Rv2258c	1-to-1	8	3	2	2.786	7419	7264	12.8419	0.031	0.031	0.612324	0.816936	no	2	0	0	6047	6166	12.5761	-0.028	0.028	0.64499	0.825793	no	2	0	0	5395	5566	12.4201	-0.045	0.045	0.469496	1	no	2	0	0	876	5740	11.6917	-2.711	2.711
2082	278.4	MT2027	-	Chromosome:2216057-2216584	9561		noRV	8	2	2	2.784	106	93	6.63662	0.189	0.189	0.33268	0.60886	no	2	0	0	118	96	6.74147	0.283	0.283	0.141915	0.34618	no	2	0	0	90	88	6.47573	0.037	0.037	0.862305	1	no	2	0	0	618	90	8.46761	2.784	2.784
1818	277.7	MT1765	-	Chromosome:1941433-1942406	9007	Rv1724c	1-to-1	8	2	2	2.777	363	500	8.75322	-0.462	0.462	0.324339	0.602404	no	2	0	0	284	304	8.19967	-0.102	0.102	0.829268	0.921932	no	2	0	0	262	578	8.71425	-1.137	1.137	0.0157188	1	no	2	1	0	1945	323	10.1472	2.59	2.59
3797	277.2	MT3658	-	Chromosome:3984866-3986885	26221	Rv3554	1-to-1	8	6	3	2.772	3924	6908	12.403	-0.815	0.815	2.37848e-34	8.17548e-32	yes	2	0	0	4298	10340	12.8374	-1.266	1.266	2.52671e-81	1.19419e-78	yes	2	1	1	7617	7686	12.9015	-0.013	0.013	0.842109	1	no	2	0	0	1215	8247	12.2079	-2.772	2.772
1859	276.6	MT1805	-	Chromosome:1986863-1987388	13453	Rv3724A, Rv1758, Rv3724B	many-to-many	8	4	3	2.766	238	203	7.78463	0.227	0.227	0.279588	0.561535	no	2	0	0	51	48	5.62936	0.093	0.093	0.729409	0.874135	no	2	0	0	28	23	4.67243	0.222	0.222	0.530886	1	no	2	0	0	348	52	7.64386	2.731	2.731
946	276.5	MT0920	gltA-2	Chromosome:999483-1000779	32787	Rv0896, Rv0889c	2Rv-to-2MT	8	4	2	2.765	17544	18674	14.1444	-0.09	0.09	0.148726	0.397467	no	2	0	0	21466	18510	14.2868	0.214	0.214	0.000605617	0.00526399	yes	2	0	0	19154	19186	14.2266	-0.003	0.003	0.966728	1	no	2	0	0	3158	19952	13.4962	-2.66	2.66
341	275.8	MT0341	-	Chromosome:392332-394105	26891	Rv0326	1-to-1	8	2	2	2.758	168	146	7.29462	0.196	0.196	0.169105	0.424558	no	2	0	0	185	186	7.53528	-0.007	0.007	0.958718	0.98023	no	2	0	0	178	152	7.36632	0.237	0.237	0.117524	1	no	2	0	0	1253	205	9.50978	2.61	2.61
723	275.7	MT0717.1	-	Chromosome:791497-791773	9473		noRV	8	2	2	2.757	78	80	6.30378	-0.03	0.03	0.882527	0.954745	no	2	0	0	85	92	6.46761	-0.107	0.107	0.587719	0.791087	no	2	0	0	82	74	6.2854	0.16	0.16	0.463702	1	no	2	0	0	576	126	8.45533	2.196	2.196
1361	275.1	MT1319	-	Chromosome:1431150-1436748	37762	Rv1282c	1-to-1	8	2	2	2.751	1022	1063	10.0258	-0.055	0.055	0.552712	0.779486	no	2	0	0	904	906	9.82177	-0.003	0.003	0.97349	0.988125	no	2	0	0	817	826	9.68212	-0.018	0.018	0.856851	1	no	2	0	0	136	812	8.88874	-2.598	2.598
2068	273.9	MT2015.1	-	Chromosome:2204352-2205830	9373		noRV	8	3	2	2.739	54	54	5.75489	0.002	0.002	0.994598	0.997235	no	2	0	0	84	73	6.29462	0.194	0.194	0.384951	0.634873	no	2	0	0	52	54	5.72792	-0.027	0.027	0.917023	1	no	2	0	0	489	74	8.13699	2.739	2.739
3350	273.4	MT3234	nuoB	Chromosome:3507561-3508116	28846	Rv3146	1-to-1	8	5	2	2.734	2065	2897	11.2767	-0.487	0.487	7.51112e-05	0.00137196	yes	2	0	0	1498	2614	11.0056	-0.803	0.803	9.31301e-11	2.39541e-09	yes	2	0	0	2504	2504	11.29	-0.001	0.001	0.996134	1	no	2	0	0	450	2995	10.7503	-2.734	2.734
3508	273.2	MT3387	-	Chromosome:3664421-3664835	12757	Rv3288c	1-to-1	8	5	2	2.732	882	506	9.43879	0.797	0.797	3.68023e-23	6.62617e-21	yes	2	0	0	1200	794	9.96145	0.593	0.593	2.69357e-15	1.08345e-13	yes	2	0	0	908	914	9.83131	-0.01	0.01	0.894347	1	no	2	0	0	7970	1274	12.1743	2.644	2.644
2658	272.9	MT2575	-	Chromosome:2807842-2810399	27068	Rv2500c	1-to-1	8	4	2	2.729	3361	3106	11.6589	0.114	0.114	0.06674	0.252129	no	2	0	0	3562	2712	11.6152	0.394	0.394	2.80879e-10	6.94119e-09	yes	2	0	0	2878	2905	11.4976	-0.015	0.015	0.820947	1	no	2	0	0	20876	3149	13.5522	2.729	2.729
4184	272	MT4039	-	Chromosome:4400638-4401202	3383	Rv3920c	1-to-1	8	4	2	2.72	12834	13153	13.6655	-0.036	0.036	0.407338	0.670502	no	2	0	0	16664	18089	14.0848	-0.118	0.118	0.00551571	0.0315506	yes	2	0	0	19624	19130	14.2421	0.037	0.037	0.392498	1	no	2	0	0	2708	17836	13.3264	-2.72	2.72
744	271.7	MT0734	rpsC	Chromosome:805599-807295	209	Rv0707	1-to-1	8	4	2	2.717	14852	15510	13.89	-0.063	0.063	0.295851	0.573942	no	2	0	0	17371	19849	14.1838	-0.192	0.192	0.00130155	0.00994175	yes	2	0	0	19924	20148	14.2903	-0.016	0.016	0.786609	1	no	2	0	0	2644	17396	13.2906	-2.717	2.717
3297	271.5	MT3182	-	Chromosome:3463005-3463749	9221	Rv3098c	1-to-1	8	3	2	2.715	666	708	9.42417	-0.092	0.092	0.336645	0.610776	no	2	0	0	1510	1294	10.4533	0.224	0.224	0.0122662	0.0602316	no	2	0	0	1072	1088	10.0768	-0.022	0.022	0.813764	1	no	2	0	0	9717	1480	12.4508	2.715	2.715
1259	270.8	MT1221	-	Chromosome:1324018-1325134	12705	Rv3539, Rv1184c	2Rv-to-2MT	8	2	2	2.708	4983	5119	12.3024	-0.039	0.039	0.735222	0.885592	no	2	0	0	3381	3278	11.7011	0.045	0.045	0.700522	0.861358	no	2	0	0	3118	3117	11.6062	0	0	0.997098	1	no	2	0	0	521	2866	10.7258	-2.469	2.469
281	270.6	MT0285	-	Chromosome:328688-329705	12937	Rv0272c	1-to-1	8	2	2	2.706	1538	1573	10.6032	-0.032	0.032	0.694918	0.863295	no	2	0	0	1210	1216	10.2444	-0.008	0.008	0.92695	0.967155	no	2	0	0	1324	1252	10.3309	0.08	0.08	0.355097	1	no	2	0	0	7892	1274	12.1621	2.629	2.629
679	270.3	MT0674	estB	Chromosome:741673-744057	26674	Rv0646c	1-to-1	8	3	2	2.703	2360	2310	11.1892	0.03	0.03	0.708492	0.870221	no	2	0	0	3844	3090	11.7595	0.315	0.315	6.87491e-05	0.000820001	yes	2	0	0	3358	3507	11.745	-0.063	0.063	0.432322	1	no	2	0	0	592	2766	10.7134	-2.229	2.229
3708	270.3	MT3573.8	-	Chromosome:3876723-3877236	32581	Rv1577c	1-to-1	8	5	2	2.703	882	744	9.66711	0.245	0.245	0.000564351	0.0076315	yes	2	0	0	1640	1320	10.5314	0.315	0.315	8.92774e-07	1.53435e-05	yes	2	0	0	1279	1254	10.3066	0.027	0.027	0.692597	1	no	2	0	0	10682	1737	12.6003	2.621	2.621
485	269.7	MT0483	aceA-1	Chromosome:558975-560262	19557	Rv0467	1-to-1	8	4	2	2.697	39732	45284	15.3754	-0.189	0.189	0.00641654	0.0514003	no	2	0	0	25040	40382	14.9975	-0.689	0.689	2.60591e-23	1.72859e-21	yes	2	0	0	41814	43543	15.3812	-0.058	0.058	0.39914	1	no	2	0	0	5870	38092	14.424	-2.697	2.697
741	269.6	MT0731	rplB	Chromosome:804716-805559	206	Rv0704	1-to-1	8	4	2	2.696	31573	33370	14.9869	-0.08	0.08	0.153775	0.404046	no	2	0	0	33824	38806	15.1483	-0.198	0.198	0.000401704	0.0036336	yes	2	0	0	37901	37776	15.2076	0.005	0.005	0.93305	1	no	2	0	0	5222	33728	14.2493	-2.691	2.691
3221	269.6	MT3114	-	Chromosome:3384837-3387239	27058	Rv3030	1-to-1	8	3	2	2.696	2120	2484	11.1687	-0.229	0.229	0.000177875	0.00288646	yes	2	0	0	1817	1960	10.883	-0.109	0.109	0.0806653	0.239271	no	2	0	0	2018	1959	10.9575	0.043	0.043	0.503213	1	no	2	0	0	280	1606	9.88111	-2.517	2.517
3468	269.2	MT3348	-	Chromosome:3624651-3625466	13948	Rv3251c, Rv3250c	2Rv-to-2MT	8	5	3	2.692	270	486	8.56224	-0.849	0.849	1.27371e-07	4.18774e-06	yes	2	0	0	77	498	8.16742	-2.692	2.692	5.97602e-48	9.41473e-46	yes	2	1	1	468	459	8.85643	0.026	0.026	0.873337	1	no	2	0	0	204	318	8.02791	-0.641	0.641
1554	268.8	MT1509	-	Chromosome:1646311-1651672	33122		noRV	8	5	2	2.688	7876	6472	12.8086	0.283	0.283	4.15013e-05	0.000796529	yes	2	0	0	8434	6690	12.8846	0.334	0.334	1.31014e-06	2.14503e-05	yes	2	0	0	7272	7324	12.8333	-0.011	0.011	0.879734	1	no	2	0	0	38237	5936	14.4309	2.688	2.688
1992	268.7	MT1940	-	Chromosome:2136321-2136933	7105	Rv1890c	1-to-1	8	2	2	2.687	281	256	8.06878	0.131	0.131	0.295654	0.573885	no	2	0	0	246	262	7.98868	-0.093	0.093	0.465982	0.707256	no	2	0	0	246	237	7.91588	0.053	0.053	0.69632	1	no	2	0	0	1585	296	9.87728	2.416	2.416
3204	268.7	MT3098	-	Chromosome:3371315-3371723	13646	Rv3021c, Rv3022c, Rv3018c, Rv3738c	many-to-many	6	3	3	2.687	30	30	4.90689	-0.019	0.019	0.953996	NA	no	2	0	0	40	37	5.26679	0.116	0.116	0.711162	NA	no	2	0	0	16	22	4.24793	-0.422	0.422	0.308154	1	no	2	0	0	228	35	7.03892	2.687	2.687
2146	268.4	MT2087	-	Chromosome:2276901-2278757	35569	Rv2028c	1-to-1	8	2	2	2.684	154	136	7.17991	0.176	0.176	0.250922	0.531675	no	2	0	0	298	236	8.0607	0.332	0.332	0.0135585	0.0654722	no	2	0	0	358	302	8.36632	0.24	0.24	0.0748688	1	no	2	0	0	1913	488	10.2294	1.974	1.974
3793	268.4	MT3654	-	Chromosome:3979524-3983666	30169	Rv3550	1-to-1	8	6	4	2.684	7942	14561	13.4578	-0.874	0.874	1.00136e-35	4.20684e-33	yes	2	0	0	3912	11240	12.8872	-1.522	1.522	7.79927e-102	4.91484e-99	yes	2	1	1	8195	7535	12.9412	0.121	0.121	0.0871363	1	no	2	0	0	1258	8067	12.1869	-2.684	2.684
3441	268.3	MT3321	-	Chromosome:3594751-3595600	13614	Rv3224	1-to-1	8	2	2	2.683	8468	8935	13.087	-0.077	0.077	0.150877	0.399206	no	2	0	0	6726	6694	12.7121	0.006	0.006	0.907028	0.960637	no	2	0	0	6797	6642	12.7141	0.033	0.033	0.551425	1	no	2	0	0	1044	6376	11.8572	-2.606	2.606
1273	268	MT1235	-	Chromosome:1340145-1340442	11438	Rv1197	1-to-1	8	2	2	2.68	1364	1336	10.3987	0.03	0.03	0.911024	0.967018	no	2	0	0	1150	1430	10.3332	-0.315	0.315	0.241855	0.483326	no	2	0	0	1470	1492	10.5324	-0.022	0.022	0.934698	1	no	2	0	0	181	518	8.44915	-1.531	1.531
2670	267.6	MT2586.1	-	Chromosome:2823338-2823740	9607		noRV	8	2	2	2.676	242	240	7.91289	0.009	0.009	0.942684	0.97625	no	2	0	0	344	322	8.37938	0.099	0.099	0.405297	0.650988	no	2	0	0	367	372	8.52943	-0.009	0.009	0.940698	1	no	2	0	0	2017	316	10.188	2.676	2.676
3442	267.6	MT3322	-	Chromosome:3595695-3597341	9240		noRV	8	2	2	2.676	294	306	8.22882	-0.062	0.062	0.608806	0.814876	no	2	0	0	233	247	7.90689	-0.09	0.09	0.482013	0.718082	no	2	0	0	256	262	8.01681	-0.036	0.036	0.787027	1	no	2	0	0	1486	235	9.74903	2.664	2.664
4043	266.7	MT3899	-	Chromosome:4229478-4230243	37114	Rv3791	1-to-1	8	2	2	2.667	1951	2048	10.9654	-0.069	0.069	0.339431	0.612354	no	2	0	0	1088	1210	10.1662	-0.155	0.155	0.0454278	0.161583	no	2	0	0	1227	1294	10.2998	-0.076	0.076	0.336489	1	no	2	0	0	172	926	9.10066	-2.434	2.434
203	266.3	MT0205	-	Chromosome:230875-231646	36433	Rv0195	1-to-1	8	4	4	2.663	32	38	5.12928	-0.231	0.231	0.396129	0.662728	no	2	0	0	92	86	6.47573	0.109	0.109	0.599543	0.800691	no	2	0	0	40	36	5.24793	0.153	0.153	0.594634	1	no	2	0	0	584	127	8.47371	2.201	2.201
1848	265.5	MT1794	-	Chromosome:1970622-1971861	26031	Rv1751	1-to-1	8	2	2	2.655	9295	8818	13.1447	0.076	0.076	0.229838	0.506126	no	2	0	0	8403	8744	13.0657	-0.057	0.057	0.367624	0.621098	no	2	0	0	8071	8232	12.9928	-0.028	0.028	0.659475	1	no	2	0	0	1338	7076	12.0386	-2.407	2.407
1435	265.2	MT1390	-	Chromosome:1514261-1518577	37898	Rv1349, Rv1348	2Rv-to-2MT	8	2	2	2.652	2307	3018	11.3786	-0.388	0.388	0.0868705	0.292743	no	2	0	0	11902	15412	13.7374	-0.373	0.373	0.0983467	0.272417	no	2	0	0	14644	14681	13.8398	-0.004	0.004	0.987165	1	no	2	0	0	1892	8974	12.4075	-2.245	2.245
1873	265.2	MT1822	-	Chromosome:2004259-2004397	9549		noRV	6	2	2	2.652	20	20	4.32193	0	0	0.999724	NA	no	2	0	0	16	13	3.85798	0.332	0.332	0.491742	NA	no	2	0	0	16	16	4	0.027	0.027	0.956571	1	no	2	0	0	64	10	5.20945	2.652	2.652
2390	263.9	MT2329	-	Chromosome:2538847-2541480	13189	Rv2267c	1-to-1	8	2	2	2.639	62	62	5.9542	-0.02	0.02	0.919283	0.969161	no	2	0	0	240	262	7.97154	-0.12	0.12	0.359346	0.61147	no	2	0	0	196	202	7.63662	-0.036	0.036	0.807099	1	no	2	0	0	1502	260	9.783	2.526	2.526
3510	263.9	MT3389	lat	Chromosome:3665280-3666630	34751	Rv3290c	1-to-1	8	5	3	2.639	9264	4488	12.7474	1.045	1.045	4.19073e-85	7.92258e-82	yes	2	1	1	9826	7288	13.0629	0.431	0.431	3.04297e-16	1.35358e-14	yes	2	0	0	8111	7858	12.963	0.046	0.046	0.393172	1	no	2	0	0	61202	10450	15.1287	2.55	2.55
3140	263.6	MT3037	-	Chromosome:3307635-3308049	9206		noRV	8	2	2	2.636	456	466	8.84862	-0.034	0.034	0.796424	0.909477	no	2	0	0	362	405	8.58308	-0.163	0.163	0.227683	0.464581	no	2	0	0	308	362	8.38802	-0.234	0.234	0.100843	1	no	2	0	0	2016	324	10.1923	2.636	2.636
2473	263.4	MT2401.1	-	Chromosome:2609912-2610197	9586		noRV	5	2	2	2.634	4	6	2.32193	-0.526	0.526	0.519328	NA	no	0	0	0	8	9	3.08746	-0.165	0.165	0.812049	NA	no	0	0	0	6	8	2.80735	-0.2	0.2	0.796316	1	no	0	0	0	50	12	4.9542	2.153	2.153
3129	263	MT3026	-	Chromosome:3298761-3299574	26431	Rv2952	1-to-1	8	3	2	2.63	2678	3152	11.5093	-0.235	0.235	0.00291943	0.0283762	yes	2	0	0	2054	2370	11.1111	-0.205	0.205	0.0104883	0.05352	no	2	0	0	2192	2213	11.1049	-0.012	0.012	0.880198	1	no	2	0	0	331	1938	10.1478	-2.546	2.546
919	262.6	MT0897	-	Chromosome:972558-975982	18783	Rv0874c	1-to-1	8	2	2	2.626	512	447	8.90539	0.194	0.194	0.0625261	0.244162	no	2	0	0	628	586	9.24555	0.101	0.101	0.317833	0.572037	no	2	0	0	642	596	9.2738	0.101	0.101	0.330931	1	no	2	0	0	3874	640	11.1402	2.599	2.599
3352	262.6	MT3236	nuoD	Chromosome:3508948-3512234	28456	Rv3148	1-to-1	8	4	2	2.626	3884	4326	12.0032	-0.155	0.155	0.0907923	0.301533	no	2	0	0	2741	4497	11.8214	-0.714	0.714	9.63182e-15	3.67858e-13	yes	2	0	0	4242	4270	12.0553	-0.01	0.01	0.917529	1	no	2	0	0	750	4630	11.3934	-2.626	2.626
1739	262.4	MT1689	-	Chromosome:1853253-1856289	36787	Rv1651c	1-to-1	8	3	2	2.624	2446	2098	11.1497	0.223	0.223	0.00367917	0.0341848	yes	2	0	0	2008	1934	10.9447	0.053	0.053	0.494114	0.724688	no	2	0	0	2059	2049	11.0042	0.008	0.008	0.922271	1	no	2	0	0	12372	2212	12.8321	2.483	2.483
925	262.1	MT0903	-	Chromosome:978492-979400	9487		noRV	6	2	2	2.621	18	14	4	0.333	0.333	0.426472	NA	no	2	0	0	33	34	5.06609	-0.054	0.054	0.876369	NA	no	2	0	0	20	21	4.35755	-0.109	0.109	0.795765	1	no	2	0	0	202	32	6.87036	2.621	2.621
1272	261.6	MT1234	-	Chromosome:1338835-1340011	11806	Rv1196	1-to-1	8	2	2	2.616	17988	17116	14.0993	0.072	0.072	0.703075	0.866384	no	2	0	0	14466	17439	13.9615	-0.27	0.27	0.151142	0.359306	no	2	0	0	18642	18192	14.1688	0.035	0.035	0.850935	1	no	2	0	0	2358	6600	12.129	-1.484	1.484
2820	261.6	MT2727	-	Chromosome:2968580-2970020	25009	Rv2650c	1-to-1	8	3	2	2.616	890	824	9.74315	0.113	0.113	0.20759	0.481828	no	2	0	0	1814	1586	10.7313	0.193	0.193	0.0212621	0.0913544	no	2	0	0	1552	1475	10.5637	0.073	0.073	0.398146	1	no	2	0	0	11128	2045	12.6853	2.444	2.444
811	261.1	MT0790	-	Chromosome:858612-862850	26360	Rv0766c	1-to-1	8	4	2	2.611	508	466	8.92778	0.127	0.127	0.144286	0.393328	no	2	0	0	860	936	9.81057	-0.122	0.122	0.113964	0.300276	no	2	0	0	658	644	9.34651	0.032	0.032	0.713455	1	no	2	0	0	5257	902	11.5885	2.544	2.544
2993	260.4	MT2891	-	Chromosome:3123177-3126928	9192	Rv2824c	1-to-1	8	4	2	2.604	282	172	7.82655	0.716	0.716	6.05157e-09	2.59725e-07	yes	2	0	0	328	258	8.19476	0.352	0.352	0.00214869	0.0151854	yes	2	0	0	304	276	8.17991	0.142	0.142	0.241385	1	no	2	0	0	1996	329	10.183	2.602	2.602
1236	259.7	MT1198	narG	Chromosome:1286815-1290514	28778	Rv1161	1-to-1	8	2	2	2.597	20382	21270	14.3461	-0.062	0.062	0.278953	0.56132	no	2	0	0	25348	25100	14.6225	0.014	0.014	0.801587	0.90797	no	2	0	0	26015	25068	14.6406	0.053	0.053	0.348706	1	no	2	0	0	153378	27791	16.467	2.464	2.464
680	259.6	MT0675	-	Chromosome:741673-744057	33986	Rv0647c	1-to-1	8	5	2	2.596	4409	4012	12.0398	0.135	0.135	0.0965214	0.31102	no	2	0	0	7605	5611	12.69	0.439	0.439	5.37188e-08	1.069e-06	yes	2	0	0	6472	6585	12.6725	-0.025	0.025	0.759059	1	no	2	0	0	1250	5258	11.668	-2.064	2.064
605	258.6	MT0604	-	Chromosome:669937-671196	27254	Rv0575c	1-to-1	8	3	2	2.586	43	44	5.44294	-0.054	0.054	0.82	0.923568	no	2	0	0	136	124	7.02237	0.132	0.132	0.452128	0.696134	no	2	0	0	92	100	6.58496	-0.131	0.131	0.515111	1	no	2	0	0	822	182	8.97154	2.169	2.169
1448	258.4	MT1404	-	Chromosome:1532187-1532424	8959		noRV	8	2	2	2.584	125	132	7.00562	-0.079	0.079	0.652572	0.84096	no	2	0	0	113	86	6.63662	0.386	0.386	0.0411083	0.150757	no	2	0	0	84	84	6.39232	-0.006	0.006	0.978702	1	no	2	0	0	608	102	8.47168	2.584	2.584
172	258	MT0175	-	Chromosome:195269-196826	31342	Rv0166	1-to-1	8	5	2	2.58	1958	2549	11.138	-0.38	0.38	5.20159e-09	2.2606e-07	yes	2	0	0	2082	2882	11.2773	-0.469	0.469	4.35503e-13	1.3722e-11	yes	2	0	0	2748	2692	11.4094	0.03	0.03	0.648566	1	no	2	0	0	465	2781	10.6644	-2.58	2.58
4187	257.9	MT4041	rnpA	Chromosome:4401273-4403067	1201	Rv3923c	1-to-1	8	3	2	2.579	5317	5392	12.3865	-0.021	0.021	0.795975	0.909477	no	2	0	0	5118	5683	12.3989	-0.151	0.151	0.0574808	0.192305	no	2	0	0	6174	6121	12.5858	0.013	0.013	0.870861	1	no	2	0	0	952	5648	11.6883	-2.579	2.579
1238	257.3	MT1200	narJ	Chromosome:1292270-1292891	28209	Rv1163	1-to-1	8	2	2	2.573	1266	1402	10.3815	-0.147	0.147	0.058687	0.234314	no	2	0	0	1236	1324	10.3219	-0.101	0.101	0.196431	0.421275	no	2	0	0	1406	1356	10.4315	0.05	0.05	0.531712	1	no	2	0	0	7357	1409	12.0977	2.384	2.384
167	256.3	MT0168	-	Chromosome:187600-189007	11802	Rv0159c	1-to-1	8	2	2	2.563	734	1018	9.77479	-0.472	0.472	0.301039	0.579347	no	2	0	0	458	466	8.85175	-0.027	0.027	0.952792	0.977613	no	2	0	0	487	1064	9.59898	-1.127	1.127	0.0138346	1	no	2	1	0	2708	486	10.6411	2.476	2.476
740	256.3	MT0730	rplW	Chromosome:802781-804408	205	Rv0703	1-to-1	8	3	2	2.563	10285	11130	13.3863	-0.114	0.114	0.0426466	0.189035	no	2	0	0	10538	12442	13.4881	-0.24	0.24	2.08028e-05	0.000272164	yes	2	0	0	11617	11960	13.5251	-0.042	0.042	0.456853	1	no	2	0	0	1820	10752	12.6179	-2.563	2.563
3469	256	MT3349	-	Chromosome:3625470-3626888	13948	Rv3251c, Rv3250c	2Rv-to-2MT	8	5	3	2.56	330	654	8.94251	-0.989	0.989	3.83036e-18	4.52581e-16	yes	2	0	0	110	648	8.56605	-2.56	2.56	4.89472e-79	1.8507e-76	yes	2	1	1	581	588	9.19106	-0.017	0.017	0.882334	1	no	2	0	0	340	412	8.55459	-0.275	0.275
2983	255.9	MT2881	-	Chromosome:3115354-3116239	19988	Rv3326, Rv3380c	2Rv-to-1MT	6	2	2	2.559	174	172	7.43463	0.005	0.005	0.985518	NA	no	2	0	0	5	7	2.58496	-0.41	0.41	0.500681	NA	no	0	0	0	7	5	2.58496	0.474	0.474	0.484473	1	no	0	0	0	32	7	4.2854	2.033	2.033
3509	255.8	MT3388	-	Chromosome:3664869-3665247	1154	Rv3289c	1-to-1	8	5	3	2.558	1404	638	9.99577	1.136	1.136	3.94567e-50	2.48643e-47	yes	2	1	1	1806	1180	10.544	0.615	0.615	6.30066e-18	3.35532e-16	yes	2	0	0	1410	1251	10.3778	0.171	0.171	0.0213292	1	no	2	0	0	10636	1826	12.6052	2.543	2.543
2076	255.3	MT2022	-	Chromosome:2206659-2212589	22493	Rv1970	1-to-1	6	2	2	2.553	68	77	6.17991	-0.166	0.166	0.518177	NA	no	2	0	0	58	60	5.88264	-0.065	0.065	0.807374	NA	no	2	0	0	50	40	5.49185	0.301	0.301	0.321752	1	no	2	0	0	314	54	7.52356	2.553	2.553
1632	255.1	MT1585	-	Chromosome:1734886-1735564	22247	Rv1534	1-to-1	8	3	2	2.551	2290	2540	11.2378	-0.151	0.151	0.0379567	0.175846	no	2	0	0	5136	5393	12.3621	-0.07	0.07	0.315363	0.569703	no	2	0	0	4842	4554	12.1978	0.088	0.088	0.212171	1	no	2	0	0	880	4490	11.3907	-2.357	2.357
2104	255	MT2047	-	Chromosome:2231637-2232224	9052		noRV	8	3	2	2.55	323	288	8.25503	0.161	0.161	0.151751	0.400679	no	2	0	0	356	337	8.43671	0.084	0.084	0.444167	0.687431	no	2	0	0	283	288	8.15735	-0.021	0.021	0.865907	1	no	2	0	0	1958	334	10.1624	2.55	2.55
2686	254.8	MT2600	-	Chromosome:2835610-2844820	37865	Rv2524c	1-to-1	8	5	2	2.548	11128	15394	13.6949	-0.468	0.468	5.81751e-14	4.31294e-12	yes	2	0	0	19061	21906	14.3222	-0.201	0.201	0.00118441	0.00918051	yes	2	0	0	19834	18826	14.2386	0.075	0.075	0.226613	1	no	2	0	0	111458	28077	16.0903	1.989	1.989
607	254.1	MT0606	dnrV	Chromosome:672610-673402	25265	Rv0577	1-to-1	8	2	2	2.541	2364	2372	11.2095	-0.004	0.004	0.958969	0.98182	no	2	0	0	2098	2205	11.0711	-0.072	0.072	0.309113	0.562714	no	2	0	0	1968	2000	10.9542	-0.024	0.024	0.744572	1	no	2	0	0	12211	2996	12.8924	2.028	2.028
2147	253.9	MT2088	-	Chromosome:2276901-2278757	33131	Rv2029c	1-to-1	8	3	2	2.539	214	162	7.55459	0.399	0.399	0.0861473	0.291952	no	2	0	0	1163	750	9.90162	0.633	0.633	0.00328925	0.0208319	yes	2	0	0	1262	1120	10.218	0.17	0.17	0.430121	1	no	2	0	0	6760	1506	12.013	2.167	2.167
1555	253.5	MT1510	-	Chromosome:1646311-1651672	677	Rv1463	1-to-1	8	3	2	2.535	5255	4964	12.319	0.081	0.081	0.275401	0.556543	no	2	0	0	4636	3783	12.0394	0.293	0.293	9.66801e-05	0.00111109	yes	2	0	0	4148	4198	12.0269	-0.018	0.018	0.816132	1	no	2	0	0	19526	3368	13.4827	2.535	2.535
4109	253.4	MT3963	-	Chromosome:4314649-4315558	3449	Rv3848	1-to-1	8	4	2	2.534	1235	1034	10.1478	0.254	0.254	0.0168348	0.10024	no	2	0	0	1546	1288	10.4686	0.263	0.263	0.0121694	0.0599119	no	2	0	0	800	778	9.62388	0.04	0.04	0.719499	1	no	2	0	0	7014	1210	12.0056	2.534	2.534
3855	253.3	MT3717	-	Chromosome:4047052-4047364	10688	Rv3615c	1-to-1	8	2	2	2.533	1169	1158	10.1843	0.012	0.012	0.873355	0.951345	no	2	0	0	417	422	8.71253	-0.016	0.016	0.860441	0.939453	no	2	0	0	454	447	8.81538	0.024	0.024	0.804831	1	no	2	0	0	2414	488	10.5028	2.307	2.307
1412	253.2	MT1367.1	-	Chromosome:1491117-1491234	9519		noRV	6	2	2	2.532	7	4	2.45943	0.956	0.956	0.165596	NA	no	0	0	0	15	14	3.85798	0.078	0.078	0.875651	NA	no	2	0	0	14	16	3.90689	-0.119	0.119	0.821478	1	no	2	0	0	85	18	5.6865	2.292	2.292
1104	252.9	MT1071	-	Chromosome:1163980-1164516	8933		noRV	6	2	2	2.529	22	17	4.2854	0.392	0.392	0.319386	NA	no	2	0	0	50	60	5.78136	-0.268	0.268	0.396338	NA	no	2	0	0	36	42	5.2854	-0.243	0.243	0.489504	1	no	2	0	0	288	62	7.45121	2.215	2.215
937	252.6	MT0911	-	Chromosome:987193-988717	26445	Rv0888	1-to-1	8	4	2	2.526	344	396	8.53138	-0.21	0.21	0.0963778	0.31102	no	2	0	0	421	510	8.86264	-0.278	0.278	0.0239172	0.0995934	no	2	0	0	828	849	9.71167	-0.034	0.034	0.775764	1	no	2	0	0	131	736	8.75989	-2.526	2.526
2392	252.3	MT2330.1	-	Chromosome:2541581-2541764	9574		noRV	8	5	2	2.523	7	12	3.24793	-0.777	0.777	0.095886	0.31102	no	1	0	0	848	677	9.57459	0.327	0.327	0.00898225	0.0474992	yes	2	0	0	498	506	8.97154	-0.024	0.024	0.859728	1	no	2	0	0	3812	663	11.1277	2.523	2.523
71	251.9	MT0070	-	Chromosome:68563-71503	32495	Rv0064	1-to-1	8	5	2	2.519	3152	2882	11.5589	0.13	0.13	0.00579653	0.0474387	yes	2	0	0	6214	5332	12.4951	0.221	0.221	5.25011e-07	9.36351e-06	yes	2	0	0	6025	5979	12.5512	0.011	0.011	0.808244	1	no	2	0	0	35603	7042	14.3801	2.338	2.338
193	251.7	MT0196	-	Chromosome:218501-218663	9441		noRV	8	5	2	2.517	21364	30410	14.6599	-0.509	0.509	1.77306e-06	4.63319e-05	yes	2	0	0	24286	23530	14.5452	0.046	0.046	0.668505	0.843664	no	2	0	0	14126	14383	13.7991	-0.026	0.026	0.807474	1	no	2	0	0	110109	19234	15.9808	2.517	2.517
1086	251.4	MT1054.1	-	Chromosome:1148023-1148200	9495		noRV	8	4	2	2.514	1136	990	10.0539	0.196	0.196	0.0438489	0.193224	no	2	0	0	1494	1091	10.3359	0.454	0.454	2.18048e-06	3.44955e-05	yes	2	0	0	1053	966	9.97943	0.122	0.122	0.223089	1	no	2	0	0	5882	1030	11.7549	2.514	2.514
1527	251.1	MT1481	pgk	Chromosome:1614211-1616232	34663	Rv1437	1-to-1	8	2	2	2.511	8416	8352	13.0334	0.011	0.011	0.840164	0.935434	no	2	0	0	7772	7788	12.9256	-0.003	0.003	0.95429	0.97813	no	2	0	0	7344	7138	12.822	0.041	0.041	0.479912	1	no	2	0	0	1364	7680	12.1427	-2.493	2.493
1153	250.9	MT1116	-	Chromosome:1209901-1210719	9503		noRV	6	2	2	2.509	48	52	5.64386	-0.12	0.12	0.632297	NA	no	2	0	0	62	59	5.91886	0.082	0.082	0.733362	NA	no	2	0	0	60	68	6	-0.176	0.176	0.485036	1	no	2	0	0	312	54	7.5157	2.509	2.509
2381	250.7	MT2320	-	Chromosome:2529450-2531171	36888	Rv2259	1-to-1	8	2	2	2.507	4010	3929	11.9547	0.03	0.03	0.648889	0.839359	no	2	0	0	5345	5018	12.3392	0.091	0.091	0.161852	0.374977	no	2	0	0	4814	4684	12.2134	0.039	0.039	0.558137	1	no	2	0	0	942	4874	11.5058	-2.374	2.374
2281	250.6	MT2218	-	Chromosome:2413625-2420695	9073	Rv2159c	1-to-1	8	2	2	2.506	3510	3394	11.7532	0.048	0.048	0.393376	0.660166	no	2	0	0	3150	3068	11.6022	0.037	0.037	0.521432	0.744627	no	2	0	0	3223	3186	11.6459	0.017	0.017	0.773955	1	no	2	0	0	17892	4358	13.4415	2.037	2.037
2577	250.4	MT2501	-	Chromosome:2722409-2722655	9596		noRV	8	2	2	2.504	90	79	6.40088	0.21	0.21	0.351673	0.623953	no	2	0	0	88	88	6.45943	-0.001	0.001	0.99592	0.998487	no	2	0	0	102	87	6.56224	0.225	0.225	0.332953	1	no	2	0	0	501	138	8.31967	1.853	1.853
756	250.1	MT0743	rpsH	Chromosome:815165-815564	28112	Rv0718	1-to-1	8	2	2	2.501	12068	12578	13.5891	-0.06	0.06	0.347297	0.618652	no	2	0	0	11492	12842	13.5707	-0.16	0.16	0.0121089	0.059848	no	2	0	0	12236	12458	13.5919	-0.026	0.026	0.685907	1	no	2	0	0	2036	10898	12.6589	-2.424	2.424
2787	249.9	MT2692	-	Chromosome:2941990-2942431	12858	Rv2617c	1-to-1	8	2	2	2.499	712	656	9.41785	0.115	0.115	0.105527	0.327853	no	2	0	0	2439	2332	11.2201	0.064	0.064	0.255789	0.500848	no	2	0	0	2480	2401	11.253	0.047	0.047	0.423382	1	no	2	0	0	13787	3118	13.0452	2.144	2.144
80	249.4	MT0079	-	Chromosome:81665-82658	35766	Rv0073	1-to-1	8	2	2	2.494	2494	2604	11.3157	-0.062	0.062	0.31959	0.598237	no	2	0	0	2960	3138	11.5741	-0.083	0.083	0.179132	0.39888	no	2	0	0	2788	2885	11.4699	-0.049	0.049	0.440732	1	no	2	0	0	609	3409	10.9723	-2.494	2.494
1237	249.2	MT1199	narH	Chromosome:1290552-1292229	28650	Rv1162	1-to-1	8	2	2	2.492	6384	6684	12.6738	-0.067	0.067	0.227318	0.502919	no	2	0	0	6986	7038	12.7756	-0.01	0.01	0.849959	0.931909	no	2	0	0	7210	7116	12.8063	0.018	0.018	0.741274	1	no	2	0	0	39310	7528	14.5154	2.384	2.384
3351	249	MT3235	nuoC	Chromosome:3508190-3508823	3823	Rv3147	1-to-1	8	5	2	2.49	1807	2262	10.9905	-0.323	0.323	0.00486778	0.0416433	yes	2	0	0	1228	2228	10.7549	-0.86	0.86	1.17848e-13	3.97842e-12	yes	2	0	0	2034	1974	10.9687	0.043	0.043	0.711	1	no	2	0	0	424	2371	10.4486	-2.49	2.49
2529	248.9	MT2455	-	Chromosome:2677788-2677998	9113		noRV	8	3	2	2.489	477	711	9.21432	-0.578	0.578	0.000142035	0.00235541	yes	2	0	0	476	546	8.99718	-0.2	0.2	0.19167	0.41621	no	2	0	0	572	602	9.19722	-0.07	0.07	0.652087	1	no	2	0	0	82	430	8	-2.347	2.347
769	248.7	MT0756.1	secY	Chromosome:826989-828857	230	Rv0732	1-to-1	8	3	2	2.487	8970	9623	13.1825	-0.102	0.102	0.0692879	0.25701	no	2	0	0	5462	6060	12.4921	-0.15	0.15	0.00857504	0.0457941	yes	2	0	0	5658	6052	12.5155	-0.097	0.097	0.0934758	1	no	2	0	0	981	5518	11.666	-2.487	2.487
755	248.3	MT0742.1	rpsN-1	Chromosome:814815-815001	32750	Rv0717	1-to-1	8	3	2	2.483	3458	3622	11.7895	-0.068	0.068	0.357251	0.628849	no	2	0	0	3045	3528	11.6823	-0.213	0.213	0.00387214	0.0239433	yes	2	0	0	3278	3449	11.7157	-0.073	0.073	0.326242	1	no	2	0	0	548	2896	10.7499	-2.411	2.411
2996	248.3	MT2894	-	Chromosome:3127922-3129757	9194	Rv2827c	1-to-1	8	3	2	2.483	756	644	9.45121	0.229	0.229	0.0110216	0.0753575	no	2	0	0	1220	1112	10.1874	0.133	0.133	0.114309	0.300976	no	2	0	0	1016	957	9.94618	0.081	0.081	0.362364	1	no	2	0	0	6760	1210	11.9604	2.483	2.483
2382	247.4	MT2321	-	Chromosome:2529450-2531171	29665	Rv2260	1-to-1	8	3	2	2.474	2474	2494	11.2784	-0.01	0.01	0.871087	0.950803	no	2	0	0	2919	2730	11.4638	0.096	0.096	0.124218	0.317344	no	2	0	0	2480	2548	11.2958	-0.039	0.039	0.547157	1	no	2	0	0	522	2568	10.5934	-2.29	2.29
3798	246.9	MT3660	-	Chromosome:3987945-3989106	26380	Rv3556c	1-to-1	8	6	3	2.469	18672	32668	14.6478	-0.807	0.807	5.70427e-24	1.07839e-21	yes	2	0	0	17407	41890	14.8557	-1.267	1.267	1.30998e-56	2.60687e-54	yes	2	1	1	30913	29654	14.8862	0.06	0.06	0.453453	1	no	2	0	0	4949	27404	13.9816	-2.469	2.469
2984	246.5	MT2882	-	Chromosome:3116289-3116616	21779	Rv1370c, Rv3381c	2Rv-to-2MT	6	2	2	2.465	2	2	1	1.022	1.022	0.339649	NA	no	0	1	0	18	18	4.16993	-0.102	0.102	0.822134	NA	no	2	0	0	20	15	4.12928	0.47	0.47	0.336722	1	no	2	0	0	96	20	5.85798	2.271	2.271
3293	246.5	MT3178	-	Chromosome:3458556-3459744	26846	Rv3094c	1-to-1	8	2	2	2.465	8884	9701	13.1819	-0.126	0.126	0.186801	0.452754	no	2	0	0	9704	10566	13.3071	-0.123	0.123	0.199228	0.425101	no	2	0	0	9957	9079	13.2164	0.133	0.133	0.166039	1	no	2	0	0	1758	8211	12.2832	-2.224	2.224
1707	245.8	MT1656	cydC	Chromosome:1809481-1814180	36434	Rv1620c	1-to-1	8	2	2	2.458	836	870	9.7364	-0.054	0.054	0.679871	0.856522	no	2	0	0	279	248	8.04166	0.167	0.167	0.25746	0.503078	no	2	0	0	316	284	8.22882	0.157	0.157	0.29664	1	no	2	0	0	1530	333	9.86341	2.201	2.201
2155	245.6	MT2096	-	Chromosome:2283479-2285073	20397	Rv2036	1-to-1	8	4	2	2.456	573	536	9.11504	0.092	0.092	0.308744	0.587796	no	2	0	0	708	713	9.47269	-0.013	0.013	0.883084	0.948808	no	2	0	0	492	570	9.05257	-0.209	0.209	0.0306519	1	no	2	0	0	3890	770	11.1861	2.334	2.334
3806	245.6	MT3669	-	Chromosome:3996437-3998344	22000	Rv3564	1-to-1	8	6	2	2.456	3490	5770	12.1768	-0.724	0.724	6.16355e-16	5.684e-14	yes	2	0	0	3572	6506	12.2989	-0.865	0.865	4.23824e-22	2.71607e-20	yes	2	0	0	5361	5404	12.3941	-0.012	0.012	0.893651	1	no	2	0	0	1034	5700	11.7172	-2.456	2.456
651	245.5	MT0648	galK	Chromosome:714161-715253	32630	Rv0620	1-to-1	6	3	3	2.455	18	21	4.2854	-0.289	0.289	0.411783	NA	no	2	0	0	76	80	6.2854	-0.076	0.076	0.744753	NA	no	2	0	0	52	34	5.42626	0.612	0.612	0.0371807	1	no	2	0	0	415	98	8.00282	2.091	2.091
2402	245.3	MT2339	-	Chromosome:2549018-2550677	33500	Rv2281, Rv0545c	2Rv-to-2MT	8	2	2	2.453	440	456	8.80735	-0.05	0.05	0.570985	0.790412	no	2	0	0	1093	1020	10.0451	0.102	0.102	0.173463	0.390164	no	2	0	0	994	1038	9.98868	-0.061	0.061	0.434317	1	no	2	0	0	5990	1306	11.8329	2.198	2.198
2526	245.3	MT2452	entE	Chromosome:2673266-2674964	31132	Rv2384	1-to-1	8	2	2	2.453	532	692	9.25739	-0.382	0.382	0.13387	0.378706	no	2	0	0	1326	1656	10.5421	-0.32	0.32	0.20381	0.43147	no	2	0	0	1596	1563	10.6253	0.031	0.031	0.903722	1	no	2	0	0	242	1074	9.36194	-2.149	2.149
1449	245.2	MT1405	-	Chromosome:1532562-1533585	22583	Rv1360	1-to-1	8	3	2	2.452	3326	3594	11.7566	-0.112	0.112	0.0436442	0.192961	no	2	0	0	4527	4712	12.1735	-0.057	0.057	0.291734	0.54257	no	2	0	0	4216	4205	12.0398	0.003	0.003	0.960344	1	no	2	0	0	830	3843	11.1901	-2.215	2.215
1528	245.2	MT1482	tpi	Chromosome:1614211-1616232	34662	Rv1438	1-to-1	8	2	2	2.452	6050	5817	12.5347	0.057	0.057	0.288566	0.568265	no	2	0	0	5053	4922	12.2841	0.038	0.038	0.486788	0.721628	no	2	0	0	4740	4800	12.2198	-0.019	0.019	0.734278	1	no	2	0	0	921	4845	11.4934	-2.391	2.391
987	245.1	MT0960	pstB-2	Chromosome:1041276-1042107	36501	Rv0933	1-to-1	8	3	2	2.451	2018	2456	11.1273	-0.284	0.284	2.70658e-05	0.000550193	yes	2	0	0	2484	2336	11.2348	0.089	0.089	0.185504	0.406839	no	2	0	0	2404	2480	11.2538	-0.045	0.045	0.513277	1	no	2	0	0	456	2172	10.3597	-2.257	2.257
2818	244.9	MT2725	-	Chromosome:2967802-2968419	9780	Rv2647	1-to-1	8	4	2	2.449	178	188	7.5157	-0.078	0.078	0.584063	0.79963	no	2	0	0	248	328	8.16993	-0.404	0.404	0.00185359	0.0134261	yes	2	0	0	346	336	8.41363	0.047	0.047	0.716809	1	no	2	0	0	1356	308	9.70044	2.14	2.14
1552	244.8	MT1507	-	Chromosome:1646311-1651672	14035	Rv1460	1-to-1	8	6	2	2.448	1962	1512	10.7624	0.374	0.374	1.17354e-06	3.26261e-05	yes	2	0	0	3672	2944	11.6917	0.318	0.318	1.64513e-05	0.000219023	yes	2	0	0	2595	2518	11.32	0.043	0.043	0.568603	1	no	2	0	0	17073	3129	13.3022	2.448	2.448
1988	244.7	MT1934	fbpB	Chromosome:2132125-2133250	21747	Rv1886c	1-to-1	8	3	2	2.447	8542	9116	13.108	-0.094	0.094	0.130385	0.372628	no	2	0	0	7034	7831	12.8596	-0.155	0.155	0.0134129	0.064935	no	2	0	0	8000	8404	13.0018	-0.071	0.071	0.261134	1	no	2	0	0	1296	6414	11.9125	-2.313	2.313
507	244.3	MT0506	-	Chromosome:578895-579003	9459		noRV	8	2	2	2.443	224	232	7.83289	-0.045	0.045	0.773556	0.902329	no	2	0	0	296	244	8.07682	0.285	0.285	0.0614939	0.199745	no	2	0	0	246	238	7.91886	0.049	0.049	0.761496	1	no	2	0	0	1612	317	9.91364	2.344	2.344
2856	244.2	MT2761	-	Chromosome:2998223-3000642	6523	Rv2687c	1-to-1	8	2	2	2.442	366	380	8.54303	-0.056	0.056	0.769628	0.90133	no	2	0	0	67	69	6.08746	-0.042	0.042	0.861835	0.939667	no	2	0	0	49	49	5.61471	-0.023	0.023	0.93541	1	no	2	0	0	362	80	7.7879	2.184	2.184
1829	244	MT1775	-	Chromosome:1951538-1951895	9544		noRV	8	2	2	2.44	6802	4290	12.4372	0.665	0.665	0.0580282	0.232667	no	2	0	0	30758	17282	14.5519	0.832	0.832	0.0176514	0.0789823	no	2	0	0	20878	21824	14.382	-0.064	0.064	0.855252	1	no	2	0	0	95447	17584	15.7864	2.44	2.44
934	243.8	MT0910.2	-	Chromosome:986280-986547	9348		noRV	5	2	2	2.438	9	8	3.08746	0.14	0.14	0.844827	NA	no	0	0	0	6	6	2.58496	-0.247	0.247	0.749985	NA	no	0	0	0	4	8	2.58496	-0.773	0.773	0.362429	1	no	0	0	0	30	10	4.32193	1.535	1.535
1055	243.2	MT1025.3	-	Chromosome:1114210-1114420	26049		noRV	6	2	2	2.432	16	21	4.20945	-0.45	0.45	0.33527	NA	no	2	0	0	20	24	4.45943	-0.236	0.236	0.599545	NA	no	2	0	0	16	26	4.39232	-0.652	0.652	0.178861	1	no	2	0	0	100	19	5.89482	2.432	2.432
1434	242.5	MT1389	-	Chromosome:1510663-1513820	18617	Rv1347c	1-to-1	8	2	2	2.425	346	532	8.77808	-0.625	0.625	0.0062806	0.0505254	no	2	0	0	968	1336	10.1699	-0.464	0.464	0.0373582	0.140689	no	2	0	0	1090	1154	10.1319	-0.082	0.082	0.713802	1	no	2	0	0	182	799	8.93811	-2.147	2.147
2075	242.5	MT2021	-	Chromosome:2206659-2212589	22494	Rv1969	1-to-1	6	2	2	2.425	60	55	5.84549	0.131	0.131	0.622041	NA	no	2	0	0	44	40	5.39232	0.116	0.116	0.686427	NA	no	2	0	0	40	36	5.24793	0.16	0.16	0.611238	1	no	2	0	0	237	48	7.15482	2.292	2.292
757	242.4	MT0744	rplF	Chromosome:815587-816127	28113	Rv0719	1-to-1	8	2	2	2.424	11472	11866	13.5104	-0.049	0.049	0.377138	0.645471	no	2	0	0	12408	13320	13.6511	-0.102	0.102	0.0648568	0.207553	no	2	0	0	12799	13094	13.6603	-0.033	0.033	0.554487	1	no	2	0	0	2314	11276	12.7303	-2.286	2.286
538	242.2	MT0537	-	Chromosome:607824-609905	13044	Rv0516c	1-to-1	8	4	2	2.422	12876	11332	13.5632	0.184	0.184	0.00664959	0.0528195	no	2	0	0	5466	3638	12.1523	0.587	0.587	4.35885e-17	2.14036e-15	yes	2	0	0	5136	5230	12.3396	-0.025	0.025	0.724303	1	no	2	0	0	1015	3828	11.2417	-1.908	1.908
290	242	MT0291.2	-	Chromosome:333550-336525	9446		noRV	6	2	2	2.42	13	11	3.58496	0.239	0.239	0.613269	NA	no	2	0	0	22	22	4.45943	0.026	0.026	0.948204	NA	no	2	0	0	21	24	4.49185	-0.193	0.193	0.645355	1	no	2	0	0	120	29	6.21917	2.058	2.058
684	241.9	MT0680	rplJ	Chromosome:750248-750785	191	Rv0651	1-to-1	8	3	2	2.419	3350	3177	11.6722	0.076	0.076	0.300516	0.579347	no	2	0	0	3743	4408	11.9928	-0.236	0.236	0.00110034	0.00859583	yes	2	0	0	4178	4502	12.0835	-0.107	0.107	0.141093	1	no	2	0	0	698	3041	10.8684	-2.119	2.119
2102	241.9	MT2045.1	-	Chromosome:2231055-2231549	9050	Rv1990A	1-to-1	8	3	2	2.419	272	256	8.04439	0.091	0.091	0.451733	0.703056	no	2	0	0	400	356	8.56224	0.168	0.168	0.135039	0.333931	no	2	0	0	291	293	8.18982	-0.011	0.011	0.928466	1	no	2	0	0	2035	380	10.2378	2.419	2.419
2391	241.9	MT2330	-	Chromosome:2538847-2541480	22288	Rv2268c	1-to-1	8	4	2	2.419	167	170	7.3966	-0.036	0.036	0.795013	0.909477	no	2	0	0	450	461	8.83131	-0.032	0.032	0.776956	0.899094	no	2	0	0	356	326	8.41363	0.114	0.114	0.36162	1	no	2	0	0	2410	480	10.4969	2.329	2.329
3567	241.3	MT3445	-	Chromosome:3726252-3726963	31223	Rv3342	1-to-1	8	4	2	2.413	871	932	9.81618	-0.1	0.1	0.240652	0.520631	no	2	0	0	1219	1788	10.5541	-0.553	0.553	6.88616e-12	1.95764e-10	yes	2	0	0	1638	1748	10.7254	-0.093	0.093	0.254334	1	no	2	0	0	6494	1346	11.9366	2.269	2.269
754	241.2	MT0742	rplE	Chromosome:813930-814811	216	Rv0716	1-to-1	8	3	2	2.412	10181	10169	13.3127	0.001	0.001	0.981822	0.99232	no	2	0	0	9744	10886	13.3325	-0.16	0.16	0.00842553	0.0452513	yes	2	0	0	10396	10674	13.3629	-0.038	0.038	0.530943	1	no	2	0	0	1834	9120	12.4192	-2.316	2.316
288	241.1	MT0291	-	Chromosome:333550-336525	35009	Rv0279c, Rv0278c	2Rv-to-1MT	8	3	2	2.411	408	353	8.57175	0.213	0.213	0.0513105	0.21437	no	2	0	0	452	546	8.9629	-0.274	0.274	0.00867633	0.0462045	yes	2	0	0	529	476	8.97298	0.149	0.149	0.169621	1	no	2	0	0	2402	605	10.5541	1.991	1.991
32	241	MT0032	-	Chromosome:32030-32609	9433		noRV	6	2	2	2.41	26	32	4.85798	-0.306	0.306	0.378866	NA	no	2	0	0	46	38	5.39232	0.278	0.278	0.385989	NA	no	2	0	0	38	36	5.20945	0.07	0.07	0.840545	1	no	2	0	0	240	45	7.15482	2.41	2.41
3995	241	MT3852	-	Chromosome:4187707-4188115	26235	Rv3744	1-to-1	8	2	2	2.41	1108	1194	10.1687	-0.11	0.11	0.303708	0.582312	no	2	0	0	1586	1640	10.6555	-0.047	0.047	0.651551	0.830584	no	2	0	0	1726	1698	10.7415	0.025	0.025	0.814798	1	no	2	0	0	302	1405	9.73725	-2.235	2.235
697	240.8	MT0692.1	-	Chromosome:760535-761112	9472		noRV	8	3	2	2.408	446	352	8.64024	0.335	0.335	0.00217125	0.0226781	yes	2	0	0	292	289	8.18239	0.013	0.013	0.911064	0.962753	no	2	0	0	283	266	8.10066	0.095	0.095	0.448475	1	no	2	0	0	1546	308	9.85643	2.33	2.33
4064	240.6	MT3919	-	Chromosome:4268763-4270557	9704		noRV	6	2	2	2.406	20	22	4.39232	-0.093	0.093	0.813632	NA	no	2	0	0	26	28	4.75489	-0.067	0.067	0.858064	NA	no	2	0	0	21	23	4.45943	-0.081	0.081	0.847451	1	no	2	0	0	138	31	6.40088	2.153	2.153
1834	240.5	MT1780	-	Chromosome:1956337-1956799	12753	Rv1738	1-to-1	8	2	2	2.405	1458	1254	10.4051	0.218	0.218	0.575806	0.794571	no	2	0	0	18893	12484	13.9374	0.598	0.598	0.122783	0.315167	no	2	0	0	13106	13572	13.7034	-0.05	0.05	0.896529	1	no	2	0	0	3566	7918	12.4873	-1.151	1.151
2398	240.1	MT2335	-	Chromosome:2544086-2546143	9084	Rv2275	1-to-1	8	4	2	2.401	2	5	1.80735	-1.972	1.972	0.0346496	0.165208	no	0	1	0	3420	3402	11.736	0.008	0.008	0.907889	0.96101	no	2	0	0	2890	2938	11.5088	-0.023	0.023	0.750458	1	no	2	0	0	656	3445	11.0018	-2.401	2.401
3992	240	MT3849	-	Chromosome:4183145-4185558	9274	Rv3741c	1-to-1	8	6	4	2.4	384	815	9.22762	-1.088	1.088	1.20056e-18	1.4643e-16	yes	2	1	1	269	1422	9.72366	-2.4	2.4	3.85824e-81	1.62089e-78	yes	2	1	1	1270	1130	10.2288	0.169	0.169	0.148778	1	no	2	0	0	199	488	8.42417	-1.296	1.296
339	239.9	MT0339	-	Chromosome:391411-392092	21516	Rv0324	1-to-1	8	3	2	2.399	347	322	8.38586	0.106	0.106	0.332583	0.60886	no	2	0	0	518	489	8.97585	0.083	0.083	0.411382	0.655472	no	2	0	0	428	423	8.73302	0.013	0.013	0.903797	1	no	2	0	0	2410	456	10.4848	2.399	2.399
731	239.9	MT0723	-	Chromosome:797491-798904	26385	Rv0696	1-to-1	8	2	2	2.399	2175	2289	11.1241	-0.072	0.072	0.421228	0.681499	no	2	0	0	5423	5168	12.3706	0.07	0.07	0.427379	0.671062	no	2	0	0	5302	4586	12.2715	0.209	0.209	0.0180423	1	no	2	0	0	1096	5753	11.7417	-2.399	2.399
1526	239.9	MT1480	gap	Chromosome:1613189-1614209	33488	Rv1436	1-to-1	8	4	2	2.399	10204	10054	13.3062	0.021	0.021	0.657854	0.844224	no	2	0	0	9716	9378	13.2208	0.051	0.051	0.283288	0.533423	no	2	0	0	8556	8547	13.062	0.001	0.001	0.976328	1	no	2	0	0	1830	9378	12.4522	-2.348	2.348
2804	239.8	MT2710	-	Chromosome:2955990-2956248	9154		noRV	6	2	2	2.398	72	55	5.98868	0.403	0.403	0.189513	NA	no	2	0	0	44	48	5.52356	-0.156	0.156	0.631831	NA	no	2	0	0	48	48	5.58496	0.016	0.016	0.962703	1	no	2	0	0	228	64	7.18982	1.86	1.86
3690	239.6	MT3571	strM	Chromosome:3868781-3869390	33275	Rv3465	1-to-1	8	2	2	2.396	2628	2730	11.3875	-0.056	0.056	0.415375	0.676645	no	2	0	0	2653	2794	11.4112	-0.074	0.074	0.27985	0.528527	no	2	0	0	2540	2618	11.3326	-0.044	0.044	0.533484	1	no	2	0	0	506	2292	10.4502	-2.185	2.185
2081	239.5	MT2026	-	Chromosome:2215384-2216050	11684	Rv1975	1-to-1	6	2	2	2.395	40	38	5.2854	0.095	0.095	0.760216	NA	no	2	0	0	34	31	5.02237	0.148	0.148	0.652209	NA	no	2	0	0	43	30	5.18982	0.471	0.471	0.164697	1	no	2	0	0	180	36	6.75489	2.297	2.297
3810	239.5	MT3672	-	Chromosome:4000858-4001422	26118	Rv3567c	1-to-1	8	6	3	2.395	2580	4098	11.7052	-0.667	0.667	1.5726e-21	2.4775e-19	yes	2	0	0	2258	4708	11.7661	-1.06	1.06	1.80495e-51	3.10206e-49	yes	2	1	1	3376	3256	11.6952	0.051	0.051	0.470613	1	no	2	0	0	679	3557	11.0485	-2.395	2.395
340	239.4	MT0340	-	Chromosome:392098-392323	8864	Rv0325	1-to-1	8	2	2	2.394	130	96	6.82018	0.436	0.436	0.017866	0.104085	no	2	0	0	143	131	7.09803	0.117	0.117	0.507195	0.734999	no	2	0	0	150	146	7.20945	0.041	0.041	0.820126	1	no	2	0	0	736	140	8.77479	2.394	2.394
3448	239.3	MT3327	-	Chromosome:3602012-3603155	37354	Rv3230c	1-to-1	8	6	3	2.393	2498	1031	10.785	1.274	1.274	3.57981e-56	2.70706e-53	yes	2	1	1	4018	3354	11.8478	0.261	0.261	0.000618267	0.00534936	yes	2	0	0	2868	2875	11.4876	-0.004	0.004	0.961994	1	no	2	0	0	21107	4486	13.6435	2.234	2.234
3145	239	MT3042	-	Chromosome:3312363-3312606	9208		noRV	8	2	2	2.39	152	176	7.35755	-0.213	0.213	0.210314	0.486657	no	2	0	0	116	110	6.82018	0.071	0.071	0.69919	0.86124	no	2	0	0	100	111	6.7211	-0.164	0.164	0.408698	1	no	2	0	0	608	118	8.50383	2.366	2.366
1904	238.9	MT1851	-	Chromosome:2040803-2042195	13739	Rv1802, Rv1801, Rv1808, Rv1809, Rv1807	many-to-many	8	3	2	2.389	219	198	7.7039	0.144	0.144	0.245049	0.526139	no	2	0	0	589	550	9.15355	0.097	0.097	0.334994	0.589671	no	2	0	0	438	450	8.79442	-0.043	0.043	0.698732	1	no	2	0	0	3086	744	10.9031	2.051	2.051
3560	238.5	MT3438	-	Chromosome:3718864-3719305	24958	Rv3334	1-to-1	8	4	2	2.385	750	780	9.57932	-0.06	0.06	0.539231	0.767344	no	2	0	0	1392	1299	10.3939	0.102	0.102	0.270268	0.517816	no	2	0	0	827	894	9.74903	-0.109	0.109	0.271791	1	no	2	0	0	5698	1091	11.729	2.385	2.385
1530	238	MT1485	secG	Chromosome:1617719-1617953	679	Rv1440	1-to-1	8	2	2	2.38	1304	1329	10.3625	-0.027	0.027	0.736087	0.885787	no	2	0	0	1432	1320	10.4263	0.119	0.119	0.140441	0.34414	no	2	0	0	1448	1430	10.4909	0.017	0.017	0.835383	1	no	2	0	0	274	1230	9.55459	-2.16	2.16
2832	237.9	MT2737	-	Chromosome:2976638-2976872	9165	Rv2663	1-to-1	8	4	2	2.379	120	118	6.89482	0.028	0.028	0.869669	0.950689	no	2	0	0	294	300	8.21432	-0.02	0.02	0.887923	0.9497	no	2	0	0	157	166	7.33539	-0.074	0.074	0.656608	1	no	2	0	0	1184	228	9.46352	2.379	2.379
1476	237.8	MT1430	-	Chromosome:1561321-1563246	12655	Rv1386	1-to-1	8	4	2	2.378	1458	1320	10.4398	0.146	0.146	0.131658	0.374284	no	2	0	0	1826	1640	10.7591	0.155	0.155	0.105391	0.28565	no	2	0	0	2206	2292	11.1351	-0.055	0.055	0.56441	1	no	2	0	0	350	1604	9.93221	-2.19	2.19
2071	237.7	MT2017	-	Chromosome:2205839-2206655	20712	Rv1965	1-to-1	8	2	2	2.377	70	76	6.18982	-0.138	0.138	0.544053	0.772171	no	2	0	0	83	80	6.34873	0.047	0.047	0.833225	0.924473	no	2	0	0	64	72	6.08746	-0.185	0.185	0.452516	1	no	2	0	0	364	70	7.76155	2.377	2.377
3124	237.7	MT3021.1	-	Chromosome:3285823-3294275	31647	Rv2946c, Rv2948c, Rv2950c, Rv2947c	many-to-many	8	2	2	2.377	6082	6243	12.5893	-0.038	0.038	0.894826	0.962817	no	2	0	0	7291	10864	13.1481	-0.575	0.575	0.0435637	0.15717	no	2	0	0	8503	9440	13.1311	-0.151	0.151	0.597283	1	no	2	0	0	1723	8936	12.3798	-2.377	2.377
818	237.6	MT0797	ggt-1	Chromosome:866725-869529	24850	Rv2394, Rv0773c	2Rv-to-2MT	8	3	2	2.376	2889	2990	11.5214	-0.049	0.049	0.422571	0.681958	no	2	0	0	2246	2656	11.2592	-0.242	0.242	0.000104596	0.00118406	yes	2	0	0	2489	2464	11.2741	0.014	0.014	0.826777	1	no	2	0	0	437	2178	10.3526	-2.332	2.332
1915	237.5	MT1861	-	Chromosome:2053100-2053532	12975	Rv1269c, Rv1813c	2Rv-to-2MT	8	2	2	2.375	4241	5109	12.1908	-0.269	0.269	0.446545	0.699125	no	2	0	0	22428	16237	14.2387	0.466	0.466	0.186339	0.407725	no	2	0	0	14322	15052	13.8423	-0.072	0.072	0.838751	1	no	2	0	0	4322	10944	12.898	-1.34	1.34
357	237.4	MT0357.1	-	Chromosome:410897-414298	2202	Rv0343	1-to-1	8	3	2	2.374	1578	1458	10.568	0.115	0.115	0.0633174	0.245435	no	2	0	0	1775	1842	10.8206	-0.054	0.054	0.36972	0.6224	no	2	0	0	1604	1610	10.6502	-0.007	0.007	0.918241	1	no	2	0	0	9196	1881	12.4353	2.291	2.291
3046	237.1	MT2944	-	Chromosome:3181184-3182141	9627		noRV	8	2	2	2.371	111	110	6.7879	0.019	0.019	0.910234	0.966579	no	2	0	0	166	178	7.42626	-0.111	0.111	0.475553	0.71385	no	2	0	0	180	160	7.40939	0.153	0.153	0.351987	1	no	2	0	0	852	183	9.01542	2.224	2.224
1065	237	MT1035	-	Chromosome:1122274-1125461	8929	Rv1006	1-to-1	8	3	2	2.37	8891	10083	13.2117	-0.182	0.182	0.00125718	0.014581	yes	2	0	0	11108	11080	13.4375	0.004	0.004	0.945605	0.974205	no	2	0	0	11285	11221	13.458	0.008	0.008	0.881372	1	no	2	0	0	2154	11132	12.6976	-2.37	2.37
2468	236.7	MT2397	cysK	Chromosome:2604640-2605573	34672	Rv2334	1-to-1	8	3	2	2.367	5336	5608	12.4179	-0.071	0.071	0.156085	0.409163	no	2	0	0	6164	6636	12.6439	-0.106	0.106	0.0334166	0.128927	no	2	0	0	6762	6712	12.7179	0.01	0.01	0.84566	1	no	2	0	0	1190	5820	11.7752	-2.284	2.284
1240	236.3	MT1202	-	Chromosome:1293655-1295542	37173	Rv1165	1-to-1	8	2	2	2.363	3482	3416	11.752	0.027	0.027	0.619299	0.821603	no	2	0	0	2881	3082	11.5418	-0.097	0.097	0.0823094	0.242035	no	2	0	0	3102	3090	11.5962	0.006	0.006	0.917155	1	no	2	0	0	14826	3201	13.1379	2.211	2.211
2056	236.3	MT2004	-	Chromosome:2198915-2199428	9042	Rv1955	1-to-1	8	5	2	2.363	1120	854	9.94691	0.387	0.387	4.42253e-05	0.000840281	yes	2	0	0	1386	1389	10.4383	-0.003	0.003	0.977862	0.989905	no	2	0	0	1070	1051	10.0505	0.026	0.026	0.787198	1	no	2	0	0	6580	1280	11.9403	2.363	2.363
3811	236.1	MT3673	-	Chromosome:4001436-4003211	19727	Rv3568c	1-to-1	8	6	3	2.361	7012	10668	13.1098	-0.605	0.605	1.68011e-14	1.2705e-12	yes	2	0	0	7146	14352	13.3919	-1.006	1.006	2.05416e-37	2.35357e-35	yes	2	1	1	10375	9870	13.3053	0.072	0.072	0.361683	1	no	2	0	0	1946	9992	12.5433	-2.361	2.361
2834	235.2	MT2739	-	Chromosome:2977484-2977766	9166	Rv2665	1-to-1	8	4	2	2.352	1618	1582	10.6439	0.03	0.03	0.677704	0.855273	no	2	0	0	2404	2098	11.1364	0.196	0.196	0.00517596	0.0301546	yes	2	0	0	1998	1957	10.9495	0.03	0.03	0.683749	1	no	2	0	0	11166	2188	12.705	2.352	2.352
880	235.1	MT0857	-	Chromosome:932178-933931	1702	Rv0836c	1-to-1	8	4	2	2.351	70	82	6.24793	-0.239	0.239	0.259752	0.539036	no	2	0	0	162	129	7.18488	0.326	0.326	0.0771162	0.231043	no	2	0	0	86	85	6.41785	-0.007	0.007	0.974028	1	no	2	0	0	676	132	8.65821	2.351	2.351
3689	235.1	MT3570	rfbB	Chromosome:3867784-3868780	35595	Rv3464	1-to-1	8	3	2	2.351	3682	4162	11.9374	-0.178	0.178	0.00207445	0.0219092	yes	2	0	0	4565	4785	12.1908	-0.068	0.068	0.235443	0.474525	no	2	0	0	4560	4560	12.1548	0	0	0.999686	1	no	2	0	0	897	4120	11.2926	-2.203	2.203
1202	234.8	MT1164	-	Chromosome:1254101-1258602	19292	Rv1132	1-to-1	8	5	2	2.348	14552	17357	13.9617	-0.254	0.254	0.000106661	0.00186707	yes	2	0	0	6376	11450	13.1217	-0.845	0.845	4.55375e-37	5.06404e-35	yes	2	0	0	10484	10524	13.3587	-0.006	0.006	0.933691	1	no	2	0	0	2050	10428	12.6071	-2.348	2.348
882	234.5	MT0859	-	Chromosome:934192-934381	9484		noRV	6	3	3	2.345	14	9	3.52356	0.734	0.734	0.117704	NA	no	1	0	0	53	34	5.44294	0.668	0.668	0.0381794	NA	no	2	0	0	14	18	4	-0.365	0.365	0.419038	1	no	2	0	0	248	48	7.20945	2.345	2.345
2982	234.2	MT2880	-	Chromosome:3111535-3113754	12912	Rv2813	1-to-1	6	2	2	2.342	11	6	3.08746	0.816	0.816	0.136445	NA	no	1	0	0	25	32	4.83289	-0.378	0.378	0.32246	NA	no	2	0	0	21	38	4.88264	-0.886	0.886	0.0289623	1	no	2	0	0	125	50	6.45121	1.339	1.339
282	234	MT0286	-	Chromosome:329818-330439	21766	Rv0275c, Rv0273c	2Rv-to-2MT	8	2	2	2.34	550	620	9.19229	-0.17	0.17	0.0793795	0.277416	no	2	0	0	561	547	9.11374	0.038	0.038	0.699516	0.86124	no	2	0	0	544	586	9.14211	-0.102	0.102	0.314845	1	no	2	0	0	2846	570	10.7381	2.318	2.318
886	233.6	MT0863	-	Chromosome:937492-937735	9791	Rv0841	1-to-1	6	2	2	2.336	4	6	2.32193	-0.661	0.661	0.390332	NA	no	0	0	0	15	12	3.75489	0.271	0.271	0.621928	NA	no	2	0	0	8	12	3.32193	-0.646	0.646	0.317668	1	no	1	0	0	68	14	5.35755	2.336	2.336
4091	233.6	MT3945	-	Chromosome:4303331-4304992	36511	Rv3837c	1-to-1	8	3	2	2.336	3160	2860	11.5555	0.144	0.144	0.0162508	0.0983107	no	2	0	0	3282	3032	11.6243	0.113	0.113	0.0585258	0.193771	no	2	0	0	2904	2978	11.5221	-0.035	0.035	0.562821	1	no	2	0	0	14486	2870	13.0831	2.336	2.336
2848	233.5	MT2753	-	Chromosome:2989956-2990787	2575	Rv2679	1-to-1	8	2	2	2.335	1918	1877	10.8899	0.032	0.032	0.738243	0.887199	no	2	0	0	1741	1643	10.7245	0.083	0.083	0.387763	0.637122	no	2	0	0	1705	1693	10.7305	0.011	0.011	0.907882	1	no	2	0	0	338	1716	10.0042	-2.313	2.313
3142	233.1	MT3039	-	Chromosome:3309555-3310776	9207	Rv2963	1-to-1	8	5	2	2.331	4612	6200	12.4003	-0.428	0.428	0.000119689	0.00204772	yes	2	0	0	10046	9232	13.2347	0.122	0.122	0.270068	0.517816	no	2	0	0	5840	6012	12.5328	-0.042	0.042	0.707134	1	no	2	0	0	34254	6810	14.3256	2.331	2.331
704	232.6	MT0700	-	Chromosome:772555-773398	37068	Rv0671, Rv0684	2Rv-to-2MT	8	2	2	2.326	1895	1793	10.8486	0.079	0.079	0.231198	0.507721	no	2	0	0	1990	1883	10.9192	0.08	0.08	0.22253	0.457772	no	2	0	0	1954	1876	10.9031	0.058	0.058	0.388942	1	no	2	0	0	9974	2245	12.5768	2.152	2.152
2992	232.6	MT2890	-	Chromosome:3123177-3126928	9191	Rv2823c	1-to-1	8	4	2	2.326	698	448	9.16239	0.637	0.637	4.0648e-11	2.07689e-09	yes	2	0	0	471	411	8.78463	0.197	0.197	0.0510068	0.177095	no	2	0	0	502	570	9.06609	-0.182	0.182	0.0735198	1	no	2	0	0	2362	570	10.5177	2.051	2.051
2027	232.5	MT1975	-	Chromosome:2173904-2174375	19041	Rv1924c	1-to-1	8	3	2	2.325	1045	1126	10.0841	-0.108	0.108	0.190536	0.457881	no	2	0	0	1454	1251	10.4014	0.216	0.216	0.0076758	0.0416986	yes	2	0	0	1272	1284	10.3197	-0.015	0.015	0.854407	1	no	2	0	0	290	1284	9.62022	-2.147	2.147
3173	232.2	MT3067	-	Chromosome:3339031-3341226	35360	Rv2989	1-to-1	8	4	2	2.322	264	260	8.03342	0.018	0.018	0.884818	0.955857	no	2	0	0	947	887	9.84078	0.093	0.093	0.352313	0.607155	no	2	0	0	652	576	9.26209	0.175	0.175	0.107176	1	no	2	0	0	4734	948	11.4722	2.322	2.322
760	232	MT0747	rpmD	Chromosome:817182-817820	32530	Rv0722	1-to-1	8	2	2	2.32	1958	1952	10.933	0.005	0.005	0.930725	0.971686	no	2	0	0	2236	2372	11.1699	-0.086	0.086	0.153721	0.363772	no	2	0	0	2350	2334	11.1935	0.009	0.009	0.884299	1	no	2	0	0	445	1948	10.2246	-2.12	2.12
2077	231.9	MT2023	-	Chromosome:2212589-2213903	22341	Rv1971	1-to-1	8	2	2	2.319	111	112	6.8009	0.002	0.002	0.992084	0.99683	no	2	0	0	80	81	6.33092	-0.016	0.016	0.94506	0.974098	no	2	0	0	60	74	6.06609	-0.302	0.302	0.238762	1	no	2	0	0	355	71	7.73471	2.319	2.319
425	231.8	MT0423	-	Chromosome:496510-501068	36211	Rv0410c	1-to-1	8	3	2	2.318	3002	3374	11.6384	-0.168	0.168	0.00182126	0.0198449	yes	2	0	0	3304	3408	11.7125	-0.045	0.045	0.404887	0.650884	no	2	0	0	3194	3241	11.6517	-0.02	0.02	0.723711	1	no	2	0	0	16474	3980	13.3201	2.05	2.05
3278	231.7	MT3165	-	Chromosome:3438446-3443069	37168	Rv3080c	1-to-1	8	3	2	2.317	1130	1038	10.0821	0.122	0.122	0.147899	0.397447	no	2	0	0	1742	1493	10.6595	0.223	0.223	0.00598588	0.033855	yes	2	0	0	1620	1444	10.5812	0.164	0.164	0.0484762	1	no	2	0	0	8681	1870	12.3651	2.215	2.215
815	231.5	MT0794	-	Chromosome:865395-866714	25694	Rv0770	1-to-1	8	4	2	2.315	330	320	8.3443	0.045	0.045	0.712417	0.871194	no	2	0	0	221	284	7.98014	-0.366	0.366	0.00480316	0.0285098	yes	2	0	0	221	194	7.69697	0.188	0.188	0.189036	1	no	2	0	0	1100	280	9.43045	1.97	1.97
730	231.4	MT0722	-	Chromosome:796687-797443	32489	Rv0695	1-to-1	8	2	2	2.314	3417	3586	11.7738	-0.069	0.069	0.372961	0.642738	no	2	0	0	8240	7660	12.9567	0.105	0.105	0.160944	0.374019	no	2	0	0	7997	6817	12.8547	0.23	0.23	0.00238454	0.713149	no	2	0	0	1652	8127	12.2555	-2.294	2.294
3395	231.2	MT3277	-	Chromosome:3549215-3550180	9235	Rv3189	1-to-1	8	4	2	2.312	255	276	8.05257	-0.123	0.123	0.3386	0.611572	no	2	0	0	315	316	8.3015	0	0	0.997604	0.999069	no	2	0	0	224	228	7.82018	-0.031	0.031	0.826162	1	no	2	0	0	1562	386	9.92778	2.017	2.017
259	231.1	MT0264	-	Chromosome:301849-302083	2771	Rv0250c	1-to-1	8	5	2	2.311	479	800	9.3208	-0.74	0.74	1.64712e-14	1.2705e-12	yes	2	0	0	956	1252	10.1085	-0.388	0.388	1.50355e-05	0.000201594	yes	2	0	0	1214	1187	10.2294	0.033	0.033	0.712383	1	no	2	0	0	4742	1544	11.6179	1.618	1.618
426	231	MT0424	-	Chromosome:496510-501068	36210	Rv0411c	1-to-1	8	2	2	2.31	1322	1393	10.4067	-0.075	0.075	0.281055	0.562854	no	2	0	0	1583	1651	10.6591	-0.061	0.061	0.376761	0.628457	no	2	0	0	1559	1564	10.6087	-0.005	0.005	0.94586	1	no	2	0	0	7838	1917	12.2519	2.034	2.034
1831	230.5	MT1777	-	Chromosome:1952744-1952987	9009		noRV	8	2	2	2.305	90	68	6.30378	0.39	0.39	0.0846908	0.288087	no	2	0	0	122	105	6.82655	0.21	0.21	0.318724	0.572976	no	2	0	0	118	122	6.90689	-0.062	0.062	0.776871	1	no	2	0	0	600	128	8.50779	2.242	2.242
813	230.4	MT0792	-	Chromosome:863051-864521	35289	Rv0768	1-to-1	8	4	3	2.304	713	678	9.44191	0.071	0.071	0.417572	0.678156	no	2	0	0	1925	1830	10.8746	0.072	0.072	0.358662	0.611132	no	2	0	0	924	1002	9.91139	-0.115	0.115	0.183477	1	no	2	0	0	9378	1900	12.4612	2.304	2.304
1046	230.2	MT1019	-	Chromosome:1107481-1108138	388	Rv0990c	1-to-1	8	5	2	2.302	1542	1275	10.4599	0.273	0.273	0.000955207	0.0117907	yes	2	0	0	2006	1896	10.93	0.081	0.081	0.313676	0.567739	no	2	0	0	1616	1594	10.6484	0.02	0.02	0.813102	1	no	2	0	0	9884	2578	12.6052	1.94	1.94
328	230.1	MT0328.1	-	Chromosome:382939-383601	9450		noRV	8	3	2	2.301	964	946	9.89936	0.026	0.026	0.746097	0.890425	no	2	0	0	1021	910	9.91513	0.164	0.164	0.0419696	0.152878	no	2	0	0	844	838	9.71596	0.01	0.01	0.911198	1	no	2	0	0	5032	1032	11.5661	2.285	2.285
2126	230.1	MT2068	-	Chromosome:2256658-2257398	9418		noRV	6	2	2	2.301	49	46	5.56986	0.075	0.075	0.783924	NA	no	2	0	0	51	50	5.65821	0.01	0.01	0.971428	NA	no	2	0	0	36	52	5.45943	-0.531	0.531	0.0782069	1	no	2	0	0	250	62	7.2854	2.021	2.021
1903	230	MT1850	-	Chromosome:2039420-2040692	13739	Rv1802, Rv1801, Rv1808, Rv1809, Rv1807	many-to-many	8	4	2	2.3	426	400	8.69	0.083	0.083	0.424944	0.683999	no	2	0	0	1742	1784	10.7838	-0.036	0.036	0.680408	0.851016	no	2	0	0	1062	1073	10.06	-0.015	0.015	0.876034	1	no	2	0	0	8577	2382	12.4198	1.848	1.848
2436	230	MT2367.1	-	Chromosome:2576990-2577596	9578		noRV	8	3	2	2.3	458	468	8.85487	-0.033	0.033	0.786455	0.90684	no	2	0	0	512	394	8.82337	0.38	0.38	0.00213824	0.0151399	yes	2	0	0	417	396	8.66711	0.071	0.071	0.584219	1	no	2	0	0	1887	382	10.1478	2.3	2.3
3856	230	MT3718	-	Chromosome:4047437-4048616	11669	Rv3616c	1-to-1	8	2	2	2.3	2648	2849	11.4244	-0.105	0.105	0.0995623	0.316873	no	2	0	0	1595	1479	10.5859	0.108	0.108	0.111655	0.296259	no	2	0	0	1638	1619	10.6693	0.02	0.02	0.778245	1	no	2	0	0	7857	1749	12.2297	2.167	2.167
1519	229.8	MT1474	-	Chromosome:1606241-1607828	12643	Rv1430	1-to-1	8	3	2	2.298	1974	1356	10.7013	0.54	0.54	2.05547e-15	1.72705e-13	yes	2	0	0	3154	3174	11.6275	-0.009	0.009	0.892548	0.952725	no	2	0	0	2969	2858	11.5085	0.054	0.054	0.411988	1	no	2	0	0	15515	3870	13.2427	2.003	2.003
1038	229.7	MT1010	-	Chromosome:1096854-1099061	35965	Rv0982	1-to-1	8	5	2	2.297	6008	5412	12.4793	0.151	0.151	0.00245085	0.0249104	yes	2	0	0	8913	7482	13.001	0.252	0.252	2.38057e-07	4.45464e-06	yes	2	0	0	7233	6882	12.7849	0.072	0.072	0.150954	1	no	2	0	0	37701	7674	14.4696	2.297	2.297
3402	229.4	MT3284	-	Chromosome:3554947-3558077	9658		noRV	5	1	1	2.294	2	2	1	0.024	0.024	0.986863	NA	no	0	0	0	4	4	2	0.139	0.139	0.89969	NA	no	0	0	0	1	2	0.584963	-1.086	1.086	0.467919	1	no	0	1	0	14	3	3.08746	2.294	2.294
4179	229.4	MT4035	-	Chromosome:4396737-4397472	1198	Rv3916c	1-to-1	8	2	2	2.294	1988	2121	11.0046	-0.094	0.094	0.150231	0.398053	no	2	0	0	3297	3284	11.6841	0.007	0.007	0.91746	0.965968	no	2	0	0	3269	3276	11.6762	-0.003	0.003	0.960333	1	no	2	0	0	16173	4235	13.3168	1.934	1.934
2950	229.3	MT2850	ald	Chromosome:3081542-3082658	33373	Rv2780	1-to-1	8	5	2	2.293	7566	4374	12.5435	0.791	0.791	3.46876e-05	0.000683093	yes	2	0	0	3666	2490	11.5878	0.558	0.558	0.00360343	0.0224828	yes	2	0	0	2541	2554	11.3149	-0.007	0.007	0.96942	1	no	2	0	0	17068	3482	13.3269	2.293	2.293
449	229.1	MT0448	-	Chromosome:521048-522903	25202	Rv0433	1-to-1	8	2	2	2.291	5109	5394	12.3585	-0.078	0.078	0.173081	0.431218	no	2	0	0	3914	4086	11.9658	-0.061	0.061	0.294334	0.545795	no	2	0	0	4219	4160	12.0326	0.02	0.02	0.736083	1	no	2	0	0	850	4160	11.2906	-2.291	2.291
738	229	MT0728	rplC	Chromosome:802781-804408	203	Rv0701	1-to-1	8	3	2	2.29	27146	28414	14.7618	-0.066	0.066	0.27563	0.556709	no	2	0	0	26743	31014	14.8177	-0.214	0.214	0.000415051	0.00373644	yes	2	0	0	29577	30000	14.8625	-0.021	0.021	0.73476	1	no	2	0	0	5606	27447	14.0125	-2.29	2.29
1556	228.9	MT1511	-	Chromosome:1651673-1653734	32726	Rv1464	1-to-1	8	3	2	2.289	6988	6450	12.714	0.115	0.115	0.124641	0.363079	no	2	0	0	7151	5966	12.6792	0.261	0.261	0.000500785	0.00444476	yes	2	0	0	6616	6565	12.6862	0.011	0.011	0.883386	1	no	2	0	0	26784	5482	13.9777	2.289	2.289
2490	228.9	MT2418	-	Chromosome:2628409-2628637	12581		noRV	8	2	2	2.289	73	61	6.06609	0.26	0.26	0.235978	0.51463	no	2	0	0	98	74	6.42626	0.404	0.404	0.0512895	0.177735	no	2	0	0	76	76	6.24793	-0.019	0.019	0.934542	1	no	2	0	0	450	92	8.08215	2.289	2.289
3031	228.9	MT2929	map-2	Chromosome:3167315-3168173	33540	Rv2861c	1-to-1	8	4	2	2.289	6382	6400	12.6418	-0.004	0.004	0.931555	0.971999	no	2	0	0	7487	6578	12.7798	0.187	0.187	0.00012096	0.00132479	yes	2	0	0	6580	6801	12.7079	-0.047	0.047	0.339909	1	no	2	0	0	1523	4958	11.662	-1.695	1.695
3188	228.8	MT3082	ilvN	Chromosome:3354999-3357362	539	Rv3002c	1-to-1	8	3	2	2.288	1802	1880	10.8463	-0.063	0.063	0.361866	0.631679	no	2	0	0	3736	4308	11.9737	-0.205	0.205	0.00179747	0.0131455	yes	2	0	0	3766	3854	11.8956	-0.033	0.033	0.622814	1	no	2	0	0	764	3302	10.9894	-2.11	2.11
606	228.7	MT0605	-	Chromosome:671289-672603	27255	Rv0576	1-to-1	8	4	2	2.287	1798	1704	10.774	0.079	0.079	0.283582	0.565204	no	2	0	0	2288	2443	11.2079	-0.095	0.095	0.186725	0.408334	no	2	0	0	1808	1826	10.8273	-0.016	0.016	0.829386	1	no	2	0	0	11166	3506	12.8408	1.672	1.672
3699	228.7	MT3573.14	-	Chromosome:3879063-3879384	9806	Rv1574	1-to-1	8	2	2	2.287	82	100	6.50779	-0.279	0.279	0.132957	0.376844	no	2	0	0	174	154	7.35755	0.187	0.187	0.244813	0.487949	no	2	0	0	137	136	7.09276	-0.003	0.003	0.988069	1	no	2	0	0	850	202	9.03892	2.071	2.071
378	228.5	MT0380	dedA	Chromosome:442482-444285	34212	Rv0364	1-to-1	8	2	2	2.285	2726	2943	11.4689	-0.11	0.11	0.0766178	0.271756	no	2	0	0	2298	2288	11.163	0.006	0.006	0.920633	0.966657	no	2	0	0	2191	2195	11.0987	-0.002	0.002	0.973037	1	no	2	0	0	470	2208	10.3869	-2.226	2.226
3177	228.5	MT3071	-	Chromosome:3343182-3345371	34916	Rv2993c	1-to-1	8	2	2	2.285	3213	3452	11.7024	-0.103	0.103	0.0582878	0.23346	no	2	0	0	2474	2462	11.2691	0.008	0.008	0.885133	0.949365	no	2	0	0	2454	2374	11.2372	0.048	0.048	0.406217	1	no	2	0	0	542	2645	10.638	-2.285	2.285
360	227.8	MT0361	ansP-1	Chromosome:415561-417025	35610	Rv0346c	1-to-1	8	5	2	2.278	3206	4718	11.952	-0.557	0.557	3.58356e-16	3.38736e-14	yes	2	0	0	2809	4366	11.8088	-0.636	0.636	2.3296e-20	1.33458e-18	yes	2	0	0	3984	4116	11.9837	-0.047	0.047	0.498997	1	no	2	0	0	822	4010	11.2384	-2.278	2.278
231	227.6	MT0233	-	Chromosome:266414-267878	36938	Rv0223c	1-to-1	8	6	2	2.276	3602	4805	12.0374	-0.415	0.415	4.70225e-08	1.66161e-06	yes	2	0	0	2752	4516	11.8273	-0.714	0.714	1.18584e-20	7.1169e-19	yes	2	0	0	3493	3487	11.769	0.003	0.003	0.974035	1	no	2	0	0	655	3190	10.9088	-2.276	2.276
1709	227.4	MT1658	cydB	Chromosome:1814266-1815307	28296	Rv1622c	1-to-1	8	2	2	2.274	650	603	9.29117	0.11	0.11	0.279802	0.561535	no	2	0	0	316	290	8.24317	0.126	0.126	0.276741	0.523465	no	2	0	0	352	361	8.47776	-0.036	0.036	0.761773	1	no	2	0	0	1528	436	9.93958	1.813	1.813
3186	227.3	MT3080.1	-	Chromosome:3353695-3353914	9212		noRV	8	2	2	2.273	1034	1119	10.0721	-0.116	0.116	0.194474	0.462748	no	2	0	0	1632	1895	10.7842	-0.217	0.217	0.0116575	0.0580441	no	2	0	0	1688	1707	10.7292	-0.017	0.017	0.848905	1	no	2	0	0	336	1457	9.80816	-2.111	2.111
3258	227.3	MT3148	-	Chromosome:3421374-3422898	25678	Rv3062	1-to-1	8	4	2	2.273	1518	1500	10.5594	0.017	0.017	0.821087	0.924242	no	2	0	0	2662	2661	11.378	0.001	0.001	0.992639	0.9972	no	2	0	0	1868	1770	10.8289	0.078	0.078	0.292964	1	no	2	0	0	10352	2143	12.6091	2.273	2.273
3566	226.9	MT3444	metA	Chromosome:3725095-3726235	271	Rv3341	1-to-1	8	5	2	2.269	1263	1446	10.4035	-0.198	0.198	0.0053124	0.0443404	yes	2	0	0	1834	2786	11.1737	-0.603	0.603	3.94275e-19	2.19228e-17	yes	2	0	0	2593	2692	11.3677	-0.054	0.054	0.425973	1	no	2	0	0	8845	2069	12.4139	2.095	2.095
3698	226.7	MT3573.13	-	Chromosome:3878693-3878858	9678		noRV	6	2	2	2.267	24	15	4.2854	0.667	0.667	0.0940469	NA	no	2	0	0	37	36	5.18982	0.029	0.029	0.93067	NA	no	2	0	0	28	28	4.80735	0.036	0.036	0.924974	1	no	2	0	0	166	34	6.64386	2.267	2.267
160	226.6	MT0159	-	Chromosome:177558-177684	9439		noRV	6	2	2	2.266	16	10	3.70044	0.514	0.514	0.261849	NA	no	2	0	0	34	34	5.08746	0.001	0.001	0.997322	NA	no	2	0	0	32	28	4.90689	0.187	0.187	0.625902	1	no	2	0	0	166	53	6.77479	1.639	1.639
2170	226.5	MT2111	-	Chromosome:2310153-2313070	36524	Rv2051c	1-to-1	8	4	2	2.265	9749	9422	13.2266	0.049	0.049	0.390484	0.658822	no	2	0	0	10105	8956	13.2183	0.174	0.174	0.00247448	0.0168577	yes	2	0	0	9005	9246	13.1557	-0.038	0.038	0.510897	1	no	2	0	0	43278	9000	14.6739	2.265	2.265
759	226.2	MT0746	rpsE	Chromosome:816517-817180	225	Rv0721	1-to-1	8	2	2	2.262	15992	15202	13.929	0.073	0.073	0.23615	0.51463	no	2	0	0	17824	18684	14.1559	-0.068	0.068	0.26889	0.516339	no	2	0	0	18347	18174	14.1564	0.013	0.013	0.829075	1	no	2	0	0	3713	15796	13.2519	-2.087	2.087
1557	226.2	MT1512	-	Chromosome:1651673-1653734	676	Rv1465	1-to-1	8	5	2	2.262	2488	2290	11.2222	0.118	0.118	0.0990015	0.315886	no	2	0	0	2693	1959	11.1836	0.458	0.458	1.97706e-10	4.95052e-09	yes	2	0	0	2348	2326	11.1904	0.013	0.013	0.854602	1	no	2	0	0	9139	1905	12.431	2.262	2.262
821	225.9	MT0800	-	Chromosome:870546-871903	32440	Rv0776c	1-to-1	8	2	2	2.259	956	1306	10.1434	-0.45	0.45	0.348206	0.619269	no	2	0	0	771	639	9.46148	0.27	0.27	0.574613	0.782641	no	2	0	0	750	1546	10.1649	-1.043	1.043	0.0298906	1	no	2	1	0	3582	748	11.0802	2.259	2.259
3597	225.2	MT3481	-	Chromosome:3777164-3778505	18955	Rv3371	1-to-1	8	2	2	2.252	1455	1499	10.5285	-0.045	0.045	0.686123	0.860727	no	2	0	0	688	728	9.46761	-0.08	0.08	0.49375	0.724688	no	2	0	0	698	682	9.43045	0.036	0.036	0.766223	1	no	2	0	0	3280	992	11.0607	1.726	1.726
718	224.8	MT0713	tufA	Chromosome:786794-787985	34257	Rv0685	1-to-1	8	4	2	2.248	51638	53472	15.6815	-0.05	0.05	0.476867	0.723239	no	2	0	0	45918	54058	15.6093	-0.235	0.235	0.000889268	0.00727775	yes	2	0	0	58190	59123	15.84	-0.023	0.023	0.747023	1	no	2	0	0	10342	49102	14.8592	-2.248	2.248
362	224.6	MT0363	-	Chromosome:418352-419006	5407	Rv0348	1-to-1	8	3	2	2.246	978	638	9.65821	0.617	0.617	6.52861e-10	3.01033e-08	yes	2	0	0	282	272	8.11374	0.052	0.052	0.662212	0.83789	no	2	0	0	241	271	8	-0.166	0.166	0.196147	1	no	2	0	0	1343	326	9.70477	2.037	2.037
3729	224.5	MT3591	-	Chromosome:3899562-3900990	30445	Rv3487c	1-to-1	8	3	2	2.245	13125	14052	13.7301	-0.099	0.099	0.280124	0.561705	no	2	0	0	4046	4844	12.118	-0.26	0.26	0.00519045	0.0301925	yes	2	0	0	4674	4958	12.2336	-0.085	0.085	0.364365	1	no	2	0	0	856	2966	10.9001	-1.798	1.798
3572	224.2	MT3450	-	Chromosome:3735336-3735686	28616	Rv3346c	1-to-1	8	2	2	2.242	83	70	6.25739	0.249	0.249	0.286255	0.5668	no	2	0	0	98	73	6.41785	0.421	0.421	0.0674613	0.211853	no	2	0	0	76	74	6.22882	0.026	0.026	0.917331	1	no	2	0	0	460	103	8.13699	2.157	2.157
2154	224.1	MT2095	-	Chromosome:2283479-2285073	5530	Rv2035	1-to-1	8	4	2	2.241	266	287	8.11114	-0.11	0.11	0.32712	0.604812	no	2	0	0	579	504	9.08082	0.198	0.198	0.0436978	0.157354	no	2	0	0	326	344	8.38802	-0.078	0.078	0.493806	1	no	2	0	0	2724	576	10.6883	2.241	2.241
2821	223.8	MT2728	-	Chromosome:2970027-2970561	32580	Rv2651c	1-to-1	8	4	2	2.238	586	544	9.14211	0.106	0.106	0.265583	0.545447	no	2	0	0	1284	1000	10.1573	0.359	0.359	3.66659e-05	0.000454537	yes	2	0	0	944	914	9.85953	0.043	0.043	0.635245	1	no	2	0	0	5556	1179	11.7175	2.238	2.238
902	223.4	MT0881	-	Chromosome:953154-954818	36062	Rv0858c	1-to-1	8	3	2	2.234	600	703	9.34762	-0.227	0.227	0.0243959	0.130468	no	2	0	0	516	625	9.15608	-0.275	0.275	0.00766964	0.0416986	yes	2	0	0	590	658	9.2854	-0.154	0.154	0.143917	1	no	2	0	0	114	538	8.34873	-2.234	2.234
2805	223.3	MT2712	-	Chromosome:2956248-2958856	35486	Rv2634c	1-to-1	8	2	2	2.233	800	714	9.56415	0.165	0.165	0.261078	0.540895	no	2	0	0	738	701	9.49085	0.073	0.073	0.620211	0.813079	no	2	0	0	618	612	9.26444	0.018	0.018	0.904459	1	no	2	0	0	3470	819	11.0664	2.081	2.081
3893	223.3	MT3753	-	Chromosome:4084082-4085120	5037	Rv3651	1-to-1	8	4	2	2.233	3316	3036	11.633	0.127	0.127	0.0960979	0.31102	no	2	0	0	6488	5458	12.5442	0.25	0.25	0.000820109	0.00684511	yes	2	0	0	5584	5493	12.4353	0.024	0.024	0.747687	1	no	2	0	0	1382	5224	11.6896	-1.92	1.92
1558	223.2	MT1513	-	Chromosome:1651673-1653734	32874	Rv1466	1-to-1	8	5	2	2.232	3959	3466	11.8582	0.191	0.191	0.00340993	0.032152	yes	2	0	0	3912	3034	11.762	0.366	0.366	2.54482e-08	5.20106e-07	yes	2	0	0	3314	3268	11.6843	0.02	0.02	0.759535	1	no	2	0	0	13165	2804	12.963	2.232	2.232
1995	223.1	MT1943	-	Chromosome:2137731-2137950	9033	Rv1893	1-to-1	8	2	2	2.231	358	390	8.54689	-0.123	0.123	0.298144	0.577206	no	2	0	0	278	310	8.19967	-0.162	0.162	0.19303	0.417771	no	2	0	0	323	328	8.34651	-0.028	0.028	0.823222	1	no	2	0	0	1301	380	9.7151	1.773	1.773
812	222.9	MT0791	-	Chromosome:858612-862850	21212	Rv0767c	1-to-1	8	4	4	2.229	292	254	8.09276	0.195	0.195	0.0639054	0.246055	no	2	0	0	1568	1482	10.5746	0.082	0.082	0.282613	0.532416	no	2	0	0	514	530	9.02791	-0.039	0.039	0.682243	1	no	2	0	0	5819	1242	11.7857	2.229	2.229
960	222.9	MT0933	-	Chromosome:1014693-1014873	28072	Rv0909	1-to-1	8	2	2	2.229	861	924	9.80171	-0.102	0.102	0.330413	0.607632	no	2	0	0	995	886	9.87728	0.168	0.168	0.108106	0.290511	no	2	0	0	922	958	9.87652	-0.056	0.056	0.603193	1	no	2	0	0	214	956	9.19229	-2.171	2.171
2201	222.8	MT2139	-	Chromosome:2337060-2340371	9064	Rv2078	1-to-1	8	2	2	2.228	146	150	7.20945	-0.033	0.033	0.858879	0.945943	no	2	0	0	154	138	7.18982	0.168	0.168	0.375817	0.628457	no	2	0	0	136	134	7.07682	0.027	0.027	0.891941	1	no	2	0	0	32	138	6.40939	-2.066	2.066
1477	222.6	MT1431	-	Chromosome:1561321-1563246	12645	Rv1387	1-to-1	8	4	2	2.226	10348	9549	13.2803	0.116	0.116	0.211999	0.489206	no	2	0	0	12388	12157	13.5831	0.027	0.027	0.769438	0.897085	no	2	0	0	16263	15783	13.9679	0.043	0.043	0.641808	1	no	2	0	0	2646	10504	12.6828	-1.988	1.988
3341	221.8	MT3224	-	Chromosome:3498785-3499660	34185	Rv3137	1-to-1	8	4	4	2.218	2734	2918	11.4645	-0.094	0.094	0.640585	0.834526	no	2	0	0	1804	4048	11.5147	-1.166	1.166	6.75866e-09	1.5211e-07	yes	2	1	1	4170	4568	12.0931	-0.131	0.131	0.5126	1	no	2	0	0	644	3001	10.8317	-2.218	2.218
2072	221.6	MT2018	mce-3	Chromosome:2206659-2212589	22735	Rv1966	1-to-1	8	2	2	2.216	90	73	6.34873	0.299	0.299	0.15219	0.401557	no	2	0	0	94	83	6.46761	0.166	0.166	0.418145	0.660955	no	2	0	0	82	76	6.30378	0.086	0.086	0.702256	1	no	2	0	0	400	86	7.92481	2.216	2.216
2511	221.1	MT2438	-	Chromosome:2647440-2647554	9592		noRV	6	2	2	2.211	34	40	5.20945	-0.218	0.218	0.510146	NA	no	2	0	0	25	27	4.70044	-0.123	0.123	0.733634	NA	no	2	0	0	30	30	4.90689	0.034	0.034	0.926658	1	no	2	0	0	99	22	5.91886	2.211	2.211
1239	221	MT1201	narI	Chromosome:1292908-1293634	28208	Rv1164	1-to-1	8	4	2	2.21	1330	1414	10.4221	-0.09	0.09	0.289925	0.569384	no	2	0	0	1270	1298	10.3264	-0.03	0.03	0.725308	0.871984	no	2	0	0	1546	1584	10.6119	-0.032	0.032	0.709121	1	no	2	0	0	5886	1326	11.8162	2.148	2.148
233	220.7	MT0235	-	Chromosome:268776-269931	30428	Rv0225	1-to-1	8	2	2	2.207	2956	2896	11.5147	0.03	0.03	0.728293	0.881177	no	2	0	0	2476	2641	11.3211	-0.093	0.093	0.287538	0.537676	no	2	0	0	2395	2424	11.2345	-0.018	0.018	0.839612	1	no	2	0	0	534	2250	10.4429	-2.067	2.067
220	220.3	MT0222	-	Chromosome:253782-256064	8857	Rv0212c	1-to-1	8	4	2	2.203	520	500	8.99435	0.056	0.056	0.59046	0.803171	no	2	0	0	842	786	9.66888	0.101	0.101	0.303306	0.556083	no	2	0	0	562	558	9.12928	0.01	0.01	0.924316	1	no	2	0	0	3092	672	10.8781	2.203	2.203
967	220	MT0940	-	Chromosome:1020070-1021351	11427	Rv0915c	1-to-1	8	2	2	2.2	248	258	7.98299	-0.059	0.059	0.626903	0.825896	no	2	0	0	284	268	8.10852	0.076	0.076	0.520066	0.743428	no	2	0	0	291	322	8.25974	-0.143	0.143	0.24109	1	no	2	0	0	1300	284	9.62936	2.195	2.195
717	219.5	MT0712	fusA-2	Chromosome:784458-786564	37068	Rv0671, Rv0684	2Rv-to-2MT	8	4	2	2.195	47518	46662	15.5231	0.026	0.026	0.72716	0.880629	no	2	0	0	42136	51796	15.5193	-0.298	0.298	7.23121e-05	0.000859786	yes	2	0	0	49117	51174	15.6138	-0.059	0.059	0.430936	1	no	2	0	0	9552	43696	14.7004	-2.195	2.195
166	219.4	MT0167	-	Chromosome:186952-187597	27146	Rv0158	1-to-1	8	2	2	2.194	1354	1390	10.4221	-0.039	0.039	0.693755	0.863295	no	2	0	0	1801	1957	10.8757	-0.119	0.119	0.226446	0.462649	no	2	0	0	1838	1860	10.8525	-0.016	0.016	0.870967	1	no	2	0	0	397	1806	10.1053	-2.194	2.194
3421	219.4	MT3301	-	Chromosome:3577435-3578614	2408	Rv3116, Rv3206c	2Rv-to-2MT	8	4	2	2.194	4713	4854	12.2239	-0.043	0.043	0.330777	0.60771	no	2	0	0	7517	7194	12.8446	0.063	0.063	0.138262	0.340593	no	2	0	0	6638	6480	12.6793	0.034	0.034	0.437689	1	no	2	0	0	34380	7837	14.3655	2.133	2.133
2611	219.1	MT2532	clpX	Chromosome:2755053-2756334	942	Rv2457c	1-to-1	8	3	2	2.191	25692	29763	14.759	-0.212	0.212	3.43096e-06	8.31569e-05	yes	2	0	0	21091	21280	14.3708	-0.013	0.013	0.7816	0.900346	no	2	0	0	22028	22100	14.4294	-0.005	0.005	0.919199	1	no	2	0	0	4612	20918	13.6399	-2.18	2.18
229	219	MT0231	-	Chromosome:264240-265590	13581	Rv0221	1-to-1	8	3	2	2.19	3968	3816	11.9263	0.056	0.056	0.355144	0.626306	no	2	0	0	4939	4256	12.1666	0.215	0.215	0.000389358	0.00353037	yes	2	0	0	4441	4204	12.0777	0.079	0.079	0.200356	1	no	2	0	0	1084	4838	11.5319	-2.16	2.16
988	218.9	MT0961	pstS-3	Chromosome:1042127-1043252	34112	Rv0934	1-to-1	8	3	2	2.189	5604	6340	12.544	-0.178	0.178	0.000404422	0.00574857	yes	2	0	0	3942	4216	11.994	-0.097	0.097	0.0604378	0.196895	no	2	0	0	4222	4324	12.061	-0.033	0.033	0.534177	1	no	2	0	0	869	3721	11.1643	-2.106	2.106
2726	218.9	MT2635	-	Chromosome:2873975-2874686	4060	Rv2558, Rv2557	2Rv-to-2MT	8	3	2	2.189	2113	1929	10.9809	0.132	0.132	0.0425987	0.189035	no	2	0	0	2182	1852	10.978	0.236	0.236	0.000294868	0.00278724	yes	2	0	0	2164	2069	11.0475	0.064	0.064	0.33864	1	no	2	0	0	9946	2290	12.5788	2.119	2.119
3106	218.7	MT3002	-	Chromosome:3238017-3262052	25808	Rv2930, Rv2931, Rv2932, Rv2933	many-to-many	8	2	2	2.187	20502	21838	14.3697	-0.091	0.091	0.61331	0.817386	no	2	0	0	36840	45524	15.3297	-0.305	0.305	0.0905465	0.259266	no	2	0	0	48819	49994	15.5924	-0.034	0.034	0.849212	1	no	2	0	0	8936	40700	14.5991	-2.187	2.187
403	218.3	MT0403	ndh-1	Chromosome:469723-472730	31428	Rv0392c	1-to-1	8	2	2	2.183	1224	1380	10.3465	-0.172	0.172	0.413661	0.675034	no	2	0	0	880	980	9.86109	-0.155	0.155	0.463721	0.705849	no	2	0	0	1006	1321	10.1843	-0.391	0.391	0.0648459	1	no	2	0	0	3996	1071	11.3069	1.9	1.9
3187	218.3	MT3081	ilvC	Chromosome:3353960-3354974	32708	Rv3001c	1-to-1	8	4	2	2.183	6631	6470	12.6774	0.035	0.035	0.591086	0.803342	no	2	0	0	12318	14011	13.6844	-0.186	0.186	0.00362699	0.0225925	yes	2	0	0	12080	11983	13.5545	0.011	0.011	0.858793	1	no	2	0	0	2712	10302	12.6678	-1.925	1.925
2172	218	MT2113	-	Chromosome:2313245-2315409	9565		noRV	6	2	2	2.18	10	8	3.16993	0.337	0.337	0.55808	NA	no	1	0	0	20	18	4.24793	0.216	0.216	0.644153	NA	no	2	0	0	9	16	3.64386	-0.879	0.879	0.117563	1	no	1	0	0	89	20	5.76818	2.18	2.18
1352	217.9	MT1311	-	Chromosome:1419895-1423536	37674	Rv1273c	1-to-1	8	2	2	2.179	613	662	9.31628	-0.108	0.108	0.255968	0.536933	no	2	0	0	578	619	9.22521	-0.098	0.098	0.311809	0.565715	no	2	0	0	578	578	9.17493	-0.003	0.003	0.974829	1	no	2	0	0	126	510	8.31288	-1.999	1.999
758	217.8	MT0745	rplR	Chromosome:816129-816498	224	Rv0720	1-to-1	8	2	2	2.178	4860	4632	12.2125	0.069	0.069	0.283144	0.565163	no	2	0	0	5192	5610	12.399	-0.112	0.112	0.0800399	0.238105	no	2	0	0	5676	5602	12.4612	0.019	0.019	0.773464	1	no	2	0	0	1146	4864	11.5531	-2.084	2.084
1169	217.8	MT1130	fum	Chromosome:1224809-1227112	33603	Rv1098c	1-to-1	8	2	2	2.178	5806	5896	12.5145	-0.022	0.022	0.672594	0.853109	no	2	0	0	4262	4548	12.1049	-0.095	0.095	0.0760454	0.229655	no	2	0	0	4472	4486	12.129	-0.004	0.004	0.936747	1	no	2	0	0	936	4129	11.3063	-2.133	2.133
770	217.7	MT0757	adk	Chromosome:826989-828857	32740	Rv0733	1-to-1	8	3	2	2.177	5570	5588	12.4458	-0.004	0.004	0.940921	0.976066	no	2	0	0	3163	3582	11.7196	-0.179	0.179	0.00237263	0.0164002	yes	2	0	0	3416	3590	11.7744	-0.07	0.07	0.241394	1	no	2	0	0	704	3158	10.9151	-2.175	2.175
1973	217.1	MT1921	lldD	Chromosome:2119127-2120832	25626	Rv0694, Rv1872c	2Rv-to-2MT	8	2	2	2.171	57701	61617	15.8645	-0.095	0.095	0.0154917	0.0949338	no	2	0	0	31234	30089	14.9041	0.054	0.054	0.172991	0.389655	no	2	0	0	30992	30739	14.9137	0.012	0.012	0.765402	1	no	2	0	0	6930	27116	14.0552	-1.967	1.967
1731	217	MT1681	rplT	Chromosome:1844090-1844480	608	Rv1643	1-to-1	8	3	2	2.17	12447	11878	13.5702	0.067	0.067	0.194384	0.462748	no	2	0	0	11810	12173	13.5497	-0.044	0.044	0.398579	0.645684	no	2	0	0	13052	12548	13.6439	0.057	0.057	0.277355	1	no	2	0	0	2621	10482	12.6776	-1.998	1.998
2616	216.9	MT2537	tig	Chromosome:2760736-2762137	943	Rv2462c	1-to-1	8	2	1	2.169	7934	8196	12.9775	-0.047	0.047	0.28489	0.565486	no	2	0	0	9738	9975	13.2669	-0.035	0.035	0.423891	0.667275	no	2	0	0	10146	10291	13.3189	-0.02	0.02	0.641802	1	no	2	0	0	2172	3135	11.3737	-0.534	0.534
2279	216.6	MT2216	murF	Chromosome:2413625-2420695	34300	Rv2157c	1-to-1	8	2	2	2.166	2625	2416	11.2995	0.12	0.12	0.0358986	0.169454	no	2	0	0	2278	2126	11.1046	0.098	0.098	0.0923374	0.260996	no	2	0	0	2309	2218	11.1443	0.058	0.058	0.331327	1	no	2	0	0	10224	2710	12.6589	1.915	1.915
79	216.2	MT0078	-	Chromosome:80613-81663	14058	Rv0072	1-to-1	8	2	2	2.162	1992	2234	11.0451	-0.165	0.165	0.00807141	0.0600748	no	2	0	0	2658	2790	11.4115	-0.07	0.07	0.25028	0.493384	no	2	0	0	2512	2484	11.2866	0.017	0.017	0.788653	1	no	2	0	0	700	3140	10.9069	-2.162	2.162
3705	216.2	MT3573.5	-	Chromosome:3875415-3875999	8997	Rv1580c	1-to-1	8	2	2	2.162	88	104	6.58496	-0.236	0.236	0.221942	0.498775	no	2	0	0	106	112	6.76818	-0.073	0.073	0.696735	0.860237	no	2	0	0	100	101	6.65105	-0.027	0.027	0.893261	1	no	2	0	0	477	149	8.29002	1.678	1.678
245	216.1	MT0250	-	Chromosome:287011-288466	3643	Rv0236A	1-to-1	8	3	2	2.161	1870	2306	11.0279	-0.302	0.302	2.73863e-05	0.000553731	yes	2	0	0	2072	2120	11.0334	-0.032	0.032	0.658239	0.83377	no	2	0	0	2111	2199	11.0735	-0.058	0.058	0.43305	1	no	2	0	0	466	2108	10.3298	-2.161	2.161
881	216.1	MT0858	-	Chromosome:932178-933931	1701	Rv0837c	1-to-1	8	4	2	2.161	154	148	7.2384	0.048	0.048	0.736402	0.885885	no	2	0	0	386	340	8.50383	0.184	0.184	0.120644	0.312008	no	2	0	0	196	192	7.59991	0.014	0.014	0.923924	1	no	2	0	0	1442	322	9.78463	2.161	2.161
3805	216.1	MT3668	-	Chromosome:3996437-3998344	21999	Rv3563	1-to-1	8	6	2	2.161	4096	6704	12.3987	-0.711	0.711	1.03313e-11	5.50177e-10	yes	2	0	0	3914	7332	12.4571	-0.906	0.906	4.50058e-18	2.43096e-16	yes	2	0	0	5984	5942	12.5418	0.01	0.01	0.927265	1	no	2	0	0	1446	6462	11.9491	-2.161	2.161
1909	215.9	MT1856	-	Chromosome:2045805-2047017	13739	Rv1802, Rv1801, Rv1808, Rv1809, Rv1807	many-to-many	8	5	3	2.159	980	262	9.27845	1.899	1.899	6.40209e-79	8.06877e-76	yes	2	1	1	870	773	9.68212	0.167	0.167	0.0647469	0.207553	no	2	0	0	1096	1068	10.0795	0.036	0.036	0.685616	1	no	2	0	0	3880	1564	11.4105	1.312	1.312
2298	215.9	MT2234	-	Chromosome:2437665-2439054	13895	Rv2178c	1-to-1	8	2	2	2.159	9934	9791	13.2677	0.021	0.021	0.69542	0.863295	no	2	0	0	11152	10819	13.4233	0.044	0.044	0.407713	0.651965	no	2	0	0	11020	11146	13.4361	-0.017	0.017	0.754513	1	no	2	0	0	2502	9992	12.6089	-2	2
3192	215.9	MT3086	-	Chromosome:3359084-3360206	22124	Rv3006	1-to-1	8	5	2	2.159	4418	5009	12.2026	-0.182	0.182	0.00121433	0.0142148	yes	2	0	0	5494	5573	12.434	-0.02	0.02	0.71401	0.866432	no	2	0	0	6389	6250	12.6256	0.032	0.032	0.57122	1	no	2	0	0	1230	5340	11.6817	-2.118	2.118
739	215.7	MT0729	rplD	Chromosome:802781-804408	204	Rv0702	1-to-1	8	4	2	2.157	25432	27006	14.6783	-0.087	0.087	0.125686	0.364431	no	2	0	0	25195	29909	14.7499	-0.248	0.248	1.21716e-05	0.000165476	yes	2	0	0	28818	28506	14.8069	0.016	0.016	0.784123	1	no	2	0	0	5794	25880	13.951	-2.157	2.157
120	215.4	MT0120	-	Chromosome:133941-135999	35471	Rv0124, Rv0109, Rv0111	many-to-many	8	3	2	2.154	3696	3760	11.8642	-0.025	0.025	0.739606	0.887199	no	2	0	0	3563	3486	11.7832	0.031	0.031	0.671872	0.845839	no	2	0	0	3079	3197	11.6156	-0.055	0.055	0.470275	1	no	2	0	0	800	3201	10.9661	-2	2
3993	214.9	MT3850	-	Chromosome:4183145-4185558	9275	Rv3742c	1-to-1	8	5	3	2.149	530	1038	9.61471	-0.971	0.971	1.43687e-12	8.62353e-11	yes	2	0	0	348	1541	9.88341	-2.149	2.149	1.62754e-53	2.93035e-51	yes	2	1	1	1453	1323	10.4388	0.136	0.136	0.311106	1	no	2	0	0	254	540	8.633	-1.096	1.096
1039	214.7	MT1011	-	Chromosome:1099158-1101044	33776	Rv0983	1-to-1	8	3	2	2.147	9530	9088	13.1844	0.068	0.068	0.114407	0.344208	no	2	0	0	11742	10462	13.4385	0.166	0.166	0.000105071	0.00118589	yes	2	0	0	11017	10838	13.4157	0.024	0.024	0.586145	1	no	2	0	0	51483	11624	14.9455	2.147	2.147
2254	214.6	MT2191	-	Chromosome:2392426-2393215	443	Rv2133c	1-to-1	8	3	2	2.146	1182	1014	10.1007	0.221	0.221	0.00113753	0.0135429	yes	2	0	0	1371	1342	10.4057	0.031	0.031	0.635417	0.820717	no	2	0	0	1420	1472	10.4979	-0.053	0.053	0.4339	1	no	2	0	0	6072	1428	11.8727	2.088	2.088
2789	214.5	MT2694	-	Chromosome:2942577-2944702	9617		noRV	8	2	2	2.145	52	54	5.72792	-0.088	0.088	0.709249	0.870672	no	2	0	0	182	143	7.3443	0.346	0.346	0.0620769	0.200609	no	2	0	0	154	146	7.22882	0.074	0.074	0.703818	1	no	2	0	0	687	154	8.71596	2.145	2.145
3467	214.3	MT3347	-	Chromosome:3624651-3625466	19407	Rv3249c	1-to-1	8	5	3	2.143	3356	5685	12.1423	-0.761	0.761	3.89113e-30	9.80823e-28	yes	2	0	0	1298	5735	11.7799	-2.143	2.143	1.06077e-206	2.00539e-203	yes	2	1	1	5040	5081	12.3051	-0.012	0.012	0.852073	1	no	2	0	0	2686	3800	11.6631	-0.499	0.499
3894	214	MT3754	-	Chromosome:4085262-4085493	9693		noRV	6	2	2	2.14	12	10	3.45943	0.158	0.158	0.776318	NA	no	2	0	0	19	19	4.24793	0.016	0.016	0.973881	NA	no	2	0	0	15	18	4.04439	-0.24	0.24	0.651651	1	no	2	0	0	85	19	5.70044	2.14	2.14
885	213.9	MT0862	pip	Chromosome:936356-937217	37527	Rv0840c	1-to-1	8	4	3	2.139	378	321	8.44915	0.233	0.233	0.0276462	0.142996	no	2	0	0	1071	960	9.98797	0.158	0.158	0.075088	0.227673	no	2	0	0	500	489	8.94983	0.031	0.031	0.76051	1	no	2	0	0	4720	1132	11.5147	2.06	2.06
1148	213.9	MT1111	greA	Chromosome:1205538-1206033	32678	Rv1080c	1-to-1	8	2	2	2.139	11184	12493	13.5312	-0.16	0.16	0.0208599	0.116556	no	2	0	0	15479	16894	13.9825	-0.126	0.126	0.06742	0.211853	no	2	0	0	17138	17218	14.0683	-0.007	0.007	0.92391	1	no	2	0	0	3674	16154	13.2753	-2.139	2.139
2826	213.5	MT2733	-	Chromosome:2973445-2974095	11539	Rv2656c	1-to-1	8	4	2	2.135	64	53	5.87036	0.25	0.25	0.275357	0.556543	no	2	0	0	236	229	7.86109	0.034	0.034	0.846191	0.930884	no	2	0	0	154	158	7.2854	-0.031	0.031	0.872588	1	no	2	0	0	1034	271	9.34983	1.929	1.929
427	213.4	MT0425	-	Chromosome:496510-501068	19051	Rv0412c	1-to-1	8	3	2	2.134	1440	1693	10.6133	-0.233	0.233	0.000124628	0.00211579	yes	2	0	0	2453	2470	11.2653	-0.011	0.011	0.84904	0.931578	no	2	0	0	2358	2233	11.1646	0.076	0.076	0.200227	1	no	2	0	0	10760	3057	12.7542	1.817	1.817
3043	213.3	MT2941	-	Chromosome:3178817-3181089	9198		noRV	8	4	2	2.133	166	128	7.19967	0.364	0.364	0.0130307	0.0840768	no	2	0	0	548	500	9.03342	0.13	0.13	0.249929	0.493206	no	2	0	0	710	736	9.49785	-0.05	0.05	0.652896	1	no	2	0	0	2402	1022	10.7415	1.233	1.233
2103	213.2	MT2046	-	Chromosome:2231637-2232224	9051	Rv1991c	1-to-1	8	3	2	2.132	345	324	8.38586	0.089	0.089	0.443808	0.696859	no	2	0	0	458	450	8.82655	0.025	0.025	0.818058	0.914707	no	2	0	0	358	369	8.50581	-0.045	0.045	0.708472	1	no	2	0	0	1902	434	10.1898	2.132	2.132
1849	212.9	MT1795	-	Chromosome:1971987-1972437	35707	Rv1752	1-to-1	8	2	2	2.129	1172	996	10.0821	0.235	0.235	0.00675022	0.0533945	no	2	0	0	877	972	9.85253	-0.15	0.15	0.0903777	0.259074	no	2	0	0	916	890	9.81858	0.039	0.039	0.668327	1	no	2	0	0	198	743	8.87805	-1.89	1.89
2969	212.9	MT2867.1	-	Chromosome:3102486-3103116	6519	Rv2799	1-to-1	8	2	2	2.129	876	936	9.82337	-0.097	0.097	0.210722	0.487302	no	2	0	0	1198	1152	10.1984	0.058	0.058	0.441839	0.685443	no	2	0	0	1282	1307	10.3382	-0.026	0.026	0.729013	1	no	2	0	0	272	1160	9.48382	-2.081	2.081
246	212.8	MT0251	-	Chromosome:287011-288466	33706	Rv0237	1-to-1	8	2	2	2.128	4078	4235	12.0212	-0.054	0.054	0.384243	0.652661	no	2	0	0	3582	3548	11.7997	0.014	0.014	0.829276	0.921932	no	2	0	0	3246	3359	11.6893	-0.05	0.05	0.439962	1	no	2	0	0	817	3462	11.0631	-2.079	2.079
191	212.6	MT0194	-	Chromosome:215080-216336	6208	Rv0185	1-to-1	8	2	2	2.126	1902	1918	10.8994	-0.011	0.011	0.884485	0.95577	no	2	0	0	1626	1604	10.6573	0.02	0.02	0.799878	0.906848	no	2	0	0	1503	1388	10.4974	0.112	0.112	0.163585	1	no	2	0	0	368	1356	9.75154	-1.864	1.864
1019	212.6	MT0991	-	Chromosome:1074452-1075264	9492		noRV	6	2	2	2.126	46	51	5.59991	-0.159	0.159	0.752999	NA	no	2	0	0	6	8	2.80735	-0.254	0.254	0.710587	NA	no	0	0	0	6	4	2.32193	0.387	0.387	0.634545	1	no	0	0	0	30	8	4.24793	1.934	1.934
1991	212.5	MT1937	-	Chromosome:2135906-2136263	9032	Rv1889c	1-to-1	8	2	2	2.125	420	386	8.65464	0.121	0.121	0.29982	0.578968	no	2	0	0	268	234	7.97154	0.204	0.204	0.112783	0.297787	no	2	0	0	235	274	7.99152	-0.212	0.212	0.116183	1	no	2	0	0	1094	251	9.39339	2.125	2.125
3911	212.3	MT3767.1	-	Chromosome:4099427-4100039	28613		noRV	6	2	2	2.123	34	34	5.08746	0.007	0.007	0.980709	NA	no	2	0	0	66	68	6.06609	-0.02	0.02	0.938918	NA	no	2	0	0	42	46	5.45943	-0.148	0.148	0.619791	1	no	2	0	0	291	68	7.48784	2.099	2.099
2280	212.2	MT2217	murE	Chromosome:2413625-2420695	34299	Rv2158c	1-to-1	8	3	2	2.122	6208	5334	12.4946	0.219	0.219	0.000464998	0.00648766	yes	2	0	0	5225	4850	12.2985	0.107	0.107	0.0902036	0.258937	no	2	0	0	5555	5451	12.426	0.026	0.026	0.676542	1	no	2	0	0	22750	6540	13.8381	1.798	1.798
4144	212.2	MT3997	-	Chromosome:4354335-4356956	13313	Rv3885c, Rv3882c	2Rv-to-2MT	8	4	2	2.122	4126	4289	12.0387	-0.056	0.056	0.353057	0.624289	no	2	0	0	4451	5226	12.2403	-0.232	0.232	0.000100103	0.00114002	yes	2	0	0	5298	5460	12.3931	-0.042	0.042	0.481853	1	no	2	0	0	1020	4268	11.3685	-2.062	2.062
2220	212	MT2159	-	Chromosome:2358996-2360472	32623	Rv2115c, Rv2098c	2Rv-to-2MT	8	2	2	2.12	369	328	8.44501	0.17	0.17	0.164031	0.418059	no	2	0	0	498	523	8.99577	-0.071	0.071	0.540095	0.754098	no	2	0	0	410	425	8.70563	-0.044	0.044	0.722513	1	no	2	0	0	2170	644	10.4584	1.748	1.748
3565	212	MT3443	-	Chromosome:3723734-3725084	33299	Rv3340	1-to-1	8	4	2	2.12	1284	1466	10.4252	-0.194	0.194	0.0302084	0.150845	no	2	0	0	2112	2525	11.179	-0.258	0.258	0.00291886	0.0190608	yes	2	0	0	2566	2522	11.3129	0.025	0.025	0.772039	1	no	2	0	0	9180	2280	12.4843	2.009	2.009
448	211.9	MT0447	sodC	Chromosome:521048-522903	14001	Rv0432	1-to-1	8	3	2	2.119	4468	4700	12.1624	-0.073	0.073	0.14639	0.395557	no	2	0	0	3414	3586	11.7731	-0.071	0.071	0.1727	0.389374	no	2	0	0	3830	3796	11.8967	0.012	0.012	0.813466	1	no	2	0	0	844	3693	11.1475	-2.119	2.119
1708	211.8	MT1657	cydD	Chromosome:1809481-1814180	36435	Rv1621c	1-to-1	8	2	2	2.118	1328	1208	10.3083	0.138	0.138	0.163153	0.417376	no	2	0	0	716	670	9.43671	0.094	0.094	0.367079	0.620996	no	2	0	0	733	768	9.55171	-0.065	0.065	0.541009	1	no	2	0	0	3102	864	10.9535	1.844	1.844
2819	211.8	MT2726	-	Chromosome:2967802-2968419	9619		noRV	8	2	2	2.118	176	144	7.32193	0.292	0.292	0.0439882	0.193224	no	2	0	0	342	300	8.32643	0.192	0.192	0.123798	0.316913	no	2	0	0	296	268	8.13955	0.141	0.141	0.293103	1	no	2	0	0	1489	410	9.89102	1.863	1.863
2094	211.7	MT2039	-	Chromosome:2226323-2227235	35641	Rv1985c	1-to-1	8	4	2	2.117	387	390	8.60177	-0.01	0.01	0.920701	0.970226	no	2	0	0	714	696	9.46148	0.035	0.035	0.691713	0.857374	no	2	0	0	576	578	9.17243	-0.008	0.008	0.934875	1	no	2	0	0	3096	714	10.8956	2.115	2.115
1958	211.5	MT1906	-	Chromosome:2103049-2103787	36477	Rv1858	1-to-1	8	3	2	2.115	464	504	8.91886	-0.12	0.12	0.286922	0.566845	no	2	0	0	710	896	9.64926	-0.336	0.336	0.00151252	0.0113469	yes	2	0	0	818	860	9.71253	-0.076	0.076	0.482057	1	no	2	0	0	188	830	8.99152	-2.115	2.115
1026	211.4	MT0997	-	Chromosome:1077987-1081697	35632	Rv0969	1-to-1	8	2	2	2.114	9060	10245	13.2367	-0.178	0.178	0.103464	0.324113	no	2	0	0	19910	19082	14.2509	0.061	0.061	0.573026	0.781324	no	2	0	0	16534	16576	14.015	-0.004	0.004	0.972403	1	no	2	0	0	67141	15508	15.3347	2.114	2.114
3905	211.1	MT3762	-	Chromosome:4093122-4093254	9695		noRV	6	2	2	2.111	66	92	6.30378	-0.498	0.498	0.368408	NA	no	2	0	0	77	40	5.87036	0.943	0.943	0.0944361	NA	no	2	0	0	59	62	5.91886	-0.064	0.064	0.910632	1	no	2	0	0	206	48	6.98868	2.111	2.111
544	210.7	MT0543	-	Chromosome:613621-614270	8878	Rv0521	1-to-1	6	2	2	2.107	43	36	5.30378	0.261	0.261	0.388381	NA	no	2	0	0	32	34	5.04439	-0.091	0.091	0.772739	NA	no	2	0	0	36	34	5.12928	0.103	0.103	0.758129	1	no	2	0	0	140	35	6.45121	2.005	2.005
2994	210.7	MT2892	-	Chromosome:3127105-3127846	6518	Rv2825c, Rv2828c	2Rv-to-2MT	8	5	2	2.107	526	400	8.85487	0.398	0.398	2.49957e-05	0.000516441	yes	2	0	0	938	715	9.69087	0.394	0.394	3.94759e-06	6.01848e-05	yes	2	0	0	742	711	9.50482	0.059	0.059	0.513192	1	no	2	0	0	3333	774	11.0039	2.107	2.107
2934	210.4	MT2834	thyA	Chromosome:3068402-3069203	381	Rv2764c	1-to-1	8	4	2	2.104	2418	2406	11.236	0.007	0.007	0.903378	0.964822	no	2	0	0	2608	2425	11.2972	0.106	0.106	0.0609863	0.198442	no	2	0	0	2046	2107	11.0199	-0.041	0.041	0.491956	1	no	2	0	0	9462	2200	12.5095	2.104	2.104
3470	210.2	MT3350	alkB	Chromosome:3625470-3626888	25328	Rv3252c	1-to-1	8	4	3	2.102	3180	6042	12.1709	-0.927	0.927	2.08151e-32	6.05398e-30	yes	2	0	0	1522	6530	11.9751	-2.102	2.102	1.46944e-151	1.85198e-148	yes	2	1	1	5584	5684	12.4599	-0.026	0.026	0.737473	1	no	2	0	0	4620	4864	12.2113	-0.073	0.073
3235	209.8	MT3128	ctaD	Chromosome:3398936-3400658	29459	Rv3043c	1-to-1	8	2	2	2.098	8838	9346	13.1504	-0.081	0.081	0.0780194	0.274819	no	2	0	0	6392	6491	12.6532	-0.022	0.022	0.635728	0.820717	no	2	0	0	6636	6852	12.7194	-0.046	0.046	0.330382	1	no	2	0	0	1495	5791	11.8309	-1.955	1.955
570	209.6	MT0570	-	Chromosome:635867-638915	33500	Rv2281, Rv0545c	2Rv-to-2MT	8	2	2	2.096	17192	17475	14.0813	-0.023	0.023	0.713468	0.871425	no	2	0	0	19798	19362	14.2571	0.032	0.032	0.614068	0.809551	no	2	0	0	19218	19134	14.227	0.006	0.006	0.924081	1	no	2	0	0	4630	19194	13.5401	-2.051	2.051
2235	209.4	MT2172	-	Chromosome:2371812-2373330	33225	Rv2097c, Rv2112c	2Rv-to-2MT	8	2	2	2.094	5591	5608	12.4511	-0.004	0.004	0.930019	0.971686	no	2	0	0	6514	6223	12.6367	0.066	0.066	0.185717	0.40707	no	2	0	0	6450	6458	12.656	-0.002	0.002	0.962281	1	no	2	0	0	1532	6232	11.9226	-2.03	2.03
666	209.2	MT0662.1	-	Chromosome:732557-732809	11408	Rv0634A	1-to-1	8	2	2	2.092	2879	2969	11.5137	-0.044	0.044	0.585	0.79963	no	2	0	0	2896	2782	11.4712	0.059	0.059	0.465494	0.707124	no	2	0	0	2600	2736	11.3815	-0.073	0.073	0.369119	1	no	2	0	0	684	2312	10.5488	-1.767	1.767
753	209.2	MT0741.1	rplX	Chromosome:813930-814811	215	Rv0715	1-to-1	8	2	2	2.092	5968	6223	12.5735	-0.061	0.061	0.28975	0.569384	no	2	0	0	5268	5668	12.4168	-0.105	0.105	0.0675378	0.211918	no	2	0	0	5500	5925	12.4799	-0.107	0.107	0.0658379	1	no	2	0	0	1252	5302	11.6782	-2.092	2.092
4075	209.2	MT3929	-	Chromosome:4278295-4279009	19247	Rv3821	1-to-1	8	4	2	2.092	2215	2138	11.0878	0.051	0.051	0.420738	0.68129	no	2	0	0	2491	2164	11.1846	0.204	0.204	0.00120116	0.00926856	yes	2	0	0	2156	2113	11.0597	0.028	0.028	0.663635	1	no	2	0	0	9295	2178	12.486	2.092	2.092
2469	209.1	MT2398	-	Chromosome:2605576-2606266	33686	Rv2335	1-to-1	8	3	2	2.091	2332	2364	11.1972	-0.019	0.019	0.766124	0.900632	no	2	0	0	2519	2814	11.3807	-0.161	0.161	0.0101477	0.0523443	no	2	0	0	2868	2700	11.4429	0.086	0.086	0.174894	1	no	2	0	0	592	2434	10.5632	-2.041	2.041
3775	209.1	MT3637	-	Chromosome:3962847-3964596	36898	Rv3533c	1-to-1	8	6	2	2.091	3579	4648	12.0062	-0.377	0.377	0.000176138	0.00288302	yes	2	0	0	2410	4494	11.7532	-0.898	0.898	6.39751e-19	3.50565e-17	yes	2	0	0	3365	3170	11.674	0.088	0.088	0.389289	1	no	2	0	0	10280	4448	12.8463	1.207	1.207
3997	209	MT3854	-	Chromosome:4188483-4188855	11620	Rv3746c	1-to-1	8	2	2	2.09	85	72	6.29462	0.241	0.241	0.265939	0.545883	no	2	0	0	124	116	6.90689	0.1	0.1	0.616076	0.810726	no	2	0	0	86	80	6.37504	0.106	0.106	0.641174	1	no	2	0	0	476	112	8.19967	2.09	2.09
2118	208.9	MT2061	-	Chromosome:2248328-2249216	35087	Rv2005c, Rv2026c, Rv1996	many-to-many	8	2	2	2.089	1821	1562	10.7241	0.221	0.221	0.315645	0.594673	no	2	0	0	5054	3820	12.1154	0.403	0.403	0.0657743	0.20881	no	2	0	0	3916	3983	11.9475	-0.024	0.024	0.911408	1	no	2	0	0	15872	3730	13.2587	2.089	2.089
3717	208.9	MT3580.1	-	Chromosome:3886203-3887653	9680		noRV	6	2	2	2.089	14	16	3.90689	-0.251	0.251	0.617961	NA	no	2	0	0	14	20	4.08746	-0.517	0.517	0.298272	NA	no	2	0	0	14	10	3.58496	0.593	0.593	0.304783	1	no	2	0	0	58	18	5.24793	1.702	1.702
4188	208.8	MT4041.1	rpmH	Chromosome:4403090-4403234	1202	Rv3924c	1-to-1	8	3	2	2.088	3415	3280	11.7089	0.058	0.058	0.538398	0.766446	no	2	0	0	2764	2980	11.4878	-0.108	0.108	0.248724	0.49237	no	2	0	0	3287	3412	11.7097	-0.053	0.053	0.57328	1	no	2	0	0	714	3028	10.8696	-2.088	2.088
915	208.7	MT0893	-	Chromosome:967901-968309	33079	Rv0871	1-to-1	8	2	2	2.087	3324	3284	11.69	0.018	0.018	0.784	0.906491	no	2	0	0	2961	2822	11.4976	0.07	0.07	0.287894	0.53781	no	2	0	0	2771	2790	11.4411	-0.011	0.011	0.869829	1	no	2	0	0	698	2874	10.8025	-2.044	2.044
61	208.6	MT0062	rplI	Chromosome:59352-59811	1149	Rv0056	1-to-1	8	4	2	2.086	5229	5318	12.3645	-0.025	0.025	0.661554	0.846218	no	2	0	0	2910	3660	11.6817	-0.331	0.331	1.28888e-08	2.80072e-07	yes	2	0	0	3556	3750	11.8349	-0.077	0.077	0.191872	1	no	2	0	0	842	3554	11.102	-2.086	2.086
4077	208.5	MT3931	-	Chromosome:4280582-4283852	22155	Rv3823c	1-to-1	8	3	2	2.085	22035	23588	14.4775	-0.098	0.098	0.244014	0.525154	no	2	0	0	10940	10116	13.3619	0.113	0.113	0.183721	0.404889	no	2	0	0	9392	9076	13.1727	0.049	0.049	0.56316	1	no	2	0	0	2579	10216	12.6433	-1.987	1.987
364	208.4	MT0365	dnaK	Chromosome:419894-421772	32906	Rv0350	1-to-1	8	2	2	2.084	29463	33324	14.9382	-0.178	0.178	0.0236569	0.128886	no	2	0	0	26336	29842	14.7777	-0.18	0.18	0.0216387	0.0925519	no	2	0	0	26061	26416	14.6794	-0.02	0.02	0.803757	1	no	2	0	0	111697	34162	16.1542	1.709	1.709
3726	208.4	MT3588	-	Chromosome:3896907-3898449	34121	Rv3484	1-to-1	8	6	2	2.084	8615	6976	12.9284	0.304	0.304	0.00401451	0.0366639	yes	2	0	0	10132	5928	12.9712	0.773	0.773	2.75318e-13	8.97395e-12	yes	2	0	0	7524	7563	12.881	-0.007	0.007	0.945163	1	no	2	0	0	2392	5786	11.9975	-1.276	1.276
569	208.3	MT0569	-	Chromosome:635867-638915	183	Rv0544c	1-to-1	8	2	2	2.083	2156	2124	11.0634	0.021	0.021	0.759545	0.895491	no	2	0	0	2416	2390	11.2306	0.016	0.016	0.812901	0.913688	no	2	0	0	2300	2241	11.1488	0.035	0.035	0.614534	1	no	2	0	0	568	2283	10.4773	-2.001	2.001
2641	208.2	MT2558	-	Chromosome:2788037-2788208	9606		noRV	6	2	2	2.082	14	13	3.75489	0.15	0.15	0.765977	NA	no	2	0	0	10	16	3.70044	-0.726	0.726	0.167422	NA	no	2	0	0	16	18	4.08746	-0.157	0.157	0.759636	1	no	2	0	0	40	15	4.78136	1.425	1.425
3054	208	MT2952	-	Chromosome:3187546-3188305	33397	Rv2884	1-to-1	8	2	2	2.08	588	684	9.31288	-0.213	0.213	0.026004	0.136557	no	2	0	0	396	378	8.59619	0.065	0.065	0.539021	0.753648	no	2	0	0	400	382	8.61102	0.067	0.067	0.543943	1	no	2	0	0	1675	414	10.0286	2.014	2.014
3934	208	MT3788	-	Chromosome:4121006-4121507	9271	Rv3686c	1-to-1	8	2	2	2.08	2712	3118	11.5093	-0.201	0.201	0.0159668	0.0970589	no	2	0	0	2074	2298	11.0941	-0.147	0.147	0.0827872	0.242838	no	2	0	0	2291	2254	11.1501	0.024	0.024	0.777338	1	no	2	0	0	488	1948	10.2503	-1.988	1.988
3383	207.9	MT3267	-	Chromosome:3543038-3544431	20717	Rv3178	1-to-1	6	1	1	2.079	6	9	2.90689	-0.456	0.456	0.435248	NA	no	0	0	0	30	32	4.9542	-0.065	0.065	0.871073	NA	no	2	0	0	32	30	4.9542	0.095	0.095	0.820555	1	no	2	0	0	8	18	3.70044	-1.301	1.301
668	207.8	MT0664	-	Chromosome:733374-734266	21626	Rv0635	1-to-1	8	4	2	2.078	5188	5399	12.37	-0.058	0.058	0.497951	0.738625	no	2	0	0	3268	3826	11.7924	-0.227	0.227	0.00854714	0.0457097	yes	2	0	0	3896	4115	11.9678	-0.078	0.078	0.367654	1	no	2	0	0	872	3672	11.1497	-2.078	2.078
171	207.7	MT0173	-	Chromosome:193794-194280	19738	Rv0164	1-to-1	8	2	2	2.077	7425	7686	12.8833	-0.05	0.05	0.440383	0.694655	no	2	0	0	4766	4470	12.1731	0.093	0.093	0.161706	0.374868	no	2	0	0	4506	4509	12.1381	0	0	0.999051	1	no	2	0	0	1128	4110	11.3548	-1.863	1.863
228	207.7	MT0230	-	Chromosome:262925-264137	35674	Rv0220	1-to-1	8	4	2	2.077	10530	11132	13.4029	-0.08	0.08	0.0985573	0.315801	no	2	0	0	13042	11648	13.5916	0.163	0.163	0.000764655	0.0064248	yes	2	0	0	11888	11702	13.5259	0.023	0.023	0.641996	1	no	2	0	0	3090	11544	12.837	-1.901	1.901
1520	207.7	MT1475	-	Chromosome:1607938-1611126	19295	Rv1431	1-to-1	8	3	2	2.077	1198	998	10.1007	0.261	0.261	0.000278328	0.00420943	yes	2	0	0	1546	1454	10.5507	0.088	0.088	0.200397	0.426393	no	2	0	0	1456	1458	10.5088	-0.002	0.002	0.974599	1	no	2	0	0	6528	1848	12.032	1.818	1.818
2012	207.7	MT1959	katG	Chromosome:2151179-2153402	18922	Rv1908c	1-to-1	8	4	2	2.077	12028	11806	13.5407	0.027	0.027	0.628235	0.826786	no	2	0	0	6273	6498	12.6406	-0.051	0.051	0.372184	0.625634	no	2	0	0	7593	7720	12.9025	-0.024	0.024	0.680247	1	no	2	0	0	26465	8110	14.0774	1.707	1.707
3926	207.6	MT3780	-	Chromosome:4110785-4110947	110	Rv3678A	1-to-1	8	2	2	2.076	583	680	9.30264	-0.22	0.22	0.0406869	0.184679	no	2	0	0	663	554	9.24911	0.263	0.263	0.0155662	0.0724824	no	2	0	0	586	610	9.224	-0.056	0.056	0.61951	1	no	2	0	0	159	544	8.45738	-1.787	1.787
88	207.5	MT0086	-	Chromosome:88193-89015	5451	Rv0079	1-to-1	8	2	2	2.075	6746	6190	12.6591	0.124	0.124	0.621301	0.822556	no	2	0	0	22836	15360	14.2211	0.572	0.572	0.0222641	0.0942673	no	2	0	0	18956	18364	14.1877	0.046	0.046	0.855274	1	no	2	0	0	5419	13962	13.2424	-1.365	1.365
2401	207.5	MT2338	-	Chromosome:2547405-2548785	29823	Rv2280	1-to-1	8	3	2	2.075	172	150	7.33092	0.189	0.189	0.124857	0.363079	no	2	0	0	5161	4452	12.2308	0.213	0.213	0.00183694	0.0133567	yes	2	0	0	4633	4482	12.154	0.05	0.05	0.474624	1	no	2	0	0	21624	5133	13.7076	2.075	2.075
816	207.1	MT0795	-	Chromosome:865395-866714	36473	Rv2088, Rv0771	2Rv-to-2MT	8	2	2	2.071	150	152	7.2384	-0.027	0.027	0.875993	0.95313	no	2	0	0	86	102	6.55459	-0.248	0.248	0.196139	0.420886	no	2	0	0	78	92	6.40939	-0.23	0.23	0.275676	1	no	2	0	0	362	92	7.82655	1.975	1.975
965	207	MT0938	-	Chromosome:1016832-1018738	19720	Rv0913c	1-to-1	8	2	2	2.07	1684	1628	10.6935	0.048	0.048	0.517509	0.752739	no	2	0	0	1989	1775	10.8781	0.165	0.165	0.0244064	0.101074	no	2	0	0	1934	1934	10.9174	0.001	0.001	0.99368	1	no	2	0	0	474	1746	10.1163	-1.882	1.882
1047	206.9	MT1020	-	Chromosome:1108210-1108564	3774	Rv0991c	1-to-1	8	4	2	2.069	1752	1674	10.7423	0.065	0.065	0.448049	0.700031	no	2	0	0	2267	2037	11.0715	0.155	0.155	0.0656804	0.20881	no	2	0	0	1534	1502	10.568	0.032	0.032	0.714696	1	no	2	0	0	9512	2618	12.5663	1.862	1.862
814	206.7	MT0793	-	Chromosome:864551-865298	36472	Rv0769	1-to-1	8	2	2	2.067	440	382	8.68299	0.207	0.207	0.0459472	0.198999	no	2	0	0	378	422	8.64386	-0.155	0.155	0.139261	0.342416	no	2	0	0	314	344	8.36194	-0.133	0.133	0.249264	1	no	2	0	0	1589	399	9.9571	1.991	1.991
2127	206.5	MT2069	-	Chromosome:2257856-2259021	20529	Rv2014, Rv2013, Rv0797	many-to-many	6	3	3	2.065	28	18	4.52356	0.698	0.698	0.0512888	NA	no	2	0	0	58	56	5.83289	0.071	0.071	0.801544	NA	no	2	0	0	38	26	5	0.533	0.533	0.124221	1	no	2	0	0	248	79	7.35315	1.646	1.646
3143	206.5	MT3041	purU	Chromosome:3310848-3311781	28485	Rv2964	1-to-1	8	5	2	2.065	736	930	9.70217	-0.339	0.339	0.00495463	0.0420033	yes	2	0	0	966	938	9.89482	0.044	0.044	0.715856	0.867471	no	2	0	0	680	721	9.45224	-0.084	0.084	0.503448	1	no	2	0	0	3270	781	10.9841	2.065	2.065
363	206.4	MT0364	-	Chromosome:419125-419668	5408	Rv0349	1-to-1	8	3	2	2.064	1138	852	9.95855	0.417	0.417	2.9999e-06	7.41347e-05	yes	2	0	0	418	455	8.76984	-0.119	0.119	0.241057	0.482962	no	2	0	0	396	397	8.63118	-0.001	0.001	0.99436	1	no	2	0	0	1740	416	10.0741	2.064	2.064
703	206.4	MT0699	-	Chromosome:771765-772524	2938	Rv0670	1-to-1	8	2	2	2.064	3025	2878	11.5272	0.071	0.071	0.28985	0.569384	no	2	0	0	3282	3132	11.647	0.067	0.067	0.312848	0.567056	no	2	0	0	3478	3310	11.7288	0.071	0.071	0.290351	1	no	2	0	0	13721	3626	13.0824	1.92	1.92
2165	206.4	MT2106	-	Chromosome:2293601-2294258	12484	Rv2046	1-to-1	8	2	2	2.064	617	711	9.37504	-0.204	0.204	0.0407982	0.18474	no	2	0	0	526	532	9.04712	-0.016	0.016	0.877538	0.947515	no	2	0	0	552	552	9.10852	0.003	0.003	0.974121	1	no	2	0	0	126	478	8.2384	-1.925	1.925
910	206	MT0889	moaE-1	Chromosome:962893-964298	29532	Rv0866	1-to-1	8	2	2	2.06	914	872	9.80252	0.07	0.07	0.385978	0.654644	no	2	0	0	1042	950	9.96	0.135	0.135	0.0924926	0.261176	no	2	0	0	1016	946	9.93811	0.103	0.103	0.213545	1	no	2	0	0	4344	1072	11.403	2.018	2.018
1431	205.6	MT1385	acp-2	Chromosome:1510181-1510502	12511	Rv1344	1-to-1	8	2	2	2.056	1120	1301	10.2414	-0.217	0.217	0.315817	0.594673	no	2	0	0	1446	1358	10.4533	0.09	0.09	0.677754	0.849632	no	2	0	0	1822	1823	10.8317	-0.001	0.001	0.994896	1	no	2	0	0	348	1208	9.60363	-1.796	1.796
1206	205.4	MT1168	-	Chromosome:1261818-1263729	22361	Rv1135c	1-to-1	8	2	2	2.054	368	408	8.59991	-0.151	0.151	0.165989	0.420539	no	2	0	0	366	348	8.47978	0.076	0.076	0.496199	0.72613	no	2	0	0	334	358	8.43463	-0.105	0.105	0.372836	1	no	2	0	0	1528	392	9.90689	1.961	1.961
643	205.2	MT0641	-	Chromosome:707406-708375	8888	Rv0611c	1-to-1	8	2	2	2.052	1284	1265	10.3157	0.022	0.022	0.865305	0.949425	no	2	0	0	1707	1537	10.6636	0.152	0.152	0.23557	0.474529	no	2	0	0	1698	1616	10.6944	0.073	0.073	0.571168	1	no	2	0	0	412	1601	9.97513	-1.959	1.959
3381	205.2	MT3265	-	Chromosome:3540499-3542997	9230	Rv3176c	1-to-1	8	4	2	2.052	518	486	8.97154	0.086	0.086	0.345815	0.61775	no	2	0	0	1674	1548	10.6537	0.114	0.114	0.140158	0.343812	no	2	0	0	887	864	9.77396	0.04	0.04	0.641293	1	no	2	0	0	4380	1056	11.4083	2.052	2.052
1619	205	MT1571	-	Chromosome:1710887-1712412	9531		noRV	6	2	2	2.05	83	80	6.34873	0.051	0.051	0.823621	NA	no	2	0	0	76	58	6.06609	0.359	0.359	0.133277	NA	no	2	0	0	62	57	5.89482	0.142	0.142	0.587419	1	no	2	0	0	294	72	7.5157	2.05	2.05
3925	204.9	MT3779	-	Chromosome:4110314-4110770	29028	Rv3678c	1-to-1	8	2	2	2.049	3939	3758	11.9101	0.068	0.068	0.298477	0.577555	no	2	0	0	3998	3728	11.9155	0.1	0.1	0.125279	0.317866	no	2	0	0	3890	3813	11.9112	0.027	0.027	0.680904	1	no	2	0	0	968	3544	11.1396	-1.875	1.875
669	204.4	MT0665	-	Chromosome:733374-734266	30867	Rv0636	1-to-1	8	4	2	2.044	5777	5831	12.5028	-0.014	0.014	0.831395	0.932238	no	2	0	0	3378	4152	11.8784	-0.298	0.298	7.39747e-06	0.000105546	yes	2	0	0	4103	4356	12.0463	-0.086	0.086	0.199041	1	no	2	0	0	918	3788	11.2003	-2.044	2.044
445	204.3	MT0444	def	Chromosome:518343-519845	34164	Rv0429c	1-to-1	8	2	2	2.043	744	805	9.59712	-0.113	0.113	0.363056	0.633202	no	2	0	0	528	596	9.13443	-0.17	0.17	0.18437	0.405528	no	2	0	0	580	594	9.19722	-0.028	0.028	0.830039	1	no	2	0	0	138	563	8.45327	-2.043	2.043
867	204.2	MT0846	-	Chromosome:917642-918659	19745	Rv0824c	1-to-1	8	2	2	2.042	9070	9736	13.1989	-0.103	0.103	0.295078	0.573885	no	2	0	0	32599	28649	14.9024	0.186	0.186	0.0558779	0.188134	no	2	0	0	31852	29760	14.9109	0.098	0.098	0.315123	1	no	2	0	0	7917	23301	13.9301	-1.557	1.557
2981	204.1	MT2879	-	Chromosome:3111535-3113754	26155	Rv2812	1-to-1	8	2	2	2.041	45	44	5.47573	0.026	0.026	0.913809	0.96724	no	2	0	0	116	120	6.88264	-0.058	0.058	0.748757	0.886087	no	2	0	0	128	123	6.97154	0.051	0.051	0.788643	1	no	2	0	0	478	176	8.35315	1.442	1.442
3706	204	MT3573.6	-	Chromosome:3875415-3875999	8996	Rv1579c	1-to-1	8	2	2	2.04	137	144	7.13443	-0.078	0.078	0.63693	0.833298	no	2	0	0	174	180	7.46761	-0.049	0.049	0.755638	0.889498	no	2	0	0	157	189	7.43463	-0.266	0.266	0.113507	1	no	2	0	0	717	214	8.86264	1.739	1.739
125	203.8	MT0125	-	Chromosome:140257-140890	30026	Rv0116c	1-to-1	8	4	2	2.038	1340	1184	10.3015	0.178	0.178	0.0151248	0.09329	no	2	0	0	1599	1236	10.4691	0.371	0.371	2.96578e-07	5.47006e-06	yes	2	0	0	1494	1497	10.5464	-0.002	0.002	0.97868	1	no	2	0	0	6475	1576	11.975	2.038	2.038
1895	203.3	MT1843	-	Chromosome:2028485-2029388	6921	Rv1794	1-to-1	8	4	2	2.033	10464	10878	13.3814	-0.056	0.056	0.35183	0.623953	no	2	0	0	8376	9510	13.1265	-0.183	0.183	0.00256119	0.0172926	yes	2	0	0	9943	10286	13.3041	-0.049	0.049	0.422391	1	no	2	0	0	2347	9620	12.5468	-2.033	2.033
2128	203.3	MT2070	-	Chromosome:2257856-2259021	20529	Rv2014, Rv2013, Rv0797	many-to-many	6	2	2	2.033	4	2	1.58496	1.473	1.473	0.116171	NA	no	0	1	0	15	15	3.90689	0.008	0.008	0.988859	NA	no	2	0	0	12	14	3.70044	-0.168	0.168	0.776434	1	no	2	0	0	61	16	5.26679	1.874	1.874
2822	203.3	MT2729	-	Chromosome:2970713-2971205	12921	Rv2652c	1-to-1	8	2	2	2.033	184	180	7.50779	0.041	0.041	0.78839	0.90684	no	2	0	0	222	179	7.64746	0.309	0.309	0.0387237	0.143807	no	2	0	0	182	191	7.54303	-0.071	0.071	0.656199	1	no	2	0	0	834	203	9.0182	2.033	2.033
2991	203.3	MT2889	-	Chromosome:3123177-3126928	9190	Rv2822c	1-to-1	8	4	2	2.033	337	192	8.04712	0.811	0.811	5.63108e-08	1.95331e-06	yes	2	0	0	96	72	6.39232	0.411	0.411	0.0320333	0.125063	no	2	0	0	102	114	6.75489	-0.163	0.163	0.3902	1	no	2	0	0	396	102	7.96	1.958	1.958
3255	203.2	MT3145.1	-	Chromosome:3415214-3416764	9646		noRV	5	2	2	2.032	2	2	1	0.289	0.289	0.772733	NA	no	0	0	0	12	8	3.32193	0.451	0.451	0.491547	NA	no	1	0	0	5	6	2.45943	-0.205	0.205	0.803899	1	no	0	0	0	40	10	4.64386	2.032	2.032
2037	203.1	MT1985	-	Chromosome:2183534-2184491	13748	Rv1935c	1-to-1	8	2	2	2.031	80	84	6.35755	-0.077	0.077	0.714158	0.871604	no	2	0	0	92	98	6.56986	-0.083	0.083	0.683184	0.85258	no	2	0	0	79	82	6.33092	-0.063	0.063	0.779402	1	no	2	0	0	376	120	7.9542	1.668	1.668
2833	203.1	MT2738	-	Chromosome:2976882-2977137	13938	Rv2664	1-to-1	8	4	2	2.031	358	338	8.44294	0.081	0.081	0.453224	0.703735	no	2	0	0	517	468	8.94398	0.141	0.141	0.163891	0.377158	no	2	0	0	334	344	8.40514	-0.048	0.048	0.676536	1	no	2	0	0	1564	382	9.9263	2.031	2.031
1018	203	MT0990	-	Chromosome:1074452-1075264	8923	Rv0962c	1-to-1	6	2	2	2.03	74	68	6.14975	0.114	0.114	0.678508	NA	no	2	0	0	25	34	4.88264	-0.424	0.424	0.209257	NA	no	2	0	0	30	27	4.83289	0.165	0.165	0.646808	1	no	2	0	0	102	30	6.04439	1.796	1.796
3799	203	MT3661	-	Chromosome:3989170-3989773	34407	Rv3557c	1-to-1	8	6	3	2.03	6906	12728	13.2611	-0.882	0.882	6.85799e-28	1.44056e-25	yes	2	0	0	4500	11034	12.9231	-1.294	1.294	2.4071e-57	5.35367e-55	yes	2	1	1	7734	7705	12.9143	0.005	0.005	0.947357	1	no	2	0	0	1766	7194	12.1293	-2.03	2.03
1244	202.9	MT1206	-	Chromosome:1299309-1299630	8948	Rv1169c	1-to-1	8	3	2	2.029	384	432	8.67243	-0.171	0.171	0.505367	0.744078	no	2	0	0	580	534	9.12153	0.12	0.12	0.636213	0.820717	no	2	0	0	312	333	8.33316	-0.097	0.097	0.711019	1	no	2	0	0	2160	528	10.3923	2.029	2.029
1968	202.9	MT1916	-	Chromosome:2112831-2114514	7515		noRV	8	3	2	2.029	78	82	6.32193	-0.102	0.102	0.61111	0.816468	no	2	0	0	176	188	7.50779	-0.084	0.084	0.616246	0.810726	no	2	0	0	107	141	6.9542	-0.409	0.409	0.0331771	1	no	2	0	0	720	191	8.83131	1.92	1.92
1684	202.6	MT1635	hisD	Chromosome:1790462-1794191	24743	Rv1599	1-to-1	8	4	2	2.026	4286	3840	11.9883	0.158	0.158	0.00775028	0.0584928	no	2	0	0	6034	5337	12.4731	0.177	0.177	0.0024608	0.0168333	yes	2	0	0	5230	5146	12.341	0.022	0.022	0.704822	1	no	2	0	0	24300	5966	13.8854	2.026	2.026
3991	202.6	MT3848	-	Chromosome:4183145-4185558	21696	Rv3734c, Rv3740c	2Rv-to-2MT	8	6	2	2.026	830	1374	10.1059	-0.728	0.728	1.05045e-19	1.41848e-17	yes	2	0	0	748	3052	10.8918	-2.026	2.026	1.56786e-145	1.48202e-142	yes	2	1	1	2718	2365	11.3115	0.2	0.2	0.0075491	1	no	2	0	0	896	1091	9.95638	-0.29	0.29
2816	202.4	MT2723	-	Chromosome:2966266-2967693	9157	Rv2645	1-to-1	8	4	2	2.024	299	347	8.33539	-0.222	0.222	0.0508377	0.212921	no	2	0	0	430	606	9.01681	-0.493	0.493	2.69608e-06	4.19501e-05	yes	2	0	0	672	662	9.38154	0.021	0.021	0.8437	1	no	2	0	0	1750	596	10.196	1.554	1.554
2604	202.3	MT2526	-	Chromosome:2748508-2749075	21927	Rv2450c	1-to-1	8	3	2	2.023	7742	6776	12.8256	0.192	0.192	0.119375	0.353946	no	2	0	0	6602	5374	12.5479	0.297	0.297	0.0162177	0.0745974	no	2	0	0	7638	8171	12.9485	-0.097	0.097	0.430951	1	no	2	0	0	1626	4822	11.6546	-1.569	1.569
62	202.2	MT0063	-	Chromosome:59839-62964	8837	Rv0057	1-to-1	8	4	2	2.022	1865	1726	10.8102	0.111	0.111	0.221172	0.498208	no	2	0	0	1326	1744	10.584	-0.394	0.394	1.80845e-05	0.000239083	yes	2	0	0	1766	1848	10.8194	-0.065	0.065	0.482318	1	no	2	0	0	511	2061	10.3287	-2.022	2.022
2173	202.2	MT2114	-	Chromosome:2315457-2316171	19661	Rv2054	1-to-1	8	2	2	2.022	2018	2018	10.9787	0.001	0.001	0.993396	0.997038	no	2	0	0	1566	1418	10.543	0.142	0.142	0.0967059	0.269253	no	2	0	0	1421	1420	10.4722	0	0	0.995497	1	no	2	0	0	386	1249	9.67507	-1.695	1.695
444	202.1	MT0443	-	Chromosome:518343-519845	1051	Rv0428c	1-to-1	8	3	2	2.021	860	886	9.76984	-0.041	0.041	0.60884	0.814876	no	2	0	0	570	660	9.26444	-0.212	0.212	0.0141994	0.0679454	no	2	0	0	683	688	9.42101	-0.01	0.01	0.913707	1	no	2	0	0	158	644	8.64746	-2.021	2.021
2863	202	MT2768	-	Chromosome:3006341-3006815	28216	Rv2694c	1-to-1	8	5	2	2.02	4550	3814	12.03	0.254	0.254	0.00277049	0.0274221	yes	2	0	0	4890	4154	12.1427	0.235	0.235	0.00551165	0.0315506	yes	2	0	0	3858	3892	11.92	-0.012	0.012	0.884719	1	no	2	0	0	18784	4632	13.5152	2.02	2.02
761	201.8	MT0748	rplO	Chromosome:817182-817820	227	Rv0723	1-to-1	8	2	2	2.018	14376	13808	13.7826	0.058	0.058	0.246011	0.527008	no	2	0	0	17536	18340	14.1307	-0.065	0.065	0.194072	0.419546	no	2	0	0	18354	18561	14.1719	-0.017	0.017	0.741696	1	no	2	0	0	4323	16046	13.3141	-1.89	1.89
2851	201.7	MT2756	dxs	Chromosome:2991682-2994912	32477	Rv2682c	1-to-1	8	3	2	2.017	8012	7936	12.9611	0.014	0.014	0.779015	0.90391	no	2	0	0	10514	9498	13.2886	0.147	0.147	0.00276348	0.018267	yes	2	0	0	9804	10048	13.277	-0.036	0.036	0.472241	1	no	2	0	0	2588	8838	12.48	-1.767	1.767
3506	201.7	MT3385	sigF	Chromosome:3663004-3664224	25646	Rv3286c	1-to-1	8	3	2	2.017	845	806	9.68912	0.07	0.07	0.425612	0.684782	no	2	0	0	824	694	9.56796	0.246	0.246	0.00570688	0.0324966	yes	2	0	0	769	704	9.52454	0.127	0.127	0.171509	1	no	2	0	0	3340	892	11.0471	1.902	1.902
2793	201.6	MT2698	-	Chromosome:2945736-2946630	35089	Rv2623, Rv3134c	2Rv-to-2MT	8	2	2	2.016	2458	1974	11.1137	0.316	0.316	0.34708	0.618652	no	2	0	0	19840	11688	13.9443	0.763	0.763	0.0225965	0.0951028	no	2	0	0	11908	13195	13.6156	-0.148	0.148	0.658214	1	no	2	0	0	54090	13371	15.0418	2.016	2.016
1521	201.5	MT1476	-	Chromosome:1607938-1611126	20425	Rv1432	1-to-1	8	3	2	2.015	379	301	8.40939	0.335	0.335	0.00166354	0.0184453	yes	2	0	0	488	444	8.86419	0.134	0.134	0.179468	0.399387	no	2	0	0	449	457	8.82337	-0.023	0.023	0.824095	1	no	2	0	0	1974	578	10.3174	1.771	1.771
2038	201.5	MT1986	-	Chromosome:2184715-2185825	20922	Rv1936	1-to-1	8	2	2	2.015	202	206	7.67243	-0.038	0.038	0.781471	0.905401	no	2	0	0	250	272	8.02791	-0.122	0.122	0.346282	0.600317	no	2	0	0	286	282	8.14975	0.014	0.014	0.91833	1	no	2	0	0	1010	297	9.35204	1.769	1.769
3752	201.3	MT3615.2	-	Chromosome:3938690-3939347	26637	Rv3513c	1-to-1	8	2	2	2.013	500	568	9.0607	-0.181	0.181	0.274094	0.555891	no	2	0	0	24	26	4.64386	-0.095	0.095	0.758325	0.890443	no	2	0	0	20	24	4.45943	-0.325	0.325	0.357249	1	no	2	0	0	86	21	5.74147	2.013	2.013
3601	200.9	MT3486	-	Chromosome:3782388-3783042	34745	Rv3376	1-to-1	8	4	2	2.009	5626	5920	12.4951	-0.073	0.073	0.183621	0.448205	no	2	0	0	6568	5202	12.5228	0.337	0.337	1.03115e-09	2.43674e-08	yes	2	0	0	4674	4916	12.2273	-0.073	0.073	0.194407	1	no	2	0	0	1634	5138	11.7254	-1.654	1.654
3042	200.8	MT2940	mpt83	Chromosome:3178059-3178722	13869	Rv2875, Rv2873	2Rv-to-2MT	8	5	1	2.008	846	642	9.53916	0.394	0.394	0.000198944	0.0031473	yes	2	0	0	3219	3065	11.6175	0.07	0.07	0.467247	0.707897	no	2	0	0	4339	4196	12.0592	0.049	0.049	0.61497	1	no	2	0	0	12944	6956	13.2805	0.896	0.896
2517	200.5	MT2444	-	Chromosome:2652595-2652913	2803	Rv2375	1-to-1	8	2	2	2.005	499	526	9.00141	-0.075	0.075	0.469814	0.717434	no	2	0	0	608	593	9.23002	0.039	0.039	0.696499	0.860237	no	2	0	0	586	603	9.21553	-0.042	0.042	0.689495	1	no	2	0	0	152	541	8.43671	-1.835	1.835
3490	200.3	MT3371	-	Chromosome:3645425-3648247	19065	Rv3271c	1-to-1	8	2	2	2.003	2378	2382	11.2167	-0.002	0.002	0.980244	0.99232	no	2	0	0	2057	2079	11.014	-0.017	0.017	0.833944	0.924572	no	2	0	0	2190	2244	11.1144	-0.035	0.035	0.663985	1	no	2	0	0	512	2055	10.3259	-2.002	2.002
3412	200.2	MT3292	-	Chromosome:3566239-3566494	32503	Rv3198A	1-to-1	8	2	2	2.002	475	497	8.92481	-0.066	0.066	0.588048	0.801518	no	2	0	0	360	335	8.44087	0.106	0.106	0.40631	0.651435	no	2	0	0	340	359	8.44915	-0.066	0.066	0.616461	1	no	2	0	0	91	326	7.7039	-1.855	1.855
3282	200.1	MT3169	bah	Chromosome:3445787-3447541	34831	Rv3084, Rv3097c	2Rv-to-2MT	8	6	2	2.001	368	590	8.90388	-0.679	0.679	7.50827e-13	4.89462e-11	yes	2	0	0	954	1528	10.2773	-0.681	0.681	5.35907e-17	2.56489e-15	yes	2	0	0	1132	1173	10.1706	-0.052	0.052	0.537605	1	no	2	0	0	238	882	9.12928	-1.888	1.888
2812	199.8	MT2719	-	Chromosome:2962082-2962541	18849	Rv2641	1-to-1	8	5	3	1.998	25056	28246	14.7019	-0.173	0.173	0.00142846	0.0163172	yes	2	0	0	13492	12803	13.6825	0.075	0.075	0.169128	0.38453	no	2	0	0	6430	6698	12.6804	-0.059	0.059	0.300328	1	no	2	0	0	48342	12102	14.8833	1.998	1.998
2575	199.7	MT2499	-	Chromosome:2718715-2721033	25345	Rv2426c	1-to-1	8	2	2	1.997	2353	2320	11.1901	0.021	0.021	0.727941	0.881032	no	2	0	0	2218	2006	11.0444	0.144	0.144	0.016293	0.0747392	no	2	0	0	2157	2146	11.0711	0.007	0.007	0.911525	1	no	2	0	0	554	1936	10.2819	-1.801	1.801
2836	199.6	MT2741	-	Chromosome:2978681-2980041	34138	Rv2667	1-to-1	8	4	2	1.996	137	136	7.09276	0.002	0.002	0.989052	0.994841	no	2	0	0	382	354	8.52356	0.106	0.106	0.354337	0.609808	no	2	0	0	257	205	7.85175	0.334	0.334	0.013011	1	no	2	0	0	1358	340	9.72962	1.996	1.996
1778	199.4	MT1728	tyrS	Chromosome:1904403-1905678	618	Rv1689	1-to-1	8	4	2	1.994	2610	2672	11.3669	-0.033	0.033	0.645572	0.837467	no	2	0	0	1992	2390	11.0974	-0.263	0.263	0.000350138	0.00319776	yes	2	0	0	2318	2325	11.1808	-0.002	0.002	0.981597	1	no	2	0	0	508	2023	10.3055	-1.994	1.994
3047	199.3	MT2945	-	Chromosome:3182162-3183026	29422	Rv2877c, Rv2874	2Rv-to-2MT	8	2	2	1.993	842	782	9.66534	0.106	0.106	0.241142	0.521303	no	2	0	0	1242	1314	10.3197	-0.082	0.082	0.3435	0.598781	no	2	0	0	1385	1310	10.3961	0.078	0.078	0.370999	1	no	2	0	0	4942	1482	11.6493	1.738	1.738
270	199.1	MT0273	-	Chromosome:310888-312774	18652	Rv0260c	1-to-1	6	2	2	1.991	44	52	5.58496	-0.241	0.241	0.407977	NA	no	2	0	0	46	48	5.55459	-0.069	0.069	0.81401	NA	no	2	0	0	44	41	5.40939	0.082	0.082	0.795823	1	no	2	0	0	184	60	6.93074	1.599	1.599
2035	199.1	MT1983	-	Chromosome:2180703-2182289	22004	Rv1934c, Rv1933c	2Rv-to-2MT	6	2	2	1.991	32	34	5.04439	-0.071	0.071	0.835869	NA	no	2	0	0	44	40	5.39232	0.158	0.158	0.625511	NA	no	2	0	0	35	35	5.12928	0.002	0.002	0.995507	1	no	2	0	0	130	32	6.33985	1.991	1.991
159	198.7	MT0158	-	Chromosome:175870-177123	8855	Rv0150c	1-to-1	6	2	2	1.987	43	41	5.39232	0.062	0.062	0.829266	NA	no	2	0	0	38	54	5.52356	-0.482	0.482	0.0899461	NA	no	2	0	0	46	40	5.42626	0.202	0.202	0.508881	1	no	2	0	0	152	50	6.65821	1.601	1.601
435	198.7	MT0433	-	Chromosome:506534-508420	2831	Rv0419	1-to-1	8	3	2	1.987	7600	6535	12.787	0.218	0.218	6.2337e-07	1.78558e-05	yes	2	0	0	6752	6380	12.6808	0.081	0.081	0.0640257	0.206026	no	2	0	0	6468	6360	12.647	0.024	0.024	0.591478	1	no	2	0	0	26447	6674	14.0155	1.987	1.987
2731	198.6	MT2639	-	Chromosome:2878433-2879483	14059	Rv2563	1-to-1	8	4	2	1.986	1615	1736	10.7104	-0.105	0.105	0.249015	0.530633	no	2	0	0	1408	1718	10.6101	-0.288	0.288	0.00167308	0.0123072	yes	2	0	0	1844	1929	10.8815	-0.064	0.064	0.487557	1	no	2	0	0	355	1283	9.67772	-1.851	1.851
737	198.4	MT0727	rpsJ	Chromosome:802459-802765	202	Rv0700	1-to-1	8	3	2	1.984	18610	19886	14.2324	-0.096	0.096	0.0549439	0.225479	no	2	0	0	17824	20214	14.2152	-0.182	0.182	0.00028447	0.00270246	yes	2	0	0	18916	19438	14.2271	-0.039	0.039	0.433584	1	no	2	0	0	4505	17570	13.4301	-1.963	1.963
3447	198.4	MT3326	-	Chromosome:3600651-3601935	19588	Rv3229c	1-to-1	8	5	3	1.984	2128	901	10.5646	1.239	1.239	8.65099e-65	8.17735e-62	yes	2	1	1	3242	4561	11.9298	-0.492	0.492	1.19613e-13	4.00226e-12	yes	2	0	0	3271	3676	11.7622	-0.168	0.168	0.0131332	1	no	2	0	0	12822	4707	13.0975	1.446	1.446
3651	198.4	MT3532.2	-	Chromosome:3832590-3832953	9253	Rv3424c	1-to-1	8	4	2	1.984	878	892	9.78953	-0.025	0.025	0.82251	0.924791	no	2	0	0	1076	780	9.85798	0.465	0.465	2.3388e-05	0.000303883	yes	2	0	0	792	762	9.60177	0.055	0.055	0.628176	1	no	2	0	0	3218	812	10.9766	1.984	1.984
2817	198	MT2724	-	Chromosome:2966266-2967693	35560	Rv2646, Rv2659c	2Rv-to-2MT	8	4	2	1.98	379	446	8.68825	-0.237	0.237	0.0127812	0.0834642	no	2	0	0	531	754	9.32755	-0.507	0.507	7.30578e-09	1.62489e-07	yes	2	0	0	868	828	9.72792	0.067	0.067	0.434816	1	no	2	0	0	2091	676	10.4341	1.632	1.632
3176	197.9	MT3070	gltX	Chromosome:3343182-3345371	32694	Rv2992c	1-to-1	8	2	2	1.979	5573	5369	12.4176	0.054	0.054	0.254312	0.535348	no	2	0	0	4074	4152	12.006	-0.027	0.027	0.57504	0.782941	no	2	0	0	3924	4046	11.9604	-0.044	0.044	0.377028	1	no	2	0	0	1084	4288	11.3912	-1.979	1.979
1250	197.8	MT1212	fadH	Chromosome:1305689-1308454	37176	Rv1175c	1-to-1	8	4	2	1.978	4906	4558	12.2082	0.105	0.105	0.149341	0.397467	no	2	0	0	4653	5416	12.2976	-0.219	0.219	0.00267399	0.0178628	yes	2	0	0	5767	6026	12.5256	-0.063	0.063	0.387479	1	no	2	0	0	1178	4556	11.4853	-1.948	1.948
2831	197.8	MT2736.1	-	Chromosome:2976116-2976275	9620		noRV	8	4	4	1.978	265	264	8.04712	0.001	0.001	0.991788	0.99683	no	2	0	0	1654	1546	10.6439	0.097	0.097	0.22107	0.456376	no	2	0	0	570	605	9.19845	-0.09	0.09	0.341059	1	no	2	0	0	4645	1180	11.508	1.978	1.978
1730	197.6	MT1680	rpmI	Chromosome:1843834-1844029	607	Rv1642	1-to-1	8	3	2	1.976	6452	6662	12.6788	-0.046	0.046	0.382538	0.650935	no	2	0	0	5336	5607	12.4177	-0.072	0.072	0.178671	0.398087	no	2	0	0	5950	5883	12.5305	0.016	0.016	0.760476	1	no	2	0	0	1348	4875	11.6034	-1.846	1.846
1972	197.6	MT1920	-	Chromosome:2118715-2119105	2918	Rv1871c	1-to-1	8	2	2	1.976	19544	20623	14.2937	-0.078	0.078	0.0923001	0.304792	no	2	0	0	9890	9705	13.2582	0.027	0.027	0.55973	0.770699	no	2	0	0	10106	10056	13.2994	0.007	0.007	0.878373	1	no	2	0	0	2515	8565	12.4357	-1.769	1.769
3570	197.5	MT3449.1	-	Chromosome:3730481-3735109	9665		noRV	6	2	2	1.975	12	14	3.70044	-0.257	0.257	0.620797	NA	no	2	0	0	15	8	3.52356	0.869	0.869	0.111873	NA	no	1	0	0	16	13	3.85798	0.222	0.222	0.680336	1	no	2	0	0	54	13	5.06609	1.975	1.975
2910	197.2	MT2808.1	-	Chromosome:3046958-3048221	19434	Rv2739c	1-to-1	8	2	2	1.972	1552	1550	10.599	0.003	0.003	0.96718	0.986073	no	2	0	0	1858	1670	10.7846	0.154	0.154	0.0581744	0.192945	no	2	0	0	1709	1645	10.7117	0.054	0.054	0.516586	1	no	2	0	0	474	1582	10.0056	-1.74	1.74
732	197	MT0724	-	Chromosome:798905-800538	25616	Rv0697	1-to-1	8	2	2	1.97	426	404	8.69697	0.08	0.08	0.44475	0.697759	no	2	0	0	1566	1422	10.545	0.139	0.139	0.119358	0.310216	no	2	0	0	1512	1303	10.4589	0.211	0.211	0.02097	1	no	2	0	0	471	1854	10.183	-1.97	1.97
2070	196.9	MT2016	-	Chromosome:2204352-2205830	26107	Rv1964	1-to-1	8	2	2	1.969	122	99	6.7879	0.291	0.291	0.132298	0.375478	no	2	0	0	142	136	7.11894	0.054	0.054	0.771518	0.898124	no	2	0	0	119	120	6.90087	-0.035	0.035	0.860592	1	no	2	0	0	556	150	8.46352	1.886	1.886
3281	196.9	MT3168	-	Chromosome:3444294-3445782	25762	Rv0565c, Rv3083	2Rv-to-2MT	8	5	2	1.969	1202	1800	10.5517	-0.581	0.581	2.18004e-16	2.11353e-14	yes	2	0	0	2851	4386	11.8212	-0.622	0.622	2.67371e-21	1.63053e-19	yes	2	0	0	3148	3468	11.6917	-0.139	0.139	0.0372014	1	no	2	0	0	732	2778	10.7773	-1.932	1.932
3853	196.7	MT3715	-	Chromosome:4045758-4046088	9265	Rv3612c	1-to-1	8	2	2	1.967	441	420	8.74987	0.069	0.069	0.575734	0.794571	no	2	0	0	246	232	7.90087	0.081	0.081	0.551082	0.763391	no	2	0	0	230	201	7.75154	0.201	0.201	0.172266	1	no	2	0	0	962	283	9.28193	1.76	1.76
1227	196.5	MT1189	-	Chromosome:1280978-1281362	20531	Rv1155, Rv1875	2Rv-to-2MT	8	2	2	1.965	2368	2458	11.2366	-0.054	0.054	0.475893	0.72234	no	2	0	0	3504	3124	11.6944	0.166	0.166	0.0263975	0.107669	no	2	0	0	3163	3163	11.6271	0	0	0.996736	1	no	2	0	0	903	2982	10.9237	-1.733	1.733
3635	196.2	MT3518	-	Chromosome:3819659-3820787	33613	Rv3411c, Rv3410c	2Rv-to-2MT	8	2	2	1.962	1815	1691	10.7756	0.102	0.102	0.201053	0.472619	no	2	0	0	1779	1696	10.7628	0.068	0.068	0.396854	0.644837	no	2	0	0	1770	1750	10.7814	0.017	0.017	0.834166	1	no	2	0	0	6934	2014	12.1273	1.783	1.783
3515	196.1	MT3394	-	Chromosome:3670901-3671567	32624	Rv3295	1-to-1	8	5	2	1.961	1676	2596	11.0607	-0.63	0.63	3.70373e-20	5.18659e-18	yes	2	0	0	2212	3788	11.5507	-0.776	0.776	3.60809e-31	3.32736e-29	yes	2	0	0	3446	3448	11.7511	-0.002	0.002	0.974899	1	no	2	0	0	825	3206	10.9769	-1.961	1.961
1142	195.9	MT1105	-	Chromosome:1199660-1200617	3810	Rv1075c	1-to-1	8	2	2	1.959	394	430	8.6865	-0.125	0.125	0.325075	0.603096	no	2	0	0	286	298	8.18982	-0.061	0.061	0.64989	0.829307	no	2	0	0	312	306	8.27146	0.024	0.024	0.859325	1	no	2	0	0	958	247	9.23482	1.959	1.959
365	195.8	MT0366	grpE	Chromosome:421858-422476	32856	Rv0351	1-to-1	8	3	2	1.958	8814	10071	13.205	-0.192	0.192	0.0508509	0.212921	no	2	0	0	6503	7938	12.8179	-0.288	0.288	0.00354133	0.0221685	yes	2	0	0	6693	6581	12.6963	0.025	0.025	0.804311	1	no	2	0	0	25272	8346	14.0369	1.598	1.598
1045	195.8	MT1018	-	Chromosome:1106443-1107445	33671	Rv0989c, Rv0562	2Rv-to-2MT	8	4	2	1.958	540	538	9.07414	0.005	0.005	0.955655	0.980961	no	2	0	0	754	760	9.56415	-0.01	0.01	0.909581	0.961781	no	2	0	0	556	627	9.20823	-0.17	0.17	0.0772355	1	no	2	0	0	2935	900	10.905	1.705	1.705
2078	195.8	MT2024	-	Chromosome:2213924-2214979	20377	Rv1972	1-to-1	6	2	2	1.958	70	56	5.97728	0.337	0.337	0.170939	NA	no	2	0	0	54	44	5.61471	0.306	0.306	0.245059	NA	no	2	0	0	44	54	5.61471	-0.263	0.263	0.349109	1	no	2	0	0	193	50	6.92481	1.958	1.958
1793	195.7	MT1743	-	Chromosome:1919932-1922258	11612	Rv1703c	1-to-1	8	2	2	1.957	7148	7244	12.813	-0.019	0.019	0.670411	0.852902	no	2	0	0	4981	5155	12.3072	-0.05	0.05	0.285976	0.53608	no	2	0	0	5214	5296	12.3595	-0.023	0.023	0.634411	1	no	2	0	0	1279	4792	11.5677	-1.902	1.902
2838	195.7	MT2743	-	Chromosome:2980069-2981627	32438	Rv2669	1-to-1	8	4	2	1.957	150	146	7.20945	0.048	0.048	0.750245	0.892675	no	2	0	0	223	194	7.7039	0.198	0.198	0.159613	0.37207	no	2	0	0	149	138	7.16491	0.124	0.124	0.45213	1	no	2	0	0	790	203	8.95565	1.957	1.957
81	195.6	MT0080	-	Chromosome:82737-83973	33983	Rv0074	1-to-1	8	2	2	1.956	1916	1938	10.9121	-0.016	0.016	0.840799	0.935434	no	2	0	0	2104	2382	11.1312	-0.179	0.179	0.0209004	0.0902106	no	2	0	0	2208	2252	11.1228	-0.03	0.03	0.703976	1	no	2	0	0	670	2600	10.6751	-1.956	1.956
4078	195.6	MT3932	-	Chromosome:4283961-4285497	19830	Rv3820c, Rv3824c	2Rv-to-2MT	8	2	2	1.956	9672	10846	13.3246	-0.166	0.166	0.127765	0.367789	no	2	0	0	3196	2977	11.5918	0.102	0.102	0.354221	0.609808	no	2	0	0	2838	2756	11.4497	0.043	0.043	0.69806	1	no	2	0	0	824	2827	10.8341	-1.779	1.779
904	195.3	MT0883	-	Chromosome:956190-958353	34772	Rv0860, Rv0859	2Rv-to-2MT	8	4	2	1.953	23963	22734	14.511	0.076	0.076	0.279793	0.561535	no	2	0	0	36552	50988	15.4177	-0.48	0.48	8.05832e-12	2.24033e-10	yes	2	0	0	41133	43530	15.3694	-0.082	0.082	0.244803	1	no	2	0	0	9436	33303	14.3833	-1.819	1.819
1567	195.3	MT1521	-	Chromosome:1662796-1663360	36566	Rv1474c	1-to-1	8	2	2	1.953	1904	1990	10.927	-0.064	0.064	0.392556	0.659669	no	2	0	0	2046	2216	11.0573	-0.115	0.115	0.122934	0.315341	no	2	0	0	1899	1956	10.9125	-0.044	0.044	0.564254	1	no	2	0	0	530	2010	10.3106	-1.928	1.928
2948	195.2	MT2848	-	Chromosome:3080435-3080906	19875	Rv2778c	1-to-1	8	2	2	1.952	2715	2805	11.4305	-0.047	0.047	0.564608	0.786871	no	2	0	0	2126	1978	11.0028	0.104	0.104	0.210802	0.443788	no	2	0	0	1863	1912	10.8823	-0.035	0.035	0.680304	1	no	2	0	0	552	1850	10.23	-1.75	1.75
1940	195.1	MT1888	-	Chromosome:2085196-2086744	38003	Rv1840c	1-to-1	8	2	2	1.951	652	564	9.24793	0.209	0.209	0.0135048	0.0862527	no	2	0	0	871	820	9.72366	0.088	0.088	0.273358	0.521877	no	2	0	0	862	804	9.70217	0.103	0.103	0.219322	1	no	2	0	0	3376	1099	11.1277	1.617	1.617
3835	195	MT3698	-	Chromosome:4026196-4026514	19030	Rv3592	1-to-1	8	2	2	1.95	5534	5443	12.4222	0.024	0.024	0.661577	0.846218	no	2	0	0	6182	5872	12.5572	0.075	0.075	0.168263	0.382793	no	2	0	0	6382	6204	12.6195	0.041	0.041	0.454781	1	no	2	0	0	1593	5774	11.8469	-1.852	1.852
1372	194.9	MT1330	-	Chromosome:1445040-1445136	13138	Rv1291c	1-to-1	6	3	3	1.949	21	32	4.72792	-0.609	0.609	0.143211	NA	no	2	0	0	28	17	4.49185	0.687	0.687	0.114647	NA	no	2	0	0	28	44	5.16993	-0.641	0.641	0.119943	1	no	2	0	0	102	26	6	1.949	1.949
2909	194.7	MT2808	-	Chromosome:3046455-3046948	742	Rv2738c, Rv2742c	2Rv-to-2MT	6	2	2	1.947	74	88	6.33985	-0.239	0.239	0.331738	NA	no	2	0	0	64	71	6.07682	-0.15	0.15	0.556343	NA	no	2	0	0	82	68	6.22882	0.249	0.249	0.343882	1	no	2	0	0	17	60	5.26679	-1.866	1.866
2813	194.6	MT2720	-	Chromosome:2963053-2964550	27168	Rv2643	1-to-1	8	4	4	1.946	5021	5042	12.2968	-0.007	0.007	0.925259	0.970618	no	2	0	0	5284	5121	12.345	0.044	0.044	0.534075	0.752048	no	2	0	0	2374	2386	11.2167	-0.008	0.008	0.918484	1	no	2	0	0	17848	4634	13.4565	1.946	1.946
2125	194.5	MT2067	-	Chromosome:2256658-2257398	9055	Rv2012	1-to-1	8	2	2	1.945	84	65	6.21917	0.365	0.365	0.0795626	0.277771	no	2	0	0	148	138	7.15987	0.09	0.09	0.613173	0.80933	no	2	0	0	110	109	6.77479	0.016	0.016	0.935898	1	no	2	0	0	568	169	8.52552	1.749	1.749
2471	194.3	MT2400	-	Chromosome:2607713-2608832	12830	Rv2338c, Rv2337c	2Rv-to-2MT	8	2	2	1.943	1391	1284	10.3853	0.117	0.117	0.193238	0.460401	no	2	0	0	574	568	9.15735	0.021	0.021	0.835762	0.926067	no	2	0	0	516	538	9.04166	-0.06	0.06	0.569599	1	no	2	0	0	2129	554	10.3896	1.943	1.943
893	194.2	MT0870	-	Chromosome:944218-944635	11558	Rv0847	1-to-1	8	5	2	1.942	10553	15221	13.6536	-0.529	0.529	2.54732e-07	7.76727e-06	yes	2	0	0	12138	12604	13.5947	-0.054	0.054	0.596089	0.79781	no	2	0	0	7386	7677	12.8787	-0.056	0.056	0.588732	1	no	2	0	0	32512	8463	14.3225	1.942	1.942
1531	194.1	MT1487	-	Chromosome:1619672-1622574	29575	Rv1442	1-to-1	8	2	2	1.941	5098	4955	12.2953	0.041	0.041	0.430945	0.688092	no	2	0	0	5703	5668	12.4731	0.009	0.009	0.865131	0.941312	no	2	0	0	6174	6040	12.5762	0.031	0.031	0.546259	1	no	2	0	0	1472	5354	11.7368	-1.85	1.85
1464	193.9	MT1418.1	-	Chromosome:1546929-1547388	8964	Rv1374c	1-to-1	6	2	2	1.939	69	90	6.31288	-0.387	0.387	0.103001	NA	no	2	0	0	77	84	6.33092	-0.114	0.114	0.631832	NA	no	2	0	0	58	64	5.93074	-0.153	0.153	0.56387	1	no	2	0	0	292	77	7.52748	1.935	1.935
1987	193.9	MT1933	-	Chromosome:2130967-2132109	3384	Rv1885c	1-to-1	8	4	2	1.939	1958	2226	11.0307	-0.186	0.186	0.0242629	0.13031	no	2	0	0	1364	1487	10.4773	-0.125	0.125	0.141877	0.34618	no	2	0	0	1677	1783	10.7566	-0.087	0.087	0.306402	1	no	2	0	0	356	1344	9.73132	-1.918	1.918
920	193.8	MT0898	-	Chromosome:972558-975982	373	Rv0875c	1-to-1	8	2	2	1.938	585	583	9.18982	0.006	0.006	0.942477	0.97625	no	2	0	0	694	666	9.40939	0.061	0.061	0.476518	0.714073	no	2	0	0	686	690	9.42626	-0.013	0.013	0.88019	1	no	2	0	0	2620	684	10.69	1.938	1.938
2464	193.7	MT2393	-	Chromosome:2599539-2600528	9104	Rv2331	1-to-1	8	2	2	1.937	592	678	9.31061	-0.199	0.199	0.160191	0.413152	no	2	0	0	575	614	9.21553	-0.094	0.094	0.51077	0.737389	no	2	0	0	650	662	9.35755	-0.025	0.025	0.860904	1	no	2	0	0	152	529	8.41151	-1.816	1.816
141	193.6	MT0140	-	Chromosome:159870-160953	20925	Rv0132c	1-to-1	8	2	2	1.936	286	285	8.15735	0	0	0.999322	0.999806	no	2	0	0	345	335	8.40939	0.045	0.045	0.704178	0.864167	no	2	0	0	396	365	8.57175	0.118	0.118	0.336914	1	no	2	0	0	1237	324	9.60825	1.936	1.936
2610	193.6	MT2531	-	Chromosome:2753781-2755038	22063	Rv2456c	1-to-1	8	4	2	1.936	3014	3402	11.6475	-0.175	0.175	0.00301973	0.0290524	yes	2	0	0	2275	2510	11.2243	-0.142	0.142	0.0192089	0.0847476	no	2	0	0	2592	2577	11.3357	0.007	0.007	0.906855	1	no	2	0	0	722	2744	10.7591	-1.936	1.936
2034	193.3	MT1982	tpx	Chromosome:2180703-2182289	33645	Rv1932	1-to-1	8	3	2	1.933	6144	5500	12.5073	0.16	0.16	0.00743713	0.0566931	no	2	0	0	4532	4270	12.1036	0.086	0.086	0.156193	0.367038	no	2	0	0	3880	3910	11.9274	-0.013	0.013	0.835839	1	no	2	0	0	1186	3975	11.3334	-1.744	1.744
216	193	MT0218	-	Chromosome:247497-249020	1099	Rv0208c	1-to-1	8	4	2	1.93	1102	1428	10.3049	-0.373	0.373	1.59073e-07	5.05424e-06	yes	2	0	0	978	1030	9.97154	-0.075	0.075	0.31097	0.565006	no	2	0	0	1120	1109	10.1222	0.016	0.016	0.832113	1	no	2	0	0	256	966	9.25503	-1.911	1.911
3283	192.9	MT3170	-	Chromosome:3445787-3447541	22630	Rv3085	1-to-1	8	5	2	1.929	368	594	8.90989	-0.686	0.686	1.25119e-10	6.14381e-09	yes	2	0	0	1044	1524	10.3264	-0.547	0.547	7.16777e-09	1.60363e-07	yes	2	0	0	1120	1252	10.2119	-0.163	0.163	0.0935324	1	no	2	0	0	275	958	9.26796	-1.807	1.807
3727	192.9	MT3589	-	Chromosome:3898454-3899336	31634	Rv3485c	1-to-1	8	3	2	1.929	1362	1469	10.4671	-0.11	0.11	0.298948	0.57817	no	2	0	0	1042	1369	10.2354	-0.393	0.393	0.000240013	0.00234494	yes	2	0	0	1240	1287	10.3032	-0.053	0.053	0.626393	1	no	2	0	0	327	1250	9.62297	-1.929	1.929
3340	192.8	MT3223	-	Chromosome:3498785-3499660	9652		noRV	8	4	4	1.928	799	770	9.61563	0.051	0.051	0.743847	0.889183	no	2	0	0	522	1112	9.67419	-1.09	1.09	2.81975e-12	8.13853e-11	yes	2	1	1	1192	1340	10.3061	-0.17	0.17	0.268943	1	no	2	0	0	220	838	9.04712	-1.928	1.928
113	192.7	MT0114	rpmB-1	Chromosome:123969-124254	33408	Rv2058c, Rv0105c	2Rv-to-2MT	5	1	1	1.927	2	2	1	0.353	0.353	0.764603	NA	no	0	0	0	4	6	2.32193	-0.899	0.899	0.328045	NA	no	0	0	0	6	4	2.32193	0.962	0.962	0.328954	1	no	0	0	0	13	6	3.24793	1.074	1.074
347	192.7	MT0347	-	Chromosome:397638-398628	9451		noRV	6	2	2	1.927	15	14	3.85798	-0.007	0.007	0.987357	NA	no	2	0	0	27	24	4.67243	0.192	0.192	0.630936	NA	no	2	0	0	19	20	4.2854	-0.134	0.134	0.765761	1	no	2	0	0	102	28	6.02237	1.902	1.902
1303	192.7	MT1264.1	-	Chromosome:1368319-1370361	9511		noRV	8	4	2	1.927	66	63	6.01123	0.047	0.047	0.817329	0.922759	no	2	0	0	312	290	8.23362	0.1	0.1	0.48854	0.721766	no	2	0	0	182	196	7.56224	-0.106	0.106	0.516539	1	no	2	0	0	1067	281	9.3966	1.927	1.927
1021	192.6	MT0992.1	-	Chromosome:1076208-1076625	8924	Rv0964c	1-to-1	8	2	2	1.926	312	351	8.37287	-0.166	0.166	0.431357	0.688136	no	2	0	0	191	228	7.71081	-0.26	0.26	0.236106	0.475354	no	2	0	0	230	308	8.07146	-0.416	0.416	0.0577495	1	no	2	0	0	725	240	8.91439	1.601	1.601
1052	192.6	MT1025	-	Chromosome:1112323-1113499	390	Rv0996	1-to-1	8	2	2	1.926	3942	4380	12.0227	-0.151	0.151	0.148638	0.397467	no	2	0	0	3429	3669	11.7932	-0.098	0.098	0.352201	0.607155	no	2	0	0	3381	3353	11.7172	0.012	0.012	0.910869	1	no	2	0	0	13026	4224	13.0743	1.625	1.625
3749	192.6	MT3612	-	Chromosome:3920401-3924556	26392	Rv3502c, Rv3507	2Rv-to-2MT	8	2	2	1.926	1078	926	9.96867	0.219	0.219	0.0127622	0.0834642	no	2	0	0	1037	1076	10.0451	-0.052	0.052	0.549688	0.762425	no	2	0	0	1168	1148	10.1774	0.027	0.027	0.762449	1	no	2	0	0	3947	1352	11.3715	1.544	1.544
3996	192.4	MT3853	-	Chromosome:4188198-4188411	5978	Rv3745c	1-to-1	6	2	2	1.924	20	14	4.08746	0.46	0.46	0.306546	NA	no	2	0	0	20	23	4.42626	-0.176	0.176	0.680448	NA	no	2	0	0	24	18	4.39232	0.402	0.402	0.380394	1	no	2	0	0	78	24	5.67243	1.736	1.736
3337	192	MT3220.2	-	Chromosome:3496704-3497217	11759	Rv3135	1-to-1	8	4	2	1.92	4582	5460	12.2938	-0.253	0.253	0.136563	0.383318	no	2	0	0	2894	5258	11.9929	-0.862	0.862	4.16336e-07	7.53189e-06	yes	2	0	0	5253	5675	12.4157	-0.111	0.111	0.512767	1	no	2	0	0	980	3712	11.196	-1.92	1.92
658	191.8	MT0655	-	Chromosome:719470-720147	9471		noRV	8	2	2	1.918	150	146	7.20945	0.048	0.048	0.757848	0.895339	no	2	0	0	256	222	7.90087	0.197	0.197	0.157447	0.368839	no	2	0	0	252	246	7.96	0.037	0.037	0.7962	1	no	2	0	0	964	290	9.29232	1.73	1.73
1732	191.8	MT1682	-	Chromosome:1844512-1845295	34066	Rv1644	1-to-1	8	2	2	1.918	10398	9490	13.2796	0.132	0.132	0.0347392	0.165219	no	2	0	0	12151	12555	13.5926	-0.047	0.047	0.445745	0.688758	no	2	0	0	13240	12751	13.6657	0.054	0.054	0.387597	1	no	2	0	0	3214	11230	12.8182	-1.804	1.804
3541	191.7	MT3421	-	Chromosome:3702529-3702958	9242	Rv3320c	1-to-1	8	2	2	1.917	1155	1230	10.2198	-0.09	0.09	0.295328	0.573885	no	2	0	0	1377	1330	10.4025	0.051	0.051	0.548094	0.761996	no	2	0	0	1236	1299	10.3078	-0.07	0.07	0.425192	1	no	2	0	0	366	1309	9.70995	-1.845	1.845
1154	191.6	MT1117	-	Chromosome:1209901-1210719	32718	Rv1085c	1-to-1	8	5	2	1.916	886	1170	10.0056	-0.402	0.402	1.60103e-05	0.000347901	yes	2	0	0	766	988	9.77643	-0.367	0.367	0.000108676	0.0012193	yes	2	0	0	952	978	9.91439	-0.039	0.039	0.683105	1	no	2	0	0	209	798	8.97585	-1.916	1.916
2120	191.4	MT2063	fdxA	Chromosome:2253416-2253761	35599	Rv2007c	1-to-1	8	2	1	1.914	924	900	9.83289	0.036	0.036	0.922276	0.970618	no	2	0	0	9254	6176	12.9135	0.584	0.584	0.113956	0.300276	no	2	0	0	6602	7322	12.7653	-0.149	0.149	0.685627	1	no	2	0	0	2456	4740	11.813	-0.949	0.949
3895	191.4	MT3755	-	Chromosome:4085634-4085880	9270		noRV	6	2	2	1.914	21	16	4.20945	0.338	0.338	0.437196	NA	no	2	0	0	27	20	4.55459	0.504	0.504	0.226438	NA	no	2	0	0	28	13	4.35755	1.095	1.095	0.0209104	1	no	2	1	0	102	36	6.10852	1.479	1.479
964	191.2	MT0937	-	Chromosome:1016832-1018738	9413		noRV	8	2	2	1.912	498	486	8.94251	0.032	0.032	0.768595	0.901116	no	2	0	0	489	407	8.80735	0.268	0.268	0.0163078	0.0747392	no	2	0	0	426	406	8.70044	0.069	0.069	0.558218	1	no	2	0	0	129	383	8	-1.562	1.562
3842	191	MT3706	-	Chromosome:4035171-4035990	3523	Rv3600c	1-to-1	8	4	2	1.91	2476	2522	11.2871	-0.027	0.027	0.743048	0.889124	no	2	0	0	2379	2914	11.3699	-0.293	0.293	0.000337206	0.0031012	yes	2	0	0	2872	2890	11.4924	-0.009	0.009	0.916158	1	no	2	0	0	711	2664	10.7207	-1.91	1.91
284	190.9	MT0287	-	Chromosome:330493-331772	21766	Rv0275c, Rv0273c	2Rv-to-2MT	8	5	2	1.909	2080	2072	11.0196	0.003	0.003	0.958224	0.981323	no	2	0	0	4053	3551	11.8925	0.191	0.191	0.00218546	0.0153023	yes	2	0	0	3338	3128	11.6587	0.093	0.093	0.145015	1	no	2	0	0	13532	3604	13.0647	1.909	1.909
1686	190.8	MT1637	hisB	Chromosome:1790462-1794191	816	Rv1601	1-to-1	8	2	2	1.908	1342	1321	10.3788	0.022	0.022	0.741683	0.888052	no	2	0	0	1461	1340	10.4517	0.124	0.124	0.0576189	0.192453	no	2	0	0	1405	1382	10.4445	0.025	0.025	0.716919	1	no	2	0	0	5480	1501	11.7692	1.869	1.869
2687	190.8	MT2600.1	-	Chromosome:2845063-2845309	9610		noRV	6	2	2	1.908	17	12	3.85798	0.51	0.51	0.330253	NA	no	2	0	0	14	9	3.52356	0.651	0.651	0.244378	NA	no	1	0	0	9	10	3.24793	-0.124	0.124	0.843321	1	no	1	0	0	43	12	4.78136	1.908	1.908
2083	190.7	MT2028	-	Chromosome:2216057-2216584	2478	Rv1976c	1-to-1	8	3	2	1.907	466	418	8.7879	0.16	0.16	0.0966374	0.31102	no	2	0	0	666	598	9.30378	0.155	0.155	0.0860273	0.250083	no	2	0	0	552	532	9.08215	0.051	0.051	0.601108	1	no	2	0	0	2232	594	10.4645	1.907	1.907
2738	190.6	MT2646	-	Chromosome:2890655-2892104	11520	Rv2570	1-to-1	8	2	2	1.906	113	80	6.59246	0.491	0.491	0.0264801	0.138319	no	2	0	0	151	135	7.15987	0.158	0.158	0.445961	0.688758	no	2	0	0	154	160	7.29462	-0.048	0.048	0.820024	1	no	2	0	0	564	154	8.48784	1.886	1.886
906	190.5	MT0885	-	Chromosome:960345-962884	28168	Rv0862c	1-to-1	8	3	2	1.905	1896	1911	10.8944	-0.012	0.012	0.872407	0.951345	no	2	0	0	1750	1596	10.7082	0.132	0.132	0.0698982	0.21734	no	2	0	0	1871	1846	10.8599	0.016	0.016	0.823233	1	no	2	0	0	478	1802	10.1548	-1.905	1.905
911	190.4	MT0890	-	Chromosome:964315-965539	37340	Rv0872c, Rv0867c	2Rv-to-2MT	8	4	2	1.904	10424	10976	13.3853	-0.075	0.075	0.247071	0.528678	no	2	0	0	8074	10721	13.1981	-0.409	0.409	2.5453e-10	6.33144e-09	yes	2	0	0	9175	9942	13.2226	-0.116	0.116	0.0747074	1	no	2	0	0	2149	6932	12.1486	-1.684	1.684
2153	190.4	MT2094	-	Chromosome:2283479-2285073	26934	Rv2034	1-to-1	8	4	4	1.904	492	518	8.98014	-0.081	0.081	0.487244	0.730372	no	2	0	0	1752	1724	10.7632	0.023	0.023	0.832194	0.92409	no	2	0	0	726	716	9.49386	0.019	0.019	0.870231	1	no	2	0	0	5902	1578	11.8688	1.904	1.904
2667	190.4	MT2584	-	Chromosome:2820165-2820972	37760	Rv2509	1-to-1	8	2	2	1.904	2298	2386	11.1935	-0.054	0.054	0.347695	0.618652	no	2	0	0	2454	2515	11.2787	-0.035	0.035	0.538831	0.753648	no	2	0	0	2511	2524	11.2978	-0.008	0.008	0.894254	1	no	2	0	0	657	2268	10.5142	-1.791	1.791
3127	190.4	MT3024	-	Chromosome:3296935-3297253	9636		noRV	6	2	2	1.904	26	27	4.72792	-0.047	0.047	0.902488	NA	no	2	0	0	31	37	5.08746	-0.237	0.237	0.515199	NA	no	2	0	0	34	32	5.04439	0.124	0.124	0.748541	1	no	2	0	0	117	41	6.30378	1.505	1.505
2442	190.3	MT2370.3	-	Chromosome:2578890-2579275	9102	Rv2309A	1-to-1	5	1	1	1.903	12	14	3.70044	-0.24	0.24	0.672625	NA	no	2	0	0	6	11	3.08746	-0.801	0.801	0.207352	NA	no	1	0	0	8	10	3.16993	-0.404	0.404	0.53912	1	no	1	0	0	24	12	4.16993	0.961	0.961
3336	190	MT3220.1	-	Chromosome:3496704-3497217	9651		noRV	8	3	2	1.9	160	143	7.24317	0.174	0.174	0.30196	0.580137	no	2	0	0	192	167	7.48784	0.205	0.205	0.210972	0.443898	no	2	0	0	136	148	7.14975	-0.123	0.123	0.494945	1	no	2	0	0	52	196	6.9542	-1.9	1.9
1056	189.9	MT1026	-	Chromosome:1114498-1114762	8928	Rv0997	1-to-1	8	3	2	1.899	1150	1150	10.1674	0	0	0.996065	0.997649	no	2	0	0	1438	1298	10.4179	0.145	0.145	0.0727098	0.222349	no	2	0	0	1209	1182	10.2234	0.03	0.03	0.722525	1	no	2	0	0	382	1033	9.46659	-1.423	1.423
3203	189.7	MT3097	-	Chromosome:3370866-3371232	14073	Rv3019c, Rv3017c	2Rv-to-2MT	8	3	2	1.897	130	128	7.01123	0.015	0.015	0.934169	0.973322	no	2	0	0	149	150	7.224	-0.002	0.002	0.989291	0.996332	no	2	0	0	104	137	6.91289	-0.393	0.393	0.0425607	1	no	2	0	0	556	160	8.48382	1.791	1.791
3994	189.7	MT3851	-	Chromosome:4185703-4187686	36541	Rv3743c	1-to-1	8	2	2	1.897	60	73	6.05528	-0.293	0.293	0.180667	0.442997	no	2	0	0	100	92	6.58496	0.118	0.118	0.553184	0.764749	no	2	0	0	130	122	6.97728	0.087	0.087	0.659454	1	no	2	0	0	351	94	7.79766	1.897	1.897
1365	189.4	MT1323	cysD	Chromosome:1437463-1440237	19497	Rv1285	1-to-1	8	3	2	1.894	524	438	8.90989	0.253	0.253	0.0163795	0.0987731	no	2	0	0	812	850	9.6987	-0.067	0.067	0.496807	0.72613	no	2	0	0	696	694	9.44087	0.008	0.008	0.940616	1	no	2	0	0	3017	954	10.9553	1.66	1.66
3036	189.3	MT2934	-	Chromosome:3171650-3172361	9626		noRV	8	2	2	1.893	395	334	8.50978	0.237	0.237	0.0471887	0.202499	no	2	0	0	690	611	9.34541	0.177	0.177	0.110427	0.294655	no	2	0	0	636	619	9.29347	0.041	0.041	0.723065	1	no	2	0	0	2561	900	10.757	1.507	1.507
506	189.2	MT0505	-	Chromosome:576795-578786	2369	Rv0487	1-to-1	8	3	2	1.892	1278	1155	10.2485	0.147	0.147	0.0439267	0.193224	no	2	0	0	1774	1597	10.719	0.152	0.152	0.0298439	0.119407	no	2	0	0	1564	1570	10.6138	-0.002	0.002	0.974722	1	no	2	0	0	5908	1590	11.8723	1.892	1.892
4029	189.2	MT3885	-	Chromosome:4213332-4214961	35998	Rv0336, Rv3776	2Rv-to-2MT	8	4	2	1.892	1139	1178	10.178	-0.049	0.049	0.541596	0.769447	no	2	0	0	1712	1498	10.6484	0.192	0.192	0.0139354	0.0670355	no	2	0	0	1240	1234	10.2726	0.007	0.007	0.932608	1	no	2	0	0	5317	1434	11.7209	1.892	1.892
825	189.1	MT0804	purC	Chromosome:873570-878940	32532	Rv0780	1-to-1	8	2	2	1.891	1305	1308	10.3515	-0.003	0.003	0.974934	0.989856	no	2	0	0	1046	1034	10.0224	0.018	0.018	0.843975	0.929854	no	2	0	0	1002	1022	9.98299	-0.028	0.028	0.773431	1	no	2	0	0	284	914	9.22641	-1.696	1.696
3117	189	MT3013	-	Chromosome:3277655-3282322	9634		noRV	6	2	2	1.89	19	16	4.12928	0.252	0.252	0.561052	NA	no	2	0	0	24	22	4.52356	0.116	0.116	0.775006	NA	no	2	0	0	26	29	4.78136	-0.2	0.2	0.629169	1	no	2	0	0	90	28	5.88264	1.651	1.651
3121	189	MT3017	-	Chromosome:3284944-3285646	13274	Rv2945c	1-to-1	8	4	2	1.89	3842	4522	12.03	-0.236	0.236	0.0360585	0.169573	no	2	0	0	3004	4182	11.811	-0.477	0.477	2.35138e-05	0.000304471	yes	2	0	0	4111	4472	12.0673	-0.122	0.122	0.281396	1	no	2	0	0	1104	4080	11.3399	-1.89	1.89
85	188.9	MT0084	-	Chromosome:86517-87123	21190	Rv0078	1-to-1	8	5	4	1.889	230	281	7.99718	-0.281	0.281	0.0281358	0.144934	no	2	0	0	571	154	8.50184	1.889	1.889	4.41898e-48	7.26442e-46	yes	2	1	1	512	146	8.36194	1.81	1.81	1.72142e-38	2.40253e-35	yes	2	1	1	230	144	7.54689	0.663	0.663
3854	188.9	MT3716	-	Chromosome:4046382-4046937	11696	Rv3614c	1-to-1	8	2	2	1.889	1958	2065	10.9741	-0.077	0.077	0.317235	0.596406	no	2	0	0	847	785	9.67243	0.11	0.11	0.199089	0.425045	no	2	0	0	817	779	9.64024	0.073	0.073	0.410667	1	no	2	0	0	3134	854	10.9614	1.874	1.874
2598	188.8	MT2520.1	-	Chromosome:2740962-2741418	9601		noRV	8	3	2	1.888	376	341	8.48583	0.141	0.141	0.170104	0.426219	no	2	0	0	574	502	9.07146	0.193	0.193	0.0429692	0.155173	no	2	0	0	646	610	9.29462	0.085	0.085	0.37727	1	no	2	0	0	1965	532	10.286	1.888	1.888
2142	188.7	MT2083	-	Chromosome:2272779-2272896	9563		noRV	6	2	2	1.887	46	46	5.52356	0.027	0.027	0.938146	NA	no	2	0	0	32	26	4.85798	0.27	0.27	0.473125	NA	no	2	0	0	44	32	5.24793	0.393	0.393	0.292134	1	no	2	0	0	116	38	6.26679	1.596	1.596
2282	188.7	MT2218.1	-	Chromosome:2413625-2420695	21199	Rv2160A, Rv2160c	2Rv-to-1MT	8	2	2	1.887	1570	1516	10.5915	0.051	0.051	0.424738	0.683999	no	2	0	0	1680	1510	10.6393	0.152	0.152	0.0167398	0.0762569	no	2	0	0	1589	1514	10.5994	0.067	0.067	0.311365	1	no	2	0	0	6212	1882	11.9826	1.722	1.722
2801	188.6	MT2707	-	Chromosome:2953715-2955014	1157	Rv2631	1-to-1	8	3	2	1.886	888	736	9.66534	0.267	0.267	0.000716143	0.00930494	yes	2	0	0	2274	2030	11.0715	0.164	0.164	0.0191725	0.084686	no	2	0	0	2136	2002	11.0147	0.092	0.092	0.199358	1	no	2	0	0	8407	3058	12.4849	1.46	1.46
2990	188.3	MT2888	-	Chromosome:3119200-3123168	9189	Rv2821c	1-to-1	8	3	2	1.883	670	436	9.11114	0.62	0.62	8.81391e-08	2.94915e-06	yes	2	0	0	242	206	7.80735	0.234	0.234	0.0825345	0.242417	no	2	0	0	265	267	8.05528	-0.002	0.002	0.986883	1	no	2	0	0	896	274	9.19229	1.703	1.703
24	188.2	MT0025	-	Chromosome:26974-27283	8827		noRV	6	2	2	1.882	8	18	3.70044	-1.065	1.065	0.0278108	NA	no	1	1	0	35	36	5.14975	-0.04	0.04	0.914687	NA	no	2	0	0	29	36	5.02237	-0.333	0.333	0.399076	1	no	2	0	0	128	47	6.45121	1.462	1.462
1054	188.1	MT1025.2	-	Chromosome:1113898-1114150	8927		noRV	8	5	2	1.881	1432	1378	10.4564	0.055	0.055	0.47052	0.718221	no	2	0	0	1748	1519	10.6738	0.202	0.202	0.00709615	0.039226	yes	2	0	0	1328	1240	10.3264	0.097	0.097	0.21918	1	no	2	0	0	473	1180	9.69087	-1.312	1.312
190	187.8	MT0193	-	Chromosome:215080-216336	13896	Rv0184	1-to-1	8	2	2	1.878	2691	3014	11.478	-0.164	0.164	0.0322496	0.156931	no	2	0	0	1998	2000	10.9651	-0.002	0.002	0.976586	0.989143	no	2	0	0	1930	1905	10.905	0.018	0.018	0.822692	1	no	2	0	0	539	1753	10.1624	-1.689	1.689
1411	187.7	MT1367	-	Chromosome:1489367-1490975	26406	Rv1325c	1-to-1	8	3	2	1.877	1188	1101	10.1605	0.109	0.109	0.22332	0.499784	no	2	0	0	1224	1311	10.3078	-0.101	0.101	0.259837	0.505892	no	2	0	0	1500	1340	10.4717	0.162	0.162	0.072035	1	no	2	0	0	4502	1562	11.5661	1.525	1.525
1034	187.4	MT1006.1	-	Chromosome:1093375-1094383	28578	Rv0980c, Rv0978c	2Rv-to-2MT	6	2	1	1.874	19	18	4.20945	0.098	0.098	0.814379	NA	no	2	0	0	21	42	4.97728	-0.969	0.969	0.0103874	NA	no	2	0	0	30	32	4.9542	-0.09	0.09	0.816863	1	no	2	0	0	78	42	5.90689	0.871	0.871
2586	187.4	MT2510	-	Chromosome:2729633-2729762	9598		noRV	6	2	2	1.874	8	11	3.24793	-0.423	0.423	0.462357	NA	no	1	0	0	12	12	3.58496	-0.042	0.042	0.938008	NA	no	2	0	0	12	12	3.58496	-0.001	0.001	0.998817	1	no	2	0	0	44	18	4.9542	1.251	1.251
3880	187.4	MT3742	-	Chromosome:4070760-4071990	20305	Rv3431c, Rv3640c	2Rv-to-2MT	8	2	2	1.874	81	74	6.27612	0.121	0.121	0.529622	0.76054	no	2	0	0	166	179	7.43045	-0.119	0.119	0.450209	0.693943	no	2	0	0	152	142	7.19967	0.104	0.104	0.549421	1	no	2	0	0	607	272	8.77972	1.155	1.155
396	187.3	MT0397	clpB	Chromosome:459544-462091	32998	Rv0384c	1-to-1	8	4	2	1.873	4591	4662	12.1757	-0.022	0.022	0.661231	0.846218	no	2	0	0	8208	8120	12.9951	0.015	0.015	0.753258	0.888113	no	2	0	0	7096	7108	12.794	-0.002	0.002	0.969103	1	no	2	0	0	30060	10074	14.2925	1.578	1.578
1729	187.2	MT1679	infC	Chromosome:1843230-1843785	606	Rv1641	1-to-1	8	2	2	1.872	23756	24137	14.5475	-0.023	0.023	0.667259	0.849749	no	2	0	0	20344	20523	14.3186	-0.013	0.013	0.813728	0.913688	no	2	0	0	21420	20798	14.3656	0.043	0.043	0.422704	1	no	2	0	0	5554	18098	13.5297	-1.703	1.703
1896	186.9	MT1844	-	Chromosome:2029659-2035952	19045	Rv1795	1-to-1	8	4	2	1.869	10919	11006	13.4203	-0.012	0.012	0.840284	0.935434	no	2	0	0	9606	10296	13.2806	-0.1	0.1	0.0841336	0.246214	no	2	0	0	11632	11614	13.5047	0.002	0.002	0.973727	1	no	2	0	0	2946	10775	12.7441	-1.869	1.869
2143	186.9	MT2084	-	Chromosome:2273082-2274081	33481	Rv2025c	1-to-1	8	4	1	1.869	426	386	8.66534	0.136	0.136	0.330311	0.607632	no	2	0	0	810	426	9.27146	0.927	0.927	7.78547e-12	2.18051e-10	yes	2	0	0	476	496	8.92481	-0.069	0.069	0.624574	1	no	2	0	0	1508	412	9.90689	1.869	1.869
3044	186.9	MT2942	-	Chromosome:3178817-3181089	29422	Rv2877c, Rv2874	2Rv-to-2MT	8	5	1	1.869	322	254	8.16993	0.335	0.335	0.00414589	0.0375014	yes	2	0	0	1584	1599	10.6362	-0.014	0.014	0.878166	0.947587	no	2	0	0	2208	2264	11.1267	-0.036	0.036	0.697948	1	no	2	0	0	5782	3096	12.116	0.902	0.902
2229	186.8	MT2166	-	Chromosome:2368267-2368564	9919	Rv2107	1-to-1	8	4	4	1.868	212	182	7.62205	0.218	0.218	0.0884408	0.296186	no	2	0	0	1084	1016	10.0362	0.094	0.094	0.326339	0.580108	no	2	0	0	2380	2537	11.2636	-0.091	0.091	0.316054	1	no	2	0	0	297	1044	9.38909	-1.814	1.814
2862	186.8	MT2767	-	Chromosome:3005639-3006311	32497	Rv2693c	1-to-1	8	4	2	1.868	2246	2034	11.0634	0.142	0.142	0.0283275	0.145723	no	2	0	0	2840	2510	11.3853	0.179	0.179	0.00512196	0.0299785	yes	2	0	0	2374	2440	11.233	-0.039	0.039	0.556906	1	no	2	0	0	10366	2998	12.7061	1.79	1.79
189	186.5	MT0192	-	Chromosome:213139-215039	37186	Rv0183	1-to-1	8	2	2	1.865	1556	1707	10.672	-0.134	0.134	0.0528658	0.218948	no	2	0	0	1201	1273	10.2726	-0.085	0.085	0.237408	0.47697	no	2	0	0	1249	1260	10.2929	-0.011	0.011	0.879697	1	no	2	0	0	328	1182	9.56033	-1.843	1.843
891	186.5	MT0868	-	Chromosome:941077-942469	9485		noRV	8	3	2	1.865	264	410	8.3966	-0.633	0.633	0.000286551	0.00431653	yes	2	0	0	246	231	7.89785	0.09	0.09	0.618667	0.812215	no	2	0	0	192	207	7.64024	-0.119	0.119	0.533308	1	no	2	0	0	812	223	9.01542	1.865	1.865
3902	186.4	MT3759	-	Chromosome:4087582-4090252	32579	Rv3659c	1-to-1	8	4	2	1.864	287	264	8.10591	0.123	0.123	0.256778	0.537244	no	2	0	0	1010	968	9.94983	0.061	0.061	0.473846	0.712332	no	2	0	0	634	561	9.22279	0.173	0.173	0.0718355	1	no	2	0	0	3674	1444	11.3214	1.35	1.35
153	186.3	MT0152	-	Chromosome:170454-171297	27147	Rv0144	1-to-1	8	3	2	1.863	3861	4493	12.0283	-0.219	0.219	0.00186195	0.0200571	yes	2	0	0	3753	3831	11.8887	-0.029	0.029	0.680043	0.850841	no	2	0	0	3616	3684	11.8337	-0.027	0.027	0.709444	1	no	2	0	0	1028	3360	11.0993	-1.703	1.703
3864	186.3	MT3724	-	Chromosome:4054139-4054439	11444	Rv3622c	1-to-1	6	2	2	1.863	38	40	5.2854	-0.044	0.044	0.875064	NA	no	2	0	0	61	50	5.79442	0.306	0.306	0.237219	NA	no	2	0	0	54	58	5.80735	-0.102	0.102	0.707287	1	no	2	0	0	209	57	7.05528	1.863	1.863
1786	186.2	MT1736	-	Chromosome:1912343-1913525	626	Rv1697	1-to-1	8	3	2	1.862	6130	7340	12.7175	-0.259	0.259	0.00177718	0.0194769	yes	2	0	0	5154	5712	12.4075	-0.148	0.148	0.0754437	0.22837	no	2	0	0	5456	5382	12.4038	0.019	0.019	0.819474	1	no	2	0	0	1415	5084	11.666	-1.842	1.842
1908	186.1	MT1855	-	Chromosome:2045106-2045791	9027	Rv1806	1-to-1	8	4	3	1.861	402	112	8.00562	1.845	1.845	9.55908e-45	5.16327e-42	yes	2	1	1	341	301	8.32643	0.183	0.183	0.108461	0.291052	no	2	0	0	390	386	8.59991	0.013	0.013	0.911478	1	no	2	0	0	1237	536	9.79198	1.21	1.21
2079	186	MT2024.1	-	Chromosome:2213924-2214979	20722	Rv1973	1-to-1	6	2	2	1.86	40	32	5.16993	0.317	0.317	0.363239	NA	no	2	0	0	20	28	4.58496	-0.49	0.49	0.202866	NA	no	2	0	0	22	26	4.58496	-0.238	0.238	0.558331	1	no	2	0	0	72	32	5.70044	1.19	1.19
3522	186	MT3401	glpD-2	Chromosome:3682520-3684278	29941	Rv3302c	1-to-1	8	2	2	1.86	3974	3959	11.9537	0.006	0.006	0.913287	0.96724	no	2	0	0	10878	10046	13.3529	0.115	0.115	0.0258552	0.106144	no	2	0	0	10146	9915	13.2921	0.033	0.033	0.528366	1	no	2	0	0	2996	10342	12.7033	-1.787	1.787
989	185.9	MT0962	pstC-2	Chromosome:1043311-1044328	37438	Rv0935	1-to-1	8	2	2	1.859	5930	5454	12.4747	0.121	0.121	0.0572092	0.230852	no	2	0	0	4746	4356	12.152	0.123	0.123	0.0550119	0.18638	no	2	0	0	4728	4825	12.2217	-0.029	0.029	0.65018	1	no	2	0	0	1310	4344	11.4651	-1.731	1.731
3338	185.9	MT3221	-	Chromosome:3497278-3498421	13641	Rv3136	1-to-1	8	4	4	1.859	16686	21078	14.2047	-0.337	0.337	0.0454078	0.197568	no	2	0	0	9301	19254	13.8015	-1.05	1.05	4.90385e-10	1.18098e-08	yes	2	1	1	19593	21783	14.3365	-0.153	0.153	0.364471	1	no	2	0	0	3738	13564	13.0787	-1.859	1.859
829	185.7	MT0808	-	Chromosome:880626-881466	1016	Rv0784	1-to-1	8	2	2	1.857	590	567	9.17617	0.057	0.057	0.585877	0.80029	no	2	0	0	724	762	9.53722	-0.073	0.073	0.46818	0.708926	no	2	0	0	714	696	9.46148	0.037	0.037	0.721443	1	no	2	0	0	2623	732	10.7121	1.841	1.841
1170	185.7	MT1131	glpX	Chromosome:1227142-1228129	425	Rv1099c	1-to-1	8	2	2	1.857	2811	2838	11.4638	-0.014	0.014	0.819808	0.923568	no	2	0	0	2432	2448	11.2527	-0.009	0.009	0.877665	0.947515	no	2	0	0	2388	2410	11.2282	-0.014	0.014	0.826614	1	no	2	0	0	670	2364	10.567	-1.815	1.815
515	185.5	MT0514	-	Chromosome:586062-586791	30831	Rv0494	1-to-1	8	2	2	1.855	157	198	7.47168	-0.34	0.34	0.0301276	0.150786	no	2	0	0	150	167	7.30834	-0.147	0.147	0.360242	0.612445	no	2	0	0	118	126	6.93074	-0.109	0.109	0.548133	1	no	2	0	0	518	144	8.37069	1.855	1.855
909	185.5	MT0888	mog	Chromosome:962893-964298	29533	Rv0865, Rv0864	2Rv-to-2MT	8	2	2	1.855	1536	1412	10.5255	0.12	0.12	0.0651624	0.248419	no	2	0	0	1464	1464	10.5157	0	0	0.998612	0.999141	no	2	0	0	1422	1396	10.4605	0.024	0.024	0.721895	1	no	2	0	0	5290	1571	11.7442	1.754	1.754
1541	185.5	MT1497.1	-	Chromosome:1630518-1634745	37351	Rv1450c	1-to-1	8	2	2	1.855	334	301	8.31061	0.152	0.152	0.230093	0.506392	no	2	0	0	346	392	8.52748	-0.177	0.177	0.153503	0.363656	no	2	0	0	360	338	8.44708	0.095	0.095	0.465411	1	no	2	0	0	1262	484	9.76984	1.375	1.375
3401	185.4	MT3283	-	Chromosome:3554464-3554929	22801	Rv3192	1-to-1	6	2	2	1.854	15	16	3.9542	-0.157	0.157	0.715751	NA	no	2	0	0	34	29	4.97728	0.232	0.232	0.522579	NA	no	2	0	0	26	21	4.55459	0.284	0.284	0.496713	1	no	2	0	0	115	32	6.19967	1.854	1.854
4183	185.4	MT4038	gidB	Chromosome:4397511-4400507	1199	Rv3919c	1-to-1	8	3	2	1.854	3275	3108	11.64	0.075	0.075	0.218658	0.495772	no	2	0	0	5571	5946	12.4915	-0.094	0.094	0.110605	0.29492	no	2	0	0	6534	6356	12.654	0.039	0.039	0.506989	1	no	2	0	0	1792	6476	12.0133	-1.854	1.854
3388	185.3	MT3271	-	Chromosome:3546597-3547322	11548	Rv3180c	1-to-1	8	3	2	1.853	194	216	7.67948	-0.158	0.158	0.237992	0.517327	no	2	0	0	314	278	8.20945	0.169	0.169	0.174047	0.39078	no	2	0	0	227	232	7.84235	-0.033	0.033	0.813765	1	no	2	0	0	1138	322	9.51175	1.813	1.813
3557	185.2	MT3436	-	Chromosome:3717372-3717480	9664		noRV	6	2	2	1.852	26	24	4.64386	0.137	0.137	0.711788	NA	no	2	0	0	34	36	5.12928	-0.101	0.101	0.770343	NA	no	2	0	0	32	37	5.10852	-0.225	0.225	0.536606	1	no	2	0	0	121	46	6.3837	1.398	1.398
415	185.1	MT0413	-	Chromosome:483431-484316	22264		noRV	5	2	2	1.851	14	5	3.24793	1.489	1.489	0.0328603	NA	no	1	1	0	6	6	2.58496	0.023	0.023	0.97605	NA	no	0	0	0	9	8	3.08746	0.232	0.232	0.748579	1	no	0	0	0	18	5	3.52356	1.851	1.851
2571	185.1	MT2495	-	Chromosome:2715932-2716205	9117	Rv2422	1-to-1	6	2	2	1.851	14	15	3.85798	-0.079	0.079	0.864256	NA	no	2	0	0	30	24	4.75489	0.299	0.299	0.454122	NA	no	2	0	0	29	20	4.61471	0.543	0.543	0.210565	1	no	2	0	0	108	33	6.13955	1.696	1.696
3615	185	MT3499	cma1	Chromosome:3798448-3799312	19508	Rv3392c	1-to-1	8	2	2	1.85	994	1104	10.0348	-0.152	0.152	0.07589	0.269896	no	2	0	0	749	744	9.544	0.009	0.009	0.922192	0.966657	no	2	0	0	805	800	9.64836	0.011	0.011	0.905656	1	no	2	0	0	218	770	8.94837	-1.85	1.85
990	184.9	MT0963	pstA-2	Chromosome:1044329-1046033	37436	Rv0936	1-to-1	8	2	2	1.849	2461	2386	11.2429	0.046	0.046	0.542349	0.770042	no	2	0	0	1980	1938	10.9359	0.03	0.03	0.692482	0.857374	no	2	0	0	1932	2001	10.9414	-0.051	0.051	0.509114	1	no	2	0	0	554	1849	10.2306	-1.75	1.75
4104	184.9	MT3958	-	Chromosome:4311625-4312364	9707		noRV	6	2	2	1.849	10	12	3.45943	-0.273	0.273	0.634158	NA	no	2	0	0	18	20	4.24793	-0.152	0.152	0.768794	NA	no	2	0	0	16	15	3.9542	0.057	0.057	0.920858	1	no	2	0	0	57	16	5.18982	1.849	1.849
2479	184.7	MT2407	-	Chromosome:2616080-2616374	879	Rv2342	1-to-1	8	2	2	1.847	1014	982	9.9629	0.047	0.047	0.569057	0.789737	no	2	0	0	1537	1370	10.5053	0.168	0.168	0.0332439	0.128391	no	2	0	0	1354	1410	10.4325	-0.058	0.058	0.474152	1	no	2	0	0	424	1341	9.78545	-1.65	1.65
2735	184.5	MT2643	-	Chromosome:2880754-2890552	32547	Rv2567	1-to-1	8	2	2	1.845	3531	3728	11.8256	-0.078	0.078	0.199831	0.471941	no	2	0	0	3536	3755	11.8319	-0.087	0.087	0.153744	0.363772	no	2	0	0	3720	3577	11.8331	0.056	0.056	0.368228	1	no	2	0	0	984	3387	11.0937	-1.782	1.782
3817	184.5	MT3679	-	Chromosome:4008491-4009223	26599	Rv3574	1-to-1	8	5	2	1.845	8922	11228	13.2985	-0.332	0.332	8.29726e-05	0.0014939	yes	2	0	0	11254	13595	13.6009	-0.273	0.273	0.00119608	0.00924824	yes	2	0	0	11064	10650	13.4063	0.055	0.055	0.518116	1	no	2	0	0	3386	12159	12.9242	-1.845	1.845
3105	184.4	MT3000	-	Chromosome:3238017-3262052	25808	Rv2930, Rv2931, Rv2932, Rv2933	many-to-many	8	2	2	1.844	37002	41241	15.2557	-0.157	0.157	0.311206	0.590105	no	2	0	0	55058	67042	15.8977	-0.284	0.284	0.0659891	0.209179	no	2	0	0	70302	73795	16.1367	-0.07	0.07	0.650718	1	no	2	0	0	16159	57996	15.1783	-1.844	1.844
1114	184.3	MT1081	-	Chromosome:1173990-1174746	12925	Rv1051c	1-to-1	6	2	2	1.843	20	14	4.08746	0.483	0.483	0.314143	NA	no	2	0	0	16	18	4.08746	-0.067	0.067	0.89048	NA	no	2	0	0	14	17	3.9542	-0.302	0.302	0.565674	1	no	2	0	0	59	16	5.22882	1.841	1.841
3779	184.3	MT3641	-	Chromosome:3967502-3969203	19070	Rv3537	1-to-1	8	6	2	1.843	6445	10027	13.0077	-0.637	0.637	1.25788e-22	2.16184e-20	yes	2	0	0	6944	11924	13.2037	-0.78	0.78	3.01697e-33	2.85179e-31	yes	2	0	0	9431	9378	13.1991	0.008	0.008	0.903072	1	no	2	0	0	2482	8876	12.4714	-1.843	1.843
4019	184.2	MT3876	-	Chromosome:4206786-4207305	9702		noRV	6	2	1	1.842	27	24	4.67243	0.147	0.147	0.661789	NA	no	2	0	0	31	35	5.04439	-0.154	0.154	0.622906	NA	no	2	0	0	44	54	5.61471	-0.329	0.329	0.274041	1	no	2	0	0	112	58	6.40939	0.968	0.968
3131	184.1	MT3028	-	Chromosome:3300986-3301586	9203	Rv2954c	1-to-1	8	2	2	1.841	5351	5645	12.4247	-0.077	0.077	0.215856	0.493706	no	2	0	0	4864	4692	12.2222	0.052	0.052	0.407333	0.651767	no	2	0	0	4780	4936	12.2461	-0.046	0.046	0.473857	1	no	2	0	0	1356	4182	11.4351	-1.623	1.623
647	183.9	MT0645	-	Chromosome:708393-712853	8890	Rv0615	1-to-1	8	3	2	1.839	1420	1146	10.3253	0.31	0.31	0.00161992	0.0180676	yes	2	0	0	1788	1771	10.7973	0.014	0.014	0.881247	0.948176	no	2	0	0	1657	1750	10.7343	-0.078	0.078	0.428015	1	no	2	0	0	6404	1878	12.0158	1.768	1.768
1218	183.8	MT1178	-	Chromosome:1271524-1271680	6702		noRV	8	4	2	1.838	9266	9078	13.163	0.029	0.029	0.694599	0.863295	no	2	0	0	7262	5021	12.5844	0.533	0.533	1.83198e-12	5.36956e-11	yes	2	0	0	7502	7846	12.9058	-0.064	0.064	0.394757	1	no	2	0	0	2030	5318	11.8431	-1.389	1.389
4180	183.7	MT4035.1	-	Chromosome:4397511-4400507	9713		noRV	8	2	2	1.837	1689	1625	10.6944	0.054	0.054	0.555532	0.780842	no	2	0	0	3401	3130	11.6731	0.12	0.12	0.177124	0.396042	no	2	0	0	2930	2990	11.5314	-0.03	0.03	0.738246	1	no	2	0	0	12156	3507	12.9351	1.793	1.793
1472	183.6	MT1426	-	Chromosome:1547689-1555832	4082	Rv1382	1-to-1	8	2	2	1.836	398	360	8.56605	0.146	0.146	0.247513	0.528727	no	2	0	0	228	264	7.94251	-0.211	0.211	0.12256	0.315023	no	2	0	0	230	242	7.88264	-0.078	0.078	0.588407	1	no	2	0	0	812	281	9.09408	1.534	1.534
1525	183.6	MT1479.1	-	Chromosome:1612111-1613026	9525		noRV	5	2	2	1.836	8	7	2.90689	0.276	0.276	0.671793	NA	no	0	0	0	13	9	3.45943	0.554	0.554	0.360831	NA	no	1	0	0	7	6	2.70044	0.321	0.321	0.670213	1	no	0	0	0	46	13	4.88264	1.819	1.819
3824	183.6	MT3687	-	Chromosome:4016007-4017179	1027	Rv3581c	1-to-1	8	2	2	1.836	3554	3136	11.7078	0.181	0.181	0.0371545	0.173006	no	2	0	0	5930	5287	12.4534	0.165	0.165	0.0533016	0.182512	no	2	0	0	5144	5061	12.317	0.023	0.023	0.792364	1	no	2	0	0	20578	5762	13.685	1.836	1.836
3780	183.4	MT3642	-	Chromosome:3969204-3970065	22835	Rv3538	1-to-1	8	6	2	1.834	3188	4814	11.9661	-0.594	0.594	5.50118e-12	3.10447e-10	yes	2	0	0	2706	5339	11.9739	-0.98	0.98	7.66064e-30	6.73601e-28	yes	2	0	0	4182	3998	11.9979	0.065	0.065	0.456946	1	no	2	0	0	1094	3898	11.2854	-1.834	1.834
1854	183.3	MT1800	-	Chromosome:1979540-1980686	29938		noRV	6	2	2	1.833	10	8	3.16993	0.258	0.258	0.657735	NA	no	1	0	0	16	13	3.85798	0.187	0.187	0.715014	NA	no	2	0	0	15	16	3.9542	-0.122	0.122	0.817983	1	no	2	0	0	54	20	5.20945	1.465	1.465
3890	183.3	MT3750.1	csp	Chromosome:4080569-4080773	35575	Rv3648c	1-to-1	8	2	2	1.833	31146	30692	14.9162	0.021	0.021	0.683364	0.858691	no	2	0	0	35260	37926	15.1593	-0.105	0.105	0.0425479	0.154378	no	2	0	0	34516	35020	15.0855	-0.021	0.021	0.686514	1	no	2	0	0	9890	29812	14.2769	-1.591	1.591
2084	183.2	MT2029	-	Chromosome:2217086-2218133	12246	Rv1977	1-to-1	8	2	2	1.832	1158	1082	10.1293	0.098	0.098	0.165548	0.420373	no	2	0	0	1264	1156	10.2408	0.132	0.132	0.0596427	0.195861	no	2	0	0	1178	1178	10.2021	-0.001	0.001	0.985744	1	no	2	0	0	4502	1354	11.5157	1.735	1.735
2931	183.2	MT2831	-	Chromosome:3066268-3067779	32444	Rv2761c	1-to-1	8	2	2	1.832	1386	1259	10.3691	0.14	0.14	0.0626388	0.244162	no	2	0	0	1273	1360	10.3625	-0.095	0.095	0.211388	0.44428	no	2	0	0	1217	1234	10.2592	-0.024	0.024	0.759384	1	no	2	0	0	4538	1288	11.5083	1.815	1.815
3225	183.2	MT3118	-	Chromosome:3389116-3389665	13935	Rv3033	1-to-1	8	2	2	1.832	204	244	7.80735	-0.257	0.257	0.074817	0.268768	no	2	0	0	208	206	7.69349	0.012	0.012	0.934511	0.969709	no	2	0	0	254	237	7.93958	0.1	0.1	0.49981	1	no	2	0	0	60	222	7.13955	-1.832	1.832
3533	183.1	MT3412	-	Chromosome:3695244-3695415	9399		noRV	6	2	2	1.831	120	132	6.97728	-0.144	0.144	0.578443	NA	no	2	0	0	54	68	5.93074	-0.323	0.323	0.26263	NA	no	2	0	0	72	84	6.2854	-0.239	0.239	0.405075	1	no	2	0	0	17	59	5.24793	-1.831	1.831
4047	183.1	MT3902	embB	Chromosome:4235545-4242123	14071	Rv3795	1-to-1	8	2	2	1.831	9743	10049	13.2726	-0.045	0.045	0.437546	0.691911	no	2	0	0	5536	6122	12.509	-0.146	0.146	0.0130359	0.0632719	no	2	0	0	5832	5695	12.4927	0.034	0.034	0.571566	1	no	2	0	0	1558	4852	11.6461	-1.641	1.641
511	182.9	MT0510	regX3	Chromosome:582166-584911	37272	Rv0491	1-to-1	8	2	2	1.829	5196	4478	12.2399	0.215	0.215	0.00716074	0.0554811	no	2	0	0	4616	4364	12.1325	0.081	0.081	0.310202	0.564154	no	2	0	0	4170	4132	12.0192	0.014	0.014	0.857953	1	no	2	0	0	16180	4551	13.3395	1.829	1.829
1035	182.4	MT1007	-	Chromosome:1094561-1095086	18979	Rv0979A	1-to-1	8	2	2	1.824	1495	1490	10.5435	0.006	0.006	0.941891	0.97625	no	2	0	0	1566	1546	10.6036	0.02	0.02	0.7952	0.903937	no	2	0	0	1636	1590	10.6555	0.044	0.044	0.579359	1	no	2	0	0	446	1335	9.79847	-1.592	1.592
3166	182.4	MT3060	gpsA	Chromosome:3332372-3333377	32792	Rv2982c	1-to-1	8	2	2	1.824	2052	2053	11.0032	0.001	0.001	0.992583	0.99687	no	2	0	0	2607	2412	11.2932	0.112	0.112	0.104835	0.284553	no	2	0	0	2353	2340	11.1963	0.009	0.009	0.903441	1	no	2	0	0	734	2402	10.6147	-1.706	1.706
670	182.3	MT0666	-	Chromosome:734269-734770	30868	Rv0637	1-to-1	8	4	2	1.823	7770	8320	12.9739	-0.099	0.099	0.143097	0.392064	no	2	0	0	4212	5288	12.2137	-0.328	0.328	1.88316e-06	3.01705e-05	yes	2	0	0	5000	5460	12.3526	-0.126	0.126	0.0686191	1	no	2	0	0	1319	4658	11.5452	-1.823	1.823
1894	182.3	MT1842	-	Chromosome:2028113-2028398	11462	Rv1793	1-to-1	8	2	2	1.823	6477	6473	12.6607	0.001	0.001	0.984307	0.993238	no	2	0	0	4358	4292	12.0785	0.022	0.022	0.69557	0.859742	no	2	0	0	4557	4749	12.1839	-0.059	0.059	0.307406	1	no	2	0	0	1236	4210	11.411	-1.774	1.774
2520	182.1	MT2446	-	Chromosome:2653545-2673168	2359	Rv2378c	1-to-1	8	2	2	1.821	1732	2070	10.8925	-0.259	0.259	0.188541	0.455219	no	2	0	0	5648	5639	12.4624	0.002	0.002	0.990535	0.996332	no	2	0	0	5775	5754	12.493	0.005	0.005	0.978722	1	no	2	0	0	1600	4816	11.6475	-1.591	1.591
1424	181.9	MT1378	-	Chromosome:1505608-1507104	28493	Rv1337	1-to-1	8	2	2	1.819	4032	3802	11.9355	0.086	0.086	0.113471	0.343066	no	2	0	0	4448	4071	12.0565	0.128	0.128	0.017122	0.0774383	no	2	0	0	4320	4132	12.0451	0.064	0.064	0.243774	1	no	2	0	0	15693	4677	13.3142	1.747	1.747
1654	181.9	MT1606	frdD	Chromosome:1759588-1761083	8992	Rv1555	1-to-1	6	2	2	1.819	27	22	4.61471	0.328	0.328	0.444621	NA	no	2	0	0	22	23	4.49185	-0.085	0.085	0.84525	NA	no	2	0	0	20	24	4.45943	-0.351	0.351	0.448997	1	no	2	0	0	78	26	5.70044	1.544	1.544
60	181.8	MT0061	rpsR-1	Chromosome:59065-59320	32748	Rv0055	1-to-1	8	4	2	1.818	2141	1998	11.0151	0.099	0.099	0.172957	0.431218	no	2	0	0	1084	1301	10.2198	-0.264	0.264	0.000605455	0.00526399	yes	2	0	0	1361	1426	10.4445	-0.065	0.065	0.399785	1	no	2	0	0	404	1406	9.82177	-1.818	1.818
3453	181.8	MT3332	-	Chromosome:3606200-3606842	3889	Rv3235	1-to-1	8	2	2	1.818	340	306	8.33539	0.151	0.151	0.214105	0.492416	no	2	0	0	248	232	7.90689	0.094	0.094	0.468631	0.709325	no	2	0	0	223	244	7.86728	-0.125	0.125	0.363184	1	no	2	0	0	870	272	9.15735	1.686	1.686
2668	181.7	MT2585	-	Chromosome:2820975-2822577	2827	Rv2510c	1-to-1	8	2	2	1.817	1259	1413	10.3837	-0.165	0.165	0.0267561	0.139538	no	2	0	0	1112	1256	10.2095	-0.175	0.175	0.0210342	0.0904782	no	2	0	0	1140	1092	10.1241	0.061	0.061	0.439809	1	no	2	0	0	316	1093	9.46046	-1.792	1.792
3398	181.7	MT3280	-	Chromosome:3552016-3552202	9657		noRV	8	4	2	1.817	3134	3394	11.6724	-0.115	0.115	0.107082	0.330781	no	2	0	0	2942	2509	11.4123	0.231	0.231	0.00139352	0.0105589	yes	2	0	0	2166	2222	11.0993	-0.036	0.036	0.632102	1	no	2	0	0	840	2042	10.4929	-1.291	1.291
892	181.5	MT0869	-	Chromosome:942579-944094	19924	Rv0846c	1-to-1	8	5	2	1.815	3006	4735	11.9183	-0.656	0.656	5.03152e-08	1.7615e-06	yes	2	0	0	3885	4082	11.9598	-0.072	0.072	0.551668	0.763771	no	2	0	0	2649	2742	11.3963	-0.049	0.049	0.685095	1	no	2	0	0	11368	3230	12.8335	1.815	1.815
794	181.4	MT0774	-	Chromosome:844149-844419	9800	Rv0750	1-to-1	8	2	2	1.814	176	162	7.40088	0.124	0.124	0.358034	0.629343	no	2	0	0	6299	5506	12.5271	0.195	0.195	0.030946	0.122392	no	2	0	0	5885	5836	12.5168	0.013	0.013	0.887652	1	no	2	0	0	17882	5084	13.4872	1.814	1.814
4003	181.4	MT3860	-	Chromosome:4192033-4192534	28037	Rv3753c	1-to-1	8	2	2	1.814	774	770	9.59246	0.008	0.008	0.940566	0.976066	no	2	0	0	776	756	9.5812	0.04	0.04	0.690651	0.856743	no	2	0	0	864	833	9.72877	0.055	0.055	0.589885	1	no	2	0	0	224	683	8.82496	-1.627	1.627
1996	181.2	MT1944	-	Chromosome:2137984-2139115	25502	Rv1894c	1-to-1	8	5	2	1.812	11064	13756	13.5992	-0.314	0.314	1.93257e-07	5.9894e-06	yes	2	0	0	9655	12939	13.4637	-0.422	0.422	2.93995e-12	8.42119e-11	yes	2	0	0	10555	10644	13.3717	-0.013	0.013	0.837321	1	no	2	0	0	33886	11080	14.4565	1.613	1.613
2224	181	MT2162	-	Chromosome:2362683-2366790	18531	Rv2102	1-to-1	8	2	2	1.81	494	558	9.03892	-0.179	0.179	0.0365435	0.171096	no	2	0	0	2212	2414	11.1755	-0.127	0.127	0.0648844	0.207553	no	2	0	0	2247	2236	11.1302	0.006	0.006	0.931663	1	no	2	0	0	628	2020	10.3707	-1.679	1.679
1473	180.9	MT1427	carA	Chromosome:1555864-1561127	30272	Rv1383	1-to-1	8	3	2	1.809	972	944	9.90388	0.039	0.039	0.648049	0.839135	no	2	0	0	491	538	9.00703	-0.132	0.132	0.166009	0.380416	no	2	0	0	601	582	9.20823	0.044	0.044	0.648235	1	no	2	0	0	1718	636	10.2009	1.435	1.435
2376	180.9	MT2315	-	Chromosome:2525778-2526234	24856	Rv2254c	1-to-1	8	4	2	1.809	610	542	9.16993	0.17	0.17	0.0723999	0.263086	no	2	0	0	956	886	9.84706	0.109	0.109	0.218906	0.454024	no	2	0	0	687	647	9.38154	0.089	0.089	0.358341	1	no	2	0	0	3348	1161	11.1386	1.531	1.531
1998	180.7	MT1946	-	Chromosome:2139766-2141692	36456	Rv1895	1-to-1	8	5	2	1.807	1532	1954	10.7674	-0.352	0.352	1.97376e-06	5.1115e-05	yes	2	0	0	1350	1702	10.5755	-0.334	0.334	8.73584e-06	0.000121907	yes	2	0	0	1674	1547	10.6533	0.113	0.113	0.141441	1	no	2	0	0	4721	1710	11.6508	1.468	1.468
521	180.6	MT0520	proC	Chromosome:591450-592338	163	Rv0500	1-to-1	8	2	2	1.806	1738	1707	10.7503	0.026	0.026	0.743197	0.889124	no	2	0	0	1659	1602	10.6711	0.051	0.051	0.521495	0.744627	no	2	0	0	1592	1598	10.6393	-0.008	0.008	0.919957	1	no	2	0	0	475	1570	9.99789	-1.725	1.725
3061	180.3	MT2958.1	-	Chromosome:3194309-3194930	9629		noRV	6	2	2	1.803	54	50	5.70044	0.089	0.089	0.727137	NA	no	2	0	0	78	84	6.33985	-0.123	0.123	0.597101	NA	no	2	0	0	106	110	6.75489	-0.057	0.057	0.802747	1	no	2	0	0	269	106	7.55075	1.348	1.348
2933	180.1	MT2833	folA	Chromosome:3067852-3068332	380	Rv2763c	1-to-1	8	2	2	1.801	1432	1439	10.4873	-0.006	0.006	0.938123	0.974462	no	2	0	0	1170	1220	10.2228	-0.06	0.06	0.432902	0.675929	no	2	0	0	1060	1104	10.0795	-0.058	0.058	0.465453	1	no	2	0	0	3740	1073	11.2327	1.801	1.801
2574	179.9	MT2498	-	Chromosome:2718715-2721033	25013	Rv2425c	1-to-1	8	2	2	1.799	2987	2816	11.5026	0.085	0.085	0.149649	0.397467	no	2	0	0	2763	2483	11.357	0.154	0.154	0.0104327	0.05352	no	2	0	0	2619	2587	11.346	0.018	0.018	0.763881	1	no	2	0	0	796	2412	10.6475	-1.603	1.603
2732	179.9	MT2640	-	Chromosome:2879485-2880478	37388	Rv2564	1-to-1	8	4	2	1.799	2000	2153	11.0199	-0.108	0.108	0.146402	0.395557	no	2	0	0	1336	1748	10.5906	-0.388	0.388	3.92641e-07	7.13739e-06	yes	2	0	0	1696	1820	10.7797	-0.102	0.102	0.185802	1	no	2	0	0	382	1177	9.60641	-1.615	1.615
361	179.8	MT0362	-	Chromosome:417363-418350	12935	Rv0347	1-to-1	8	3	2	1.798	1303	932	10.1261	0.485	0.485	8.98176e-11	4.528e-09	yes	2	0	0	614	596	9.24079	0.044	0.044	0.600055	0.80085	no	2	0	0	556	538	9.0954	0.051	0.051	0.570506	1	no	2	0	0	2134	692	10.4645	1.624	1.624
1040	179.7	MT1012	-	Chromosome:1099158-1101044	29534	Rv0984	1-to-1	8	3	2	1.797	6412	5648	12.5579	0.184	0.184	0.0065371	0.0522553	no	2	0	0	7144	6224	12.7065	0.199	0.199	0.00317521	0.0203407	yes	2	0	0	6364	6440	12.6443	-0.017	0.017	0.798054	1	no	2	0	0	22462	6464	13.8201	1.797	1.797
644	179.5	MT0642	-	Chromosome:707406-708375	8889	Rv0612	1-to-1	8	4	2	1.795	264	240	7.97728	0.141	0.141	0.21433	0.492623	no	2	0	0	630	622	9.29002	0.018	0.018	0.84657	0.930956	no	2	0	0	496	495	8.95274	0.003	0.003	0.978962	1	no	2	0	0	2184	704	10.4959	1.634	1.634
2777	179.4	MT2682	pdxH	Chromosome:2930341-2931016	18643	Rv2607	1-to-1	8	2	2	1.794	277	276	8.11114	0.004	0.004	0.974834	0.989856	no	2	0	0	199	182	7.57365	0.14	0.14	0.356725	0.610094	no	2	0	0	208	219	7.73809	-0.071	0.071	0.648187	1	no	2	0	0	689	212	8.81538	1.708	1.708
2943	179.3	MT2843	dapB	Chromosome:3076326-3077064	749	Rv2773c	1-to-1	8	2	2	1.793	1388	1434	10.4625	-0.046	0.046	0.515598	0.751243	no	2	0	0	1540	1587	10.6106	-0.042	0.042	0.548585	0.761996	no	2	0	0	1514	1460	10.5382	0.051	0.051	0.488651	1	no	2	0	0	442	1392	9.84078	-1.647	1.647
3418	179.3	MT3298	-	Chromosome:3575430-3576216	29677	Rv3203	1-to-1	8	2	2	1.793	656	600	9.29462	0.127	0.127	0.183326	0.448064	no	2	0	0	573	540	9.12024	0.084	0.084	0.387591	0.637122	no	2	0	0	565	562	9.13827	0.01	0.01	0.921502	1	no	2	0	0	1980	648	10.3597	1.613	1.613
3466	179.3	MT3346	ahcY	Chromosome:3623059-3624547	299	Rv3248c	1-to-1	8	4	2	1.793	27954	29268	14.8043	-0.066	0.066	0.228911	0.504515	no	2	0	0	23810	25021	14.5755	-0.072	0.072	0.195497	0.420886	no	2	0	0	27491	28082	14.7621	-0.031	0.031	0.580365	1	no	2	0	0	7493	25958	14.0298	-1.793	1.793
1301	179	MT1263	-	Chromosome:1367378-1368209	33412	Rv1225c	1-to-1	8	2	2	1.79	326	349	8.39874	-0.092	0.092	0.461436	0.710957	no	2	0	0	410	384	8.633	0.093	0.093	0.446826	0.689571	no	2	0	0	355	361	8.48382	-0.031	0.031	0.809655	1	no	2	0	0	1194	346	9.58871	1.79	1.79
4152	179	MT4006	-	Chromosome:4366350-4366674	9284	Rv3891c	1-to-1	8	2	2	1.79	1712	1763	10.7628	-0.043	0.043	0.60087	0.809134	no	2	0	0	1056	1030	10.0265	0.036	0.036	0.677953	0.849632	no	2	0	0	1136	1208	10.1948	-0.087	0.087	0.321301	1	no	2	0	0	345	1206	9.59898	-1.79	1.79
2906	178.9	MT2805	recX	Chromosome:3043497-3046360	740	Rv2736c	1-to-1	8	3	2	1.789	2046	2480	11.144	-0.277	0.277	0.000305131	0.00452998	yes	2	0	0	1994	1942	10.9425	0.037	0.037	0.631378	0.818951	no	2	0	0	1792	1740	10.7863	0.041	0.041	0.607787	1	no	2	0	0	583	1739	10.1812	-1.592	1.592
1693	178.7	MT1643	bcp-1	Chromosome:1798204-1798669	34165	Rv1608c	1-to-1	8	2	2	1.787	1200	1176	10.2143	0.028	0.028	0.788591	0.90684	no	2	0	0	1136	1003	10.0627	0.18	0.18	0.0906699	0.259266	no	2	0	0	1210	1176	10.2204	0.043	0.043	0.686838	1	no	2	0	0	328	1082	9.46148	-1.719	1.719
3317	178.6	MT3200	-	Chromosome:3480605-3480908	18854	Rv3118	1-to-1	6	2	2	1.786	70	62	6.04439	0.175	0.175	0.525146	NA	no	2	0	0	46	65	5.79442	-0.482	0.482	0.0928678	NA	no	2	0	0	61	58	5.89482	0.051	0.051	0.863267	1	no	2	0	0	18	58	5.24793	-1.786	1.786
2354	178.5	MT2291	-	Chromosome:2503008-2503428	9381		noRV	6	2	2	1.785	26	22	4.58496	0.18	0.18	0.613894	NA	no	2	0	0	42	55	5.59991	-0.384	0.384	0.205349	NA	no	2	0	0	47	62	5.76818	-0.413	0.413	0.183054	1	no	2	0	0	146	63	6.70736	1.219	1.219
2932	178.3	MT2832	-	Chromosome:3066268-3067779	3970	Rv2762c	1-to-1	8	2	2	1.783	524	474	8.9629	0.15	0.15	0.260562	0.540123	no	2	0	0	388	420	8.65821	-0.118	0.118	0.390899	0.638992	no	2	0	0	385	380	8.57932	0.014	0.014	0.922286	1	no	2	0	0	1332	410	9.76653	1.701	1.701
1485	178.1	MT1439	-	Chromosome:1567966-1570827	20609	Rv1394c	1-to-1	8	4	2	1.781	772	733	9.55555	0.071	0.071	0.408529	0.671003	no	2	0	0	1008	891	9.89102	0.178	0.178	0.0334988	0.129112	no	2	0	0	784	752	9.58496	0.062	0.062	0.486528	1	no	2	0	0	3469	1030	11.1354	1.751	1.751
3777	178.1	MT3639	mhpF	Chromosome:3965731-3966643	13009	Rv3535c	1-to-1	8	6	2	1.781	4257	5408	12.2386	-0.345	0.345	0.000268746	0.00408084	yes	2	0	0	3764	6030	12.2577	-0.68	0.68	6.68208e-13	2.0709e-11	yes	2	0	0	5114	4800	12.2753	0.091	0.091	0.336804	1	no	2	0	0	12933	5540	13.1731	1.223	1.223
14	178	MT0015	-	Chromosome:14088-14877	32658	Rv0012	1-to-1	8	2	2	1.78	2055	2118	11.0269	-0.044	0.044	0.443511	0.696748	no	2	0	0	1772	1787	10.7973	-0.012	0.012	0.841771	0.929537	no	2	0	0	1862	1820	10.8463	0.031	0.031	0.611569	1	no	2	0	0	6087	1857	11.9556	1.714	1.714
2167	177.9	MT2108	-	Chromosome:2296863-2309319	30270	Rv2048c	1-to-1	8	2	2	1.779	23159	21544	14.4481	0.104	0.104	0.0143867	0.0901104	no	2	0	0	43049	41533	15.3681	0.052	0.052	0.220698	0.45624	no	2	0	0	41254	40364	15.3166	0.031	0.031	0.458426	1	no	2	0	0	12614	43290	14.7707	-1.779	1.779
3397	177.9	MT3279	-	Chromosome:3551772-3551982	9237		noRV	8	3	2	1.779	1232	1243	10.2732	-0.013	0.013	0.895429	0.963191	no	2	0	0	1138	956	10.032	0.252	0.252	0.00980394	0.0507791	no	2	0	0	880	833	9.74231	0.082	0.082	0.419202	1	no	2	0	0	331	735	9.05799	-1.148	1.148
3141	177.8	MT3038	-	Chromosome:3308092-3309442	19806	Rv2962c, Rv2958c	2Rv-to-2MT	8	3	2	1.778	2556	3104	11.4666	-0.281	0.281	0.000998281	0.0122502	yes	2	0	0	2658	2762	11.4041	-0.054	0.054	0.525643	0.748008	no	2	0	0	2466	2604	11.3078	-0.077	0.077	0.374448	1	no	2	0	0	7239	2110	12.1906	1.778	1.778
3324	177.8	MT3207	-	Chromosome:3484965-3485106	9649		noRV	6	4	4	1.778	28	22	4.64386	0.316	0.316	0.353651	NA	no	2	0	0	106	103	6.70736	0.046	0.046	0.851365	NA	no	2	0	0	46	44	5.49185	0.131	0.131	0.669044	1	no	2	0	0	219	64	7.14466	1.778	1.778
1366	177.6	MT1324	cysN	Chromosome:1437463-1440237	33747	Rv1286	1-to-1	8	4	2	1.776	1028	884	9.90087	0.218	0.218	0.0126744	0.083198	no	2	0	0	883	849	9.75822	0.057	0.057	0.51708	0.740841	no	2	0	0	1032	1039	10.0161	-0.007	0.007	0.937044	1	no	2	0	0	3024	988	10.9701	1.612	1.612
3809	177.6	MT3671.2	-	Chromosome:4000603-4000774	9688		noRV	8	5	2	1.776	376	613	8.94983	-0.704	0.704	3.78266e-07	1.12616e-05	yes	2	0	0	338	668	8.97441	-0.976	0.976	2.51361e-12	7.31075e-11	yes	2	0	0	506	520	9.00282	-0.039	0.039	0.781581	1	no	2	0	0	158	538	8.44294	-1.776	1.776
4151	177.6	MT4005	-	Chromosome:4366027-4366315	9283	Rv3890c	1-to-1	8	2	2	1.776	2302	2190	11.1331	0.071	0.071	0.329914	0.607306	no	2	0	0	1374	1328	10.3998	0.048	0.048	0.533311	0.752048	no	2	0	0	1389	1477	10.4848	-0.089	0.089	0.259051	1	no	2	0	0	406	1408	9.82496	-1.776	1.776
726	177.1	MT0719.1	-	Chromosome:791997-793820	7036		noRV	8	4	2	1.771	526	736	9.3015	-0.483	0.483	0.00473274	0.0410245	yes	2	0	0	482	368	8.73132	0.386	0.386	0.0275984	0.111509	no	2	0	0	322	355	8.40301	-0.137	0.137	0.449934	1	no	2	0	0	138	376	8.00562	-1.413	1.413
4046	177.1	MT3901	embA	Chromosome:4235545-4242123	14070	Rv3793	1Rv-to-2MT	8	3	2	1.771	10321	10025	13.3125	0.042	0.042	0.397938	0.664201	no	2	0	0	5841	6920	12.6395	-0.245	0.245	1.43753e-06	2.33275e-05	yes	2	0	0	6352	6666	12.6682	-0.07	0.07	0.173547	1	no	2	0	0	1718	5632	11.8435	-1.719	1.719
961	176.8	MT0934	-	Chromosome:1014878-1015313	18944	Rv0910	1-to-1	8	2	2	1.768	2038	2146	11.0307	-0.074	0.074	0.258122	0.538296	no	2	0	0	1848	1982	10.9031	-0.1	0.1	0.128295	0.321627	no	2	0	0	1908	1982	10.9256	-0.053	0.053	0.428985	1	no	2	0	0	648	2226	10.4888	-1.768	1.768
3256	176.5	MT3146	-	Chromosome:3417463-3418996	36252	Rv3060c	1-to-1	8	2	2	1.765	5004	6296	12.464	-0.331	0.331	0.323759	0.602404	no	2	0	0	5098	5186	12.3281	-0.025	0.025	0.941372	0.972084	no	2	0	0	5127	8282	12.7109	-0.692	0.692	0.0394656	1	no	2	0	0	17324	5140	13.4553	1.753	1.753
1832	176.2	MT1778	-	Chromosome:1953085-1956228	28779	Rv1736c	1-to-1	8	2	2	1.762	529	523	9.03892	0.016	0.016	0.951553	0.979532	no	2	0	0	2709	1890	11.1671	0.519	0.519	0.0404026	0.148601	no	2	0	0	2247	2137	11.098	0.072	0.072	0.777629	1	no	2	0	0	7574	2234	12.2597	1.762	1.762
2030	176	MT1978	-	Chromosome:2176920-2177013	9556		noRV	6	3	3	1.76	8	4	2.58496	1.034	1.034	0.108526	NA	no	0	1	0	42	34	5.24793	0.308	0.308	0.429055	NA	no	2	0	0	18	18	4.16993	0.036	0.036	0.939846	1	no	2	0	0	121	36	6.29462	1.76	1.76
1198	175.9	MT1160	-	Chromosome:1251256-1252519	14228	Rv1128c	1-to-1	8	6	2	1.759	4014	5411	12.2023	-0.43	0.43	9.42525e-14	6.85324e-12	yes	2	0	0	3226	5668	12.1186	-0.813	0.813	2.90306e-44	4.22172e-42	yes	2	0	0	4094	4210	12.0196	-0.04	0.04	0.494922	1	no	2	0	0	1498	5080	11.6834	-1.759	1.759
3178	175.9	MT3072	-	Chromosome:3345645-3347845	29959	Rv2994	1-to-1	8	2	2	1.759	2476	2524	11.2877	-0.027	0.027	0.729845	0.882169	no	2	0	0	2134	2128	11.0573	0.004	0.004	0.964879	0.98361	no	2	0	0	2137	2129	11.0587	0.005	0.005	0.949245	1	no	2	0	0	636	2107	10.4215	-1.74	1.74
3867	175.9	MT3727	-	Chromosome:4056141-4059526	1035	Rv3625c	1-to-1	8	2	2	1.759	1485	1414	10.5013	0.072	0.072	0.265333	0.54523	no	2	0	0	1235	1256	10.2825	-0.025	0.025	0.711777	0.866141	no	2	0	0	1365	1351	10.4073	0.014	0.014	0.832937	1	no	2	0	0	4183	1370	11.4391	1.61	1.61
2655	175.8	MT2572	-	Chromosome:2806480-2807584	29896	Rv2497c, Rv2496c	2Rv-to-2MT	8	5	2	1.758	6206	5078	12.462	0.289	0.289	6.11359e-09	2.59725e-07	yes	2	0	0	9518	7471	13.0523	0.349	0.349	7.4078e-13	2.27715e-11	yes	2	0	0	7969	8117	12.9735	-0.027	0.027	0.590822	1	no	2	0	0	32188	9844	14.3592	1.709	1.709
2347	175.7	MT2283	-	Chromosome:2494499-2494691	9075		noRV	6	2	2	1.757	40	30	5.12928	0.414	0.414	0.150939	NA	no	2	0	0	88	85	6.43463	0.042	0.042	0.855037	NA	no	2	0	0	66	66	6.04439	-0.025	0.025	0.924208	1	no	2	0	0	296	100	7.62936	1.563	1.563
2654	175.7	MT2571	-	Chromosome:2804245-2806470	29896	Rv2497c, Rv2496c	2Rv-to-2MT	8	4	2	1.757	5074	4203	12.1794	0.272	0.272	8.15547e-06	0.000184646	yes	2	0	0	6086	5228	12.4658	0.219	0.219	0.000300276	0.00282424	yes	2	0	0	5778	5796	12.4986	-0.004	0.004	0.943629	1	no	2	0	0	20569	6904	13.7457	1.575	1.575
280	175.5	MT0284	-	Chromosome:326379-328575	20514	Rv0271c	1-to-1	8	2	2	1.755	5062	4974	12.2929	0.026	0.026	0.715416	0.871812	no	2	0	0	5370	4972	12.3362	0.111	0.111	0.12112	0.312598	no	2	0	0	5030	4966	12.2871	0.018	0.018	0.804054	1	no	2	0	0	18128	5567	13.5323	1.703	1.703
70	175.4	MT0069	-	Chromosome:68361-68523	9426		noRV	8	3	2	1.754	317	314	8.3015	0.011	0.011	0.94606	0.977337	no	2	0	0	435	322	8.56415	0.438	0.438	0.00424079	0.0259038	yes	2	0	0	343	363	8.46352	-0.082	0.082	0.603	1	no	2	0	0	1244	370	9.65642	1.754	1.754
3263	175.3	MT3151	-	Chromosome:3426177-3427106	22679	Rv3066	1-to-1	8	2	2	1.753	265	288	8.11114	-0.116	0.116	0.402162	0.666919	no	2	0	0	462	406	8.76155	0.182	0.182	0.161698	0.374868	no	2	0	0	410	356	8.5812	0.201	0.201	0.142155	1	no	2	0	0	1274	377	9.68912	1.753	1.753
1385	175.2	MT1342	-	Chromosome:1459211-1460537	9517		noRV	8	4	2	1.752	399	361	8.56986	0.142	0.142	0.215721	0.493706	no	2	0	0	463	390	8.7364	0.251	0.251	0.0269227	0.109457	no	2	0	0	306	288	8.21432	0.082	0.082	0.520851	1	no	2	0	0	1187	352	9.58778	1.752	1.752
3622	175.2	MT3506	-	Chromosome:3805901-3806981	35080	Rv3398c	1-to-1	8	2	2	1.752	316	322	8.31741	-0.024	0.024	0.843531	0.936412	no	2	0	0	329	328	8.35975	0.009	0.009	0.943735	0.973509	no	2	0	0	342	344	8.42206	-0.004	0.004	0.974032	1	no	2	0	0	97	263	7.49185	-1.427	1.427
2857	175.1	MT2762	-	Chromosome:2998223-3000642	37325	Rv2688c	1-to-1	8	4	2	1.751	2069	1858	10.9392	0.155	0.155	0.0833977	0.28614	no	2	0	0	2538	1945	11.1302	0.385	0.385	1.49137e-05	0.000200671	yes	2	0	0	1928	1868	10.8903	0.045	0.045	0.618562	1	no	2	0	0	6716	1996	12.0888	1.751	1.751
3719	175	MT3581	-	Chromosome:3887925-3888222	10714	Rv3477	1-to-1	8	3	2	1.75	2652	2879	11.4333	-0.118	0.118	0.181567	0.444627	no	2	0	0	863	1146	9.97226	-0.411	0.411	1.4094e-05	0.000190319	yes	2	0	0	994	1004	9.96434	-0.014	0.014	0.885424	1	no	2	0	0	258	756	8.98584	-1.56	1.56
903	174.9	MT0882	-	Chromosome:954974-956186	34772	Rv0860, Rv0859	2Rv-to-2MT	8	4	2	1.749	8973	9426	13.1673	-0.071	0.071	0.27038	0.551704	no	2	0	0	14644	19001	14.0381	-0.376	0.376	3.23974e-09	7.33501e-08	yes	2	0	0	15873	16608	13.9873	-0.066	0.066	0.303748	1	no	2	0	0	4352	13144	13.0947	-1.593	1.593
2284	174.7	MT2220	-	Chromosome:2421931-2423530	26632	Rv2164c, Rv2162c	2Rv-to-2MT	8	2	2	1.747	15730	14312	13.8747	0.136	0.136	0.0384903	0.177478	no	2	0	0	19191	17724	14.1719	0.115	0.115	0.0811645	0.239752	no	2	0	0	19354	18874	14.2223	0.036	0.036	0.581001	1	no	2	0	0	64424	19269	15.3528	1.741	1.741
2576	174.6	MT2500	proA	Chromosome:2721079-2722327	925	Rv2427c	1-to-1	8	2	2	1.746	3738	3718	11.8642	0.008	0.008	0.883217	0.955191	no	2	0	0	3664	3591	11.8248	0.029	0.029	0.573781	0.78179	no	2	0	0	3776	3738	11.8754	0.015	0.015	0.780538	1	no	2	0	0	1084	3308	11.1007	-1.599	1.599
447	174.5	MT0446	AT103	Chromosome:520521-521016	1049	Rv0431	1-to-1	8	3	2	1.745	2100	2234	11.0815	-0.089	0.089	0.187076	0.452807	no	2	0	0	1574	1825	10.7309	-0.213	0.213	0.00212377	0.0150656	yes	2	0	0	1750	1698	10.7515	0.043	0.043	0.549219	1	no	2	0	0	464	1578	9.99577	-1.745	1.745
202	174.4	MT0204.1	-	Chromosome:230592-230742	9442		noRV	5	2	2	1.744	4	5	2.16993	-0.221	0.221	0.784313	NA	no	0	0	0	7	4	2.45943	0.897	0.897	0.254628	NA	no	0	0	0	7	9	3	-0.381	0.381	0.610363	1	no	0	0	0	24	8	4	1.744	1.744
1025	174.4	MT0996	-	Chromosome:1077987-1081697	11604	Rv0968	1-to-1	8	4	2	1.744	2106	2435	11.1488	-0.211	0.211	0.0627925	0.244509	no	2	0	0	4745	4461	12.1684	0.089	0.089	0.423907	0.667275	no	2	0	0	3356	3496	11.7423	-0.059	0.059	0.60003	1	no	2	0	0	12004	3583	12.9281	1.744	1.744
1685	174.4	MT1636	hisC-1	Chromosome:1790462-1794191	37853	Rv1600	1-to-1	8	2	2	1.744	2856	2818	11.4702	0.019	0.019	0.766427	0.900632	no	2	0	0	3624	3408	11.7797	0.089	0.089	0.155793	0.366327	no	2	0	0	3396	3291	11.7071	0.046	0.046	0.470089	1	no	2	0	0	12059	3598	12.9345	1.744	1.744
67	174.3	MT0066.2	-	Chromosome:65343-66638	9435		noRV	8	3	2	1.743	185	216	7.64746	-0.226	0.226	0.247277	0.528727	no	2	0	0	209	142	7.45533	0.555	0.555	0.0054646	0.0313531	yes	2	0	0	168	176	7.42626	-0.053	0.053	0.796778	1	no	2	0	0	518	156	8.3966	1.743	1.743
244	174.2	MT0247	-	Chromosome:282762-286965	1088	Rv0236c	1-to-1	8	2	2	1.742	6548	6824	12.7069	-0.059	0.059	0.447343	0.699513	no	2	0	0	7332	7692	12.875	-0.069	0.069	0.372885	0.626213	no	2	0	0	7769	7840	12.9301	-0.014	0.014	0.862474	1	no	2	0	0	2581	8646	12.4547	-1.742	1.742
397	174.1	MT0398	-	Chromosome:462118-463396	27434	Rv0385	1-to-1	8	4	2	1.741	744	766	9.56033	-0.038	0.038	0.676478	0.854418	no	2	0	0	604	587	9.21796	0.043	0.043	0.651306	0.830552	no	2	0	0	718	722	9.49185	-0.011	0.011	0.910558	1	no	2	0	0	2016	606	10.3565	1.735	1.735
3587	174.1	MT3469	-	Chromosome:3764874-3765791	3875	Rv3361c	1-to-1	8	2	2	1.741	666	650	9.36194	0.036	0.036	0.717842	0.873106	no	2	0	0	554	588	9.15735	-0.084	0.084	0.40678	0.651435	no	2	0	0	491	526	8.9901	-0.103	0.103	0.339288	1	no	2	0	0	180	598	8.60363	-1.741	1.741
1432	173.8	MT1387	-	Chromosome:1510663-1513820	21901	Rv1345	1-to-1	8	2	2	1.738	4891	5263	12.3098	-0.106	0.106	0.602957	0.810214	no	2	0	0	6273	6015	12.585	0.061	0.061	0.766155	0.894888	no	2	0	0	7460	7626	12.8809	-0.032	0.032	0.875349	1	no	2	0	0	1881	5221	11.794	-1.473	1.473
3763	173.7	MT3623	-	Chromosome:3951671-3952856	20199	Rv3523, Rv3522	2Rv-to-2MT	8	4	2	1.737	5436	6128	12.4974	-0.173	0.173	0.00224767	0.0230936	yes	2	0	0	5337	5854	12.4501	-0.133	0.133	0.0189003	0.0838757	no	2	0	0	5277	5090	12.3397	0.052	0.052	0.368604	1	no	2	0	0	1609	5279	11.7499	-1.721	1.721
675	173.6	MT0670	mma4	Chromosome:737737-738685	25907	Rv0642c	1-to-1	8	4	2	1.736	10377	12246	13.4655	-0.239	0.239	3.07246e-05	0.000614655	yes	2	0	0	7147	7926	12.8797	-0.149	0.149	0.0104097	0.0534769	no	2	0	0	8159	8656	13.0375	-0.085	0.085	0.14593	1	no	2	0	0	2309	7690	12.2876	-1.736	1.736
3776	173.6	MT3638	bphI-2	Chromosome:3964694-3965726	25433	Rv3534c	1-to-1	8	6	2	1.736	5236	6704	12.5435	-0.356	0.356	0.000107657	0.00187581	yes	2	0	0	4134	6771	12.4127	-0.712	0.712	1.09164e-14	4.08664e-13	yes	2	0	0	5770	5409	12.4485	0.093	0.093	0.313245	1	no	2	0	0	13766	6124	13.2798	1.169	1.169
1255	173.4	MT1217	-	Chromosome:1309967-1312786	2198	Rv1179c	1-to-1	8	2	2	1.734	2282	2426	11.2009	-0.089	0.089	0.320626	0.598661	no	2	0	0	1161	1334	10.2848	-0.201	0.201	0.0311003	0.122745	no	2	0	0	1291	1264	10.3191	0.03	0.03	0.756008	1	no	2	0	0	341	992	9.38046	-1.507	1.507
142	173.3	MT0141	-	Chromosome:161039-161645	19488	Rv0133	1-to-1	8	2	2	1.733	2570	2464	11.2975	0.062	0.062	0.295538	0.573885	no	2	0	0	3088	2820	11.5285	0.131	0.131	0.0235988	0.0986124	no	2	0	0	2914	3025	11.536	-0.054	0.054	0.361829	1	no	2	0	0	932	2744	10.8439	-1.562	1.562
1363	173	MT1321	-	Chromosome:1431150-1436748	9515		noRV	5	1	1	1.73	5	4	2.16993	0.171	0.171	0.833255	NA	no	0	0	0	8	6	2.80735	0.468	0.468	0.525648	NA	no	0	0	0	5	4	2.16993	0.246	0.246	0.774689	1	no	0	0	0	26	11	4.20945	1.198	1.198
3331	173	MT3216	-	Chromosome:3490456-3492163	21700	Rv3130c	1-to-1	8	1	1	1.73	5350	5060	12.3457	0.08	0.08	0.832543	0.932743	no	2	0	0	71672	47055	15.8573	0.607	0.607	0.11	0.293928	no	2	0	0	48897	50950	15.6074	-0.059	0.059	0.875806	1	no	2	0	0	21608	32260	14.7171	-0.578	0.578
3843	173	MT3706.1	panD	Chromosome:4035992-4038423	19475	Rv3601c	1-to-1	8	4	2	1.73	1046	1014	10.0084	0.042	0.042	0.652325	0.840927	no	2	0	0	894	1084	9.94983	-0.28	0.28	0.00296505	0.019329	yes	2	0	0	1100	1128	10.1215	-0.035	0.035	0.716582	1	no	2	0	0	306	1004	9.35535	-1.73	1.73
1687	172.9	MT1638	hisH	Chromosome:1790462-1794191	814	Rv1602	1-to-1	8	2	2	1.729	1972	1820	10.8887	0.116	0.116	0.0711635	0.259469	no	2	0	0	2044	1859	10.9304	0.137	0.137	0.0330834	0.127902	no	2	0	0	1877	1905	10.8849	-0.019	0.019	0.780038	1	no	2	0	0	6781	2078	12.1129	1.706	1.706
1072	172.5	MT1041	-	Chromosome:1131424-1133303	26658	Rv1013	1-to-1	8	5	2	1.725	2169	2696	11.2482	-0.314	0.314	1.63054e-06	4.3416e-05	yes	2	0	0	1670	2238	10.9322	-0.423	0.423	3.02609e-10	7.42965e-09	yes	2	0	0	1928	2001	10.9399	-0.055	0.055	0.422824	1	no	2	0	0	5512	2084	11.891	1.405	1.405
1486	172.4	MT1440	-	Chromosome:1570904-1571939	13434	Rv1395	1-to-1	8	4	2	1.724	436	475	8.83131	-0.13	0.13	0.200085	0.471941	no	2	0	0	926	902	9.83605	0.038	0.038	0.677782	0.849632	no	2	0	0	626	574	9.22882	0.122	0.122	0.226929	1	no	2	0	0	2808	852	10.8376	1.724	1.724
450	172.3	MT0449	-	Chromosome:522959-523616	3019	Rv0434	1-to-1	8	2	2	1.723	2212	2108	11.0768	0.07	0.07	0.412562	0.674696	no	2	0	0	1716	1750	10.7591	-0.029	0.029	0.736325	0.877694	no	2	0	0	1851	1794	10.8317	0.043	0.043	0.628182	1	no	2	0	0	588	1960	10.3151	-1.723	1.723
465	172.3	MT0464	-	Chromosome:535893-539997	24937	Rv0449c, Rv0448c	2Rv-to-2MT	8	3	2	1.723	187	308	7.95128	-0.718	0.718	0.00562744	0.0464571	yes	2	0	0	486	531	8.9901	-0.128	0.128	0.609408	0.807349	no	2	0	0	618	807	9.47675	-0.381	0.381	0.128257	1	no	2	0	0	1604	671	10.1517	1.257	1.257
871	172.1	MT0850	-	Chromosome:921378-921774	9293	Rv0829	1-to-1	6	2	2	1.721	22	22	4.45943	-0.03	0.03	0.938637	NA	no	2	0	0	30	32	4.9542	-0.117	0.117	0.745158	NA	no	2	0	0	22	20	4.39232	0.063	0.063	0.880669	1	no	2	0	0	98	41	6.11894	1.268	1.268
338	171.9	MT0338	-	Chromosome:389319-391311	453	Rv0323c	1-to-1	8	3	2	1.719	394	440	8.7039	-0.16	0.16	0.120985	0.357657	no	2	0	0	434	429	8.75322	0.013	0.013	0.895925	0.954492	no	2	0	0	362	347	8.46964	0.056	0.056	0.620504	1	no	2	0	0	1415	430	9.84941	1.719	1.719
721	171.8	MT0716	-	Chromosome:789913-791385	37069	Rv0688	1-to-1	8	4	2	1.718	5462	5593	12.4324	-0.033	0.033	0.675223	0.854418	no	2	0	0	3538	4568	11.9848	-0.368	0.368	4.57299e-06	6.91619e-05	yes	2	0	0	3838	3799	11.8988	0.015	0.015	0.848696	1	no	2	0	0	11641	4903	13.014	1.247	1.247
787	171.8	MT0772	-	Chromosome:837247-837870	9291	Rv0745	1-to-1	6	2	2	1.718	13	20	4.04439	-0.679	0.679	0.115137	NA	no	2	0	0	30	26	4.80735	0.219	0.219	0.557198	NA	no	2	0	0	32	28	4.90689	0.18	0.18	0.642131	1	no	2	0	0	97	31	6	1.651	1.651
1657	171.8	MT1609	-	Chromosome:1763100-1763547	20718	Rv1558	1-to-1	8	2	2	1.718	2150	2104	11.0546	0.03	0.03	0.630738	0.828638	no	2	0	0	2074	1950	10.9744	0.09	0.09	0.159306	0.371668	no	2	0	0	2011	2173	11.0307	-0.11	0.11	0.090116	1	no	2	0	0	638	2014	10.3729	-1.676	1.676
4145	171.8	MT3998	-	Chromosome:4354335-4356956	29298	Rv3883c, Rv3886c	2Rv-to-1MT	8	3	2	1.718	4206	4338	12.0607	-0.045	0.045	0.427697	0.685386	no	2	0	0	4666	5150	12.2609	-0.142	0.142	0.0110562	0.0556639	no	2	0	0	5356	5334	12.384	0.006	0.006	0.917888	1	no	2	0	0	1455	4798	11.6103	-1.718	1.718
850	171.7	MT0829	purF	Chromosome:902019-903603	1011	Rv0808	1-to-1	8	2	2	1.717	5951	5947	12.5384	0.001	0.001	0.981703	0.99232	no	2	0	0	8772	8084	13.041	0.118	0.118	0.0113953	0.0570672	no	2	0	0	8810	8282	13.061	0.088	0.088	0.0606	1	no	2	0	0	28834	9786	14.2371	1.559	1.559
2216	171.6	MT2155	-	Chromosome:2355313-2357578	22099	Rv2094c	1-to-1	8	2	2	1.716	7073	7423	12.8234	-0.07	0.07	0.204613	0.477262	no	2	0	0	10052	9381	13.2462	0.1	0.1	0.0663392	0.209898	no	2	0	0	10184	10311	13.323	-0.018	0.018	0.741031	1	no	2	0	0	3060	9744	12.6443	-1.671	1.671
1152	171.5	MT1115	-	Chromosome:1206754-1209892	3813	Rv1084	1-to-1	8	2	2	1.715	1942	1731	10.8427	0.167	0.167	0.0108649	0.0746912	no	2	0	0	2591	2516	11.3183	0.042	0.042	0.506614	0.734999	no	2	0	0	2774	2826	11.4512	-0.03	0.03	0.644493	1	no	2	0	0	8506	2866	12.4732	1.569	1.569
1491	171.4	MT1445	-	Chromosome:1575690-1577389	6541	Rv1401	1-to-1	8	2	2	1.714	1210	1214	10.2432	-0.003	0.003	0.972726	0.988676	no	2	0	0	1347	1348	10.3961	-0.002	0.002	0.981349	0.991842	no	2	0	0	1264	1362	10.3587	-0.109	0.109	0.249508	1	no	2	0	0	410	1196	9.64926	-1.541	1.541
3162	171.4	MT3058	-	Chromosome:3330179-3331000	28197	Rv2980	1-to-1	8	2	2	1.714	384	383	8.58308	0.004	0.004	0.975631	0.990298	no	2	0	0	316	341	8.35975	-0.111	0.111	0.349599	0.603853	no	2	0	0	336	342	8.40514	-0.028	0.028	0.820751	1	no	2	0	0	1038	348	9.43671	1.577	1.577
140	171.1	MT0139	-	Chromosome:158485-159829	21947	Rv0131c	1-to-1	8	2	2	1.711	798	748	9.59432	0.094	0.094	0.338043	0.611572	no	2	0	0	555	584	9.15355	-0.07	0.07	0.493917	0.724688	no	2	0	0	652	655	9.35204	-0.006	0.006	0.95288	1	no	2	0	0	1813	625	10.2515	1.54	1.54
4035	171	MT3891	-	Chromosome:4219841-4222413	64	Rv3782	1-to-1	8	2	2	1.71	3813	3956	11.9235	-0.053	0.053	0.365071	0.635102	no	2	0	0	4624	4249	12.1152	0.122	0.122	0.0359128	0.136469	no	2	0	0	4327	4114	12.0432	0.072	0.072	0.223982	1	no	2	0	0	1409	4434	11.5125	-1.65	1.65
2110	170.9	MT2053	-	Chromosome:2237503-2240209	36113	Rv1997	1-to-1	8	2	2	1.709	428	376	8.65105	0.184	0.184	0.537409	0.766391	no	2	0	0	3132	2178	11.3745	0.524	0.524	0.0731292	0.223345	no	2	0	0	2178	2261	11.116	-0.055	0.055	0.851537	1	no	2	0	0	8812	2695	12.4902	1.709	1.709
2814	170.8	MT2721	-	Chromosome:2964553-2964976	4358		noRV	8	4	2	1.708	371	366	8.52552	0.015	0.015	0.907581	0.966137	no	2	0	0	616	630	9.28309	-0.033	0.033	0.78353	0.900421	no	2	0	0	395	408	8.64926	-0.041	0.041	0.755161	1	no	2	0	0	1682	514	10.1007	1.708	1.708
1413	170.7	MT1368	glgB	Chromosome:1491330-1493526	32877	Rv1326c	1-to-1	8	2	2	1.707	4878	4717	12.2281	0.049	0.049	0.293654	0.573885	no	2	0	0	5400	5078	12.3551	0.089	0.089	0.0526027	0.180566	no	2	0	0	5373	5260	12.3763	0.03	0.03	0.518696	1	no	2	0	0	17624	5460	13.4946	1.691	1.691
1753	170.7	MT1705	-	Chromosome:1882131-1886258	29480	Rv1660, Rv1665	2Rv-to-2MT	8	2	2	1.707	1164	1148	10.1749	0.02	0.02	0.792768	0.908547	no	2	0	0	1098	1096	10.0993	0.005	0.005	0.950821	0.976917	no	2	0	0	1243	1261	10.29	-0.019	0.019	0.810254	1	no	2	0	0	3588	1203	11.2261	1.576	1.576
3189	170.7	MT3083	ilvB	Chromosome:3354999-3357362	34331	Rv3003c	1-to-1	8	4	2	1.707	6366	6494	12.6506	-0.029	0.029	0.611915	0.816936	no	2	0	0	12584	14253	13.7119	-0.18	0.18	0.00148584	0.0111689	yes	2	0	0	12577	12628	13.6214	-0.006	0.006	0.917621	1	no	2	0	0	3852	11168	12.8746	-1.534	1.534
3419	170.6	MT3299	-	Chromosome:3576218-3576524	28110	Rv3204	1-to-1	8	2	2	1.706	410	390	8.64386	0.07	0.07	0.513387	0.749895	no	2	0	0	490	475	8.91439	0.041	0.041	0.692505	0.857374	no	2	0	0	505	500	8.97298	0.012	0.012	0.912666	1	no	2	0	0	1594	536	10.0566	1.578	1.578
3819	170.6	MT3681	-	Chromosome:4010497-4012268	12561	Rv3576	1-to-1	8	2	2	1.706	914	952	9.86573	-0.057	0.057	0.490653	0.732467	no	2	0	0	1088	984	10.0168	0.145	0.145	0.07671	0.230452	no	2	0	0	1034	1013	9.9993	0.03	0.03	0.726234	1	no	2	0	0	334	1076	9.46148	-1.691	1.691
3354	170.5	MT3238	nuoF	Chromosome:3508948-3512234	28453	Rv3150	1-to-1	8	4	2	1.705	4729	5062	12.2572	-0.098	0.098	0.235423	0.513934	no	2	0	0	3061	4338	11.8531	-0.503	0.503	1.60457e-09	3.69932e-08	yes	2	0	0	4062	4112	11.9968	-0.019	0.019	0.823625	1	no	2	0	0	1330	4333	11.4674	-1.705	1.705
541	170.4	MT0540	-	Chromosome:612301-612418	7685		noRV	8	4	2	1.704	618	569	9.2131	0.123	0.123	0.25369	0.534915	no	2	0	0	603	482	9.08348	0.324	0.324	0.00300979	0.0195533	yes	2	0	0	466	448	8.83605	0.058	0.058	0.61658	1	no	2	0	0	1400	430	9.83763	1.704	1.704
735	170.4	MT0726	-	Chromosome:801132-801780	9343		noRV	6	3	3	1.704	60	62	5.93074	-0.052	0.052	0.88027	NA	no	2	0	0	40	36	5.24793	0.108	0.108	0.768962	NA	no	2	0	0	46	76	5.93074	-0.701	0.701	0.0497106	1	no	2	0	0	128	44	6.42626	1.554	1.554
201	170.3	MT0204	-	Chromosome:226848-230574	37184	Rv0194	1-to-1	8	2	2	1.703	323	257	8.17991	0.332	0.332	0.00746619	0.0568001	no	2	0	0	330	320	8.3443	0.041	0.041	0.735343	0.876964	no	2	0	0	292	302	8.21432	-0.052	0.052	0.687783	1	no	2	0	0	1076	380	9.50779	1.498	1.498
3086	170.3	MT2983	-	Chromosome:3217891-3220438	9631		noRV	8	2	2	1.703	80	72	6.24793	0.159	0.159	0.457635	0.707986	no	2	0	0	158	168	7.34873	-0.082	0.082	0.657225	0.833533	no	2	0	0	134	128	7.03342	0.086	0.086	0.669504	1	no	2	0	0	516	188	8.45943	1.455	1.455
252	170.2	MT0257	-	Chromosome:292284-293607	27159	Rv0243	1-to-1	8	7	2	1.702	12260	10492	13.4737	0.225	0.225	0.00158147	0.0177962	yes	2	0	0	16458	11544	13.7732	0.512	0.512	5.85672e-13	1.8301e-11	yes	2	0	0	13662	10610	13.567	0.364	0.364	3.39705e-07	0.000177793	yes	2	0	0	5050	12063	13.0628	-1.253	1.253
1168	170.1	MT1129	-	Chromosome:1224809-1227112	22327	Rv1097c	1-to-1	8	2	2	1.701	4502	4407	12.121	0.031	0.031	0.569233	0.789737	no	2	0	0	3014	3302	11.6248	-0.132	0.132	0.0192485	0.0848237	no	2	0	0	3003	3193	11.5971	-0.089	0.089	0.124119	1	no	2	0	0	928	2909	10.9058	-1.65	1.65
1241	170.1	MT1203	-	Chromosome:1295639-1297547	30420	Rv1166	1-to-1	8	2	2	1.701	3653	3514	11.8072	0.056	0.056	0.270913	0.551942	no	2	0	0	3198	3256	11.656	-0.025	0.025	0.623707	0.814308	no	2	0	0	3451	3532	11.7696	-0.033	0.033	0.52674	1	no	2	0	0	10400	3523	12.7652	1.562	1.562
2057	170	MT2005	-	Chromosome:2199469-2200461	1551	Rv1956	1-to-1	8	2	2	1.7	561	527	9.08746	0.088	0.088	0.477769	0.723736	no	2	0	0	450	491	8.87805	-0.126	0.126	0.319041	0.572976	no	2	0	0	470	453	8.85019	0.053	0.053	0.682858	1	no	2	0	0	1465	510	9.94764	1.52	1.52
2039	169.8	MT1987	-	Chromosome:2185827-2188347	36391	Rv1937	1-to-1	8	2	2	1.698	302	327	8.29692	-0.113	0.113	0.30827	0.587188	no	2	0	0	356	422	8.60363	-0.244	0.244	0.0217979	0.0929074	no	2	0	0	410	368	8.60363	0.149	0.149	0.180622	1	no	2	0	0	1152	410	9.60918	1.492	1.492
2742	169.8	MT2650	-	Chromosome:2894949-2895453	13092	Rv2574	1-to-1	8	2	2	1.698	1010	1040	10.0014	-0.043	0.043	0.624941	0.824747	no	2	0	0	1112	1068	10.0901	0.058	0.058	0.515177	0.738955	no	2	0	0	1130	1108	10.128	0.03	0.03	0.738328	1	no	2	0	0	345	1004	9.39767	-1.552	1.552
2096	169.5	MT2041	-	Chromosome:2228358-2228787	21895	Rv1987	1-to-1	8	3	2	1.695	2584	3356	11.5362	-0.377	0.377	1.71663e-06	4.53887e-05	yes	2	0	0	1368	1566	10.5187	-0.193	0.193	0.0196008	0.0857761	no	2	0	0	1517	1474	10.5464	0.041	0.041	0.625118	1	no	2	0	0	424	1167	9.63572	-1.466	1.466
4036	169.5	MT3892	rfbD	Chromosome:4219841-4222413	32475	Rv3783	1-to-1	8	2	2	1.695	3327	3618	11.7618	-0.12	0.12	0.0554806	0.226781	no	2	0	0	3270	3390	11.7013	-0.052	0.052	0.405062	0.650888	no	2	0	0	3343	3330	11.7041	0.006	0.006	0.92202	1	no	2	0	0	1118	3603	11.2049	-1.695	1.695
3296	169.3	MT3181	-	Chromosome:3461573-3462887	34831	Rv3084, Rv3097c	2Rv-to-2MT	8	4	2	1.693	344	280	8.2854	0.295	0.295	0.00610045	0.0494974	yes	2	0	0	761	688	9.50084	0.148	0.148	0.104737	0.284491	no	2	0	0	600	630	9.26444	-0.07	0.07	0.471419	1	no	2	0	0	2439	755	10.6411	1.693	1.693
3883	169.3	MT3744	-	Chromosome:4073170-4073466	9691		noRV	5	1	1	1.693	4	6	2.32193	-0.582	0.582	0.498972	NA	no	0	0	0	7	9	3	-0.336	0.336	0.660776	NA	no	0	0	0	4	10	2.80735	-1.287	1.287	0.146055	1	no	1	1	0	23	8	3.9542	1.388	1.388
1935	169.2	MT1882	-	Chromosome:2077054-2077921	26435	Rv1833c, Rv1834	2Rv-to-2MT	8	2	2	1.692	206	187	7.61839	0.14	0.14	0.294772	0.573885	no	2	0	0	241	254	7.95128	-0.078	0.078	0.538479	0.753648	no	2	0	0	224	222	7.8009	0.014	0.014	0.919526	1	no	2	0	0	780	344	9.13443	1.178	1.178
686	169.1	MT0682	-	Chromosome:750821-753478	25785	Rv0653c	1-to-1	8	3	2	1.691	186	182	7.52356	0.027	0.027	0.84554	0.936709	no	2	0	0	334	364	8.44708	-0.122	0.122	0.30751	0.560606	no	2	0	0	271	256	8.04166	0.081	0.081	0.543185	1	no	2	0	0	1084	366	9.50184	1.561	1.561
1	168.9	MT0001	dnaA	Chromosome:0-1524	0	Rv0001	1-to-1	8	3	2	1.689	5088	7451	12.6141	-0.551	0.551	5.98548e-13	4.11181e-11	yes	2	0	0	4168	4483	12.0787	-0.105	0.105	0.176088	0.394658	no	2	0	0	4472	4694	12.1621	-0.069	0.069	0.378346	1	no	2	0	0	1292	4160	11.4126	-1.686	1.686
1518	168.6	MT1472	-	Chromosome:1604732-1606001	21093	Rv1429	1-to-1	8	5	2	1.686	779	674	9.50482	0.211	0.211	0.00489455	0.0417749	yes	2	0	0	42322	37579	15.2859	0.171	0.171	0.00266325	0.0178226	yes	2	0	0	34846	35256	15.0972	-0.017	0.017	0.766164	1	no	2	0	0	130303	40500	16.382	1.686	1.686
1651	168.6	MT1603	frdA	Chromosome:1757561-1759586	34189	Rv1553, Rv1552	2Rv-to-2MT	6	2	1	1.686	28	34	4.9542	-0.257	0.257	0.409564	NA	no	2	0	0	50	66	5.85798	-0.395	0.395	0.140743	NA	no	2	0	0	60	68	6	-0.182	0.182	0.507693	1	no	2	0	0	160	84	6.93074	0.924	0.924
2640	168.6	MT2557	-	Chromosome:2782084-2787982	20072	Rv2484c	1-to-1	8	2	2	1.686	3984	3632	11.8948	0.134	0.134	0.0539177	0.222558	no	2	0	0	4209	3880	11.9817	0.117	0.117	0.0921025	0.260996	no	2	0	0	3828	3972	11.9293	-0.053	0.053	0.448052	1	no	2	0	0	13544	4386	13.1301	1.627	1.627
2022	168.4	MT1970	-	Chromosome:2168415-2168901	6147	Rv1919c	1-to-1	8	3	2	1.684	3292	3310	11.6887	-0.007	0.007	0.910338	0.966579	no	2	0	0	3006	2908	11.5299	0.049	0.049	0.460475	0.704311	no	2	0	0	2618	2721	11.3824	-0.055	0.055	0.415438	1	no	2	0	0	936	2764	10.8533	-1.563	1.563
324	168.2	MT0325	-	Chromosome:380502-380601	9449		noRV	6	2	2	1.682	36	28	5	0.309	0.309	0.389942	NA	no	2	0	0	42	25	5.06609	0.75	0.75	0.0382255	NA	no	2	0	0	33	25	4.85798	0.382	0.382	0.328151	1	no	2	0	0	92	29	5.91886	1.682	1.682
1249	168.2	MT1211	-	Chromosome:1305156-1305489	12531	Rv1174c	1-to-1	8	2	2	1.682	11735	12890	13.5878	-0.136	0.136	0.0243484	0.130399	no	2	0	0	12424	11558	13.5497	0.104	0.104	0.0843328	0.246589	no	2	0	0	11742	11775	13.5214	-0.004	0.004	0.948114	1	no	2	0	0	3880	11904	12.9462	-1.62	1.62
3531	168.2	MT3410	-	Chromosome:3692089-3694272	28036	Rv3311	1-to-1	8	5	2	1.682	1977	2256	11.0475	-0.191	0.191	0.00474153	0.0410245	yes	2	0	0	1010	1228	10.128	-0.28	0.28	0.000126087	0.0013621	yes	2	0	0	1183	1271	10.2609	-0.103	0.103	0.168566	1	no	2	0	0	316	962	9.31967	-1.611	1.611
3990	168.2	MT3847	-	Chromosome:4183030-4183141	9699		noRV	8	2	2	1.682	72	74	6.18982	-0.035	0.035	0.874763	0.952103	no	2	0	0	78	249	7.35315	-1.682	1.682	4.20536e-17	2.09216e-15	yes	2	1	1	224	190	7.69349	0.233	0.233	0.218642	1	no	2	0	0	72	85	6.29462	-0.239	0.239
2815	168.1	MT2722	-	Chromosome:2965090-2965222	9618		noRV	8	4	2	1.681	88	96	6.52356	-0.132	0.132	0.483194	0.727769	no	2	0	0	215	204	7.71081	0.078	0.078	0.62325	0.814274	no	2	0	0	120	106	6.82018	0.193	0.193	0.314922	1	no	2	0	0	568	178	8.54303	1.681	1.681
2215	167.9	MT2154	-	Chromosome:2354370-2355225	660	Rv2093c	1-to-1	8	3	2	1.679	5312	5304	12.374	0.002	0.002	0.970742	0.987635	no	2	0	0	7274	6354	12.7343	0.195	0.195	0.000219583	0.00216209	yes	2	0	0	7111	6942	12.7786	0.034	0.034	0.522968	1	no	2	0	0	2486	7956	12.3501	-1.679	1.679
3392	167.9	MT3275	-	Chromosome:3548067-3548678	11415	Rv3183	1-to-1	8	4	2	1.679	124	140	7.04439	-0.168	0.168	0.261475	0.541127	no	2	0	0	408	385	8.63118	0.081	0.081	0.488686	0.721766	no	2	0	0	212	195	7.66888	0.121	0.121	0.393907	1	no	2	0	0	1070	334	9.45533	1.679	1.679
2366	167.8	MT2303	fabD	Chromosome:2514059-2514968	31819	Rv2243	1-to-1	8	5	2	1.678	2144	2898	11.2998	-0.434	0.434	5.92127e-08	2.0353e-06	yes	2	0	0	2918	3731	11.6989	-0.354	0.354	7.4796e-06	0.000106317	yes	2	0	0	3366	3208	11.6826	0.069	0.069	0.38835	1	no	2	0	0	9334	3835	12.6849	1.284	1.284
4105	167.7	MT3959	-	Chromosome:4312577-4312757	9424		noRV	8	2	2	1.677	1244	1244	10.2808	0.001	0.001	0.99205	0.99683	no	2	0	0	1491	1364	10.4793	0.129	0.129	0.143408	0.348286	no	2	0	0	1312	1331	10.368	-0.018	0.018	0.843123	1	no	2	0	0	469	1419	9.88264	-1.605	1.605
2109	167.6	MT2052	-	Chromosome:2236336-2237290	35087	Rv2005c, Rv2026c, Rv1996	many-to-many	8	2	2	1.676	1842	1724	10.8001	0.094	0.094	0.739875	0.887239	no	2	0	0	22147	15946	14.2172	0.474	0.474	0.0930368	0.262481	no	2	0	0	14536	15152	13.8576	-0.06	0.06	0.831922	1	no	2	0	0	53054	16600	15.0879	1.676	1.676
2663	167.3	MT2580	-	Chromosome:2815440-2817084	31435	Rv2505c	1-to-1	8	3	2	1.673	454	495	8.89026	-0.122	0.122	0.272886	0.554424	no	2	0	0	440	390	8.69697	0.172	0.172	0.130917	0.327162	no	2	0	0	338	341	8.40727	-0.01	0.01	0.938642	1	no	2	0	0	1280	402	9.71596	1.673	1.673
3262	167.3	MT3150.1	emrE	Chromosome:3426177-3427106	25169	Rv3065	1-to-1	8	3	2	1.673	218	209	7.73809	0.064	0.064	0.694479	0.863295	no	2	0	0	418	320	8.52748	0.386	0.386	0.0116825	0.0580441	no	2	0	0	308	261	8.15228	0.225	0.225	0.166682	1	no	2	0	0	884	278	9.18239	1.673	1.673
1691	167.2	MT1641.1	hisI	Chromosome:1795759-1796907	813	Rv1606	1-to-1	8	2	2	1.672	884	808	9.72451	0.13	0.13	0.106663	0.330567	no	2	0	0	1016	888	9.89482	0.194	0.194	0.0146303	0.0696689	no	2	0	0	938	846	9.8009	0.147	0.147	0.0787085	1	no	2	0	0	2934	923	10.9133	1.672	1.672
1077	167.1	MT1046	glmU	Chromosome:1136616-1138158	405	Rv1018c	1-to-1	8	5	2	1.671	3296	3804	11.7936	-0.207	0.207	0.00019214	0.00306533	yes	2	0	0	2664	3106	11.4944	-0.221	0.221	9.53655e-05	0.00109932	yes	2	0	0	3147	3096	11.608	0.022	0.022	0.699549	1	no	2	0	0	846	2704	10.7936	-1.671	1.671
301	167	MT0300	-	Chromosome:351586-351880	12559	Rv0287	1-to-1	8	2	2	1.67	8650	9146	13.1193	-0.081	0.081	0.392475	0.659669	no	2	0	0	13174	12864	13.6683	0.034	0.034	0.714389	0.866432	no	2	0	0	13946	13518	13.7453	0.045	0.045	0.633478	1	no	2	0	0	4140	10997	12.8858	-1.41	1.41
3722	167	MT3584	-	Chromosome:3892741-3894259	21984	Rv3480c	1-to-1	8	2	2	1.67	3906	3856	11.9222	0.019	0.019	0.761494	0.896957	no	2	0	0	3204	3126	11.628	0.036	0.036	0.579605	0.785969	no	2	0	0	3260	3116	11.6384	0.065	0.065	0.324019	1	no	2	0	0	10194	3307	12.7208	1.625	1.625
1710	166.9	MT1659	cydA	Chromosome:1815336-1816794	28294	Rv1623c	1-to-1	8	2	2	1.669	1510	1500	10.5555	0.01	0.01	0.904799	0.964887	no	2	0	0	944	968	9.90087	-0.036	0.036	0.690504	0.856743	no	2	0	0	1088	1038	10.0539	0.065	0.065	0.476047	1	no	2	0	0	2996	1240	11.0485	1.274	1.274
2066	166.8	MT2014	-	Chromosome:2202913-2204246	36135	Rv1963c	1-to-1	8	2	2	1.668	470	480	8.89178	-0.025	0.025	0.815186	0.921405	no	2	0	0	446	441	8.79279	0.017	0.017	0.87487	0.94565	no	2	0	0	458	458	8.8392	-0.003	0.003	0.977631	1	no	2	0	0	1374	433	9.81938	1.668	1.668
2372	166.7	MT2309	glpD-1	Chromosome:2520501-2524252	29636	Rv2249c	1-to-1	8	3	2	1.667	220	184	7.65821	0.267	0.267	0.0630111	0.244605	no	2	0	0	247	296	8.08481	-0.264	0.264	0.0520711	0.179309	no	2	0	0	340	318	8.36194	0.098	0.098	0.473341	1	no	2	0	0	787	321	9.11374	1.291	1.291
2788	166.7	MT2693	-	Chromosome:2942577-2944702	20183	Rv2618	1-to-1	8	2	2	1.667	190	168	7.48382	0.19	0.19	0.131051	0.373651	no	2	0	0	750	658	9.45943	0.189	0.189	0.0412725	0.151213	no	2	0	0	650	616	9.30606	0.077	0.077	0.430371	1	no	2	0	0	2213	697	10.5068	1.667	1.667
165	166.5	MT0165	pntB	Chromosome:185219-186647	12778	Rv0157	1-to-1	8	4	2	1.665	8087	5901	12.7719	0.455	0.455	2.78888e-12	1.59769e-10	yes	2	0	0	6210	6885	12.6767	-0.149	0.149	0.022162	0.093973	no	2	0	0	6964	7204	12.7903	-0.049	0.049	0.451718	1	no	2	0	0	1956	5630	11.8891	-1.523	1.523
958	166.4	MT0931	-	Chromosome:1008955-1014137	35633	Rv0908	1-to-1	8	5	2	1.664	5418	4734	12.3095	0.194	0.194	0.00148381	0.0167973	yes	2	0	0	6844	4578	12.4795	0.58	0.58	1.93569e-21	1.19981e-19	yes	2	0	0	4826	4875	12.2439	-0.015	0.015	0.807285	1	no	2	0	0	2159	5134	11.8323	-1.25	1.25
1251	166.2	MT1213	-	Chromosome:1305689-1308454	29283	Rv1176c	1-to-1	8	2	2	1.662	394	428	8.68299	-0.122	0.122	0.364863	0.635102	no	2	0	0	433	446	8.77972	-0.038	0.038	0.774264	0.89828	no	2	0	0	527	557	9.08215	-0.077	0.077	0.567205	1	no	2	0	0	138	434	8.15987	-1.662	1.662
2774	166.2	MT2679	-	Chromosome:2927836-2928433	1312	Rv2604c	1-to-1	8	2	2	1.662	1900	1658	10.7969	0.198	0.198	0.0133366	0.0853229	no	2	0	0	1514	1528	10.5708	-0.013	0.013	0.869289	0.942852	no	2	0	0	1442	1401	10.4732	0.042	0.042	0.612084	1	no	2	0	0	486	1546	9.98868	-1.662	1.662
696	166.1	MT0692	-	Chromosome:757307-760473	20131	Rv0663, Rv0711	2Rv-to-2MT	8	3	2	1.661	6293	6005	12.5861	0.067	0.067	0.212426	0.489745	no	2	0	0	5498	4930	12.3482	0.157	0.157	0.00388963	0.0239913	yes	2	0	0	5141	5180	12.3333	-0.01	0.01	0.853747	1	no	2	0	0	16747	5295	13.428	1.661	1.661
2900	166.1	MT2802	-	Chromosome:3037960-3039852	737	Rv2731	1-to-1	8	2	2	1.661	1760	1652	10.7364	0.091	0.091	0.25613	0.536933	no	2	0	0	1389	1425	10.4584	-0.037	0.037	0.645183	0.825793	no	2	0	0	1469	1424	10.4984	0.043	0.043	0.601816	1	no	2	0	0	4387	1418	11.5031	1.631	1.631
343	165.6	MT0343	-	Chromosome:394170-395380	22669	Rv0328	1-to-1	8	4	2	1.656	658	630	9.33092	0.061	0.061	0.441211	0.695091	no	2	0	0	1310	1334	10.3685	-0.025	0.025	0.720663	0.870208	no	2	0	0	1092	1083	10.0868	0.013	0.013	0.865264	1	no	2	0	0	3082	978	10.9873	1.656	1.656
1576	165.5	MT1530	fabG-2	Chromosome:1673595-1674339	36049	Rv1483	1-to-1	8	3	2	1.655	4906	4806	12.2456	0.029	0.029	0.653331	0.841651	no	2	0	0	5759	5418	12.4482	0.088	0.088	0.166175	0.380508	no	2	0	0	5120	5156	12.327	-0.01	0.01	0.878173	1	no	2	0	0	1825	4754	11.6837	-1.378	1.378
716	165.3	MT0711	rpsG	Chromosome:783533-784378	200	Rv0683	1-to-1	8	3	2	1.653	9704	9412	13.2225	0.044	0.044	0.535816	0.765654	no	2	0	0	7868	9197	13.0588	-0.225	0.225	0.00148351	0.0111689	yes	2	0	0	8443	8732	13.068	-0.048	0.048	0.500764	1	no	2	0	0	2538	7984	12.3611	-1.653	1.653
409	165.2	MT0407.1	-	Chromosome:476484-476733	9338		noRV	8	3	2	1.652	684	646	9.37721	0.085	0.085	0.392457	0.659669	no	2	0	0	710	670	9.43045	0.084	0.084	0.401819	0.647919	no	2	0	0	560	567	9.13827	-0.018	0.018	0.863004	1	no	2	0	0	2226	762	10.545	1.551	1.551
2308	165.1	MT2243	-	Chromosome:2447326-2448484	29937	Rv2188c	1-to-1	8	2	2	1.651	732	731	9.51471	0.001	0.001	0.99379	0.997038	no	2	0	0	720	789	9.55938	-0.132	0.132	0.116165	0.305014	no	2	0	0	740	818	9.60548	-0.145	0.145	0.0964228	1	no	2	0	0	2252	812	10.5812	1.477	1.477
3936	165.1	MT3790	-	Chromosome:4122148-4126848	104	Rv3688c	1-to-1	8	2	2	1.651	2118	2160	11.0627	-0.028	0.028	0.649945	0.840439	no	2	0	0	2398	2285	11.1932	0.07	0.07	0.258505	0.504599	no	2	0	0	2433	2438	11.25	-0.004	0.004	0.950689	1	no	2	0	0	767	2190	10.5299	-1.521	1.521
4181	165.1	MT4036	-	Chromosome:4397511-4400507	24712	Rv3917c	1-to-1	8	5	2	1.651	3245	3245	11.664	0	0	0.992719	0.99687	no	2	0	0	5862	6521	12.5961	-0.154	0.154	0.00184937	0.0134212	yes	2	0	0	7537	7384	12.8651	0.029	0.029	0.558619	1	no	2	0	0	2314	7272	12.2267	-1.651	1.651
1024	165	MT0995	-	Chromosome:1077987-1081697	20457	Rv0967	1-to-1	8	4	2	1.65	2536	3032	11.4429	-0.258	0.258	0.143874	0.392541	no	2	0	0	5228	5324	12.3652	-0.026	0.026	0.881721	0.948176	no	2	0	0	3520	3750	11.8277	-0.091	0.091	0.605747	1	no	2	0	0	11578	3689	12.8981	1.65	1.65
2200	165	MT2138.2	-	Chromosome:2337060-2340371	9380		noRV	6	2	2	1.65	28	26	4.75489	0.113	0.113	0.772725	NA	no	2	0	0	34	48	5.35755	-0.469	0.469	0.198596	NA	no	2	0	0	28	24	4.70044	0.176	0.176	0.674465	1	no	2	0	0	100	32	6.04439	1.65	1.65
828	164.9	MT0807	-	Chromosome:878959-880597	36195	Rv0783c, Rv0791c, Rv3115	many-to-many	8	3	2	1.649	2736	2526	11.3614	0.116	0.116	0.034711	0.165219	no	2	0	0	2132	2018	11.0189	0.08	0.08	0.159835	0.372358	no	2	0	0	1864	1932	10.8903	-0.053	0.053	0.369266	1	no	2	0	0	6621	2110	12.0919	1.649	1.649
3903	164.9	MT3760	-	Chromosome:4090353-4091139	112	Rv3660c	1-to-1	8	4	2	1.649	398	384	8.61102	0.056	0.056	0.559728	0.78289	no	2	0	0	1654	1626	10.6795	0.025	0.025	0.749391	0.88656	no	2	0	0	1072	928	9.96578	0.206	0.206	0.0147493	1	no	2	0	0	5184	2247	11.8593	1.208	1.208
1860	164.8	MT1808	-	Chromosome:1990559-1990793	9017		noRV	6	2	2	1.648	34	34	5.08746	-0.027	0.027	0.93158	NA	no	2	0	0	42	50	5.52356	-0.236	0.236	0.421504	NA	no	2	0	0	28	46	5.20945	-0.74	0.74	0.0270508	1	no	2	0	0	114	36	6.22882	1.648	1.648
1990	164.8	MT1936	-	Chromosome:2133478-2135571	2464	Rv1888c	1-to-1	8	2	2	1.648	1096	996	10.0307	0.135	0.135	0.103724	0.324113	no	2	0	0	1088	996	10.0251	0.127	0.127	0.125135	0.317866	no	2	0	0	1026	1014	9.99435	0.017	0.017	0.847712	1	no	2	0	0	3313	1060	11.0944	1.648	1.648
2478	164.8	MT2406	-	Chromosome:2615441-2615861	9108	Rv2341	1-to-1	6	2	2	1.648	64	46	5.78136	0.44	0.44	0.132144	NA	no	2	0	0	66	61	5.98868	0.093	0.093	0.743704	NA	no	2	0	0	62	69	6.03342	-0.137	0.137	0.643467	1	no	2	0	0	193	62	6.99435	1.648	1.648
3460	164.8	MT3340	-	Chromosome:3616469-3618009	301	Rv3242c	1-to-1	8	2	2	1.648	357	323	8.40939	0.145	0.145	0.263721	0.543844	no	2	0	0	317	292	8.2503	0.114	0.114	0.390035	0.638408	no	2	0	0	306	314	8.27612	-0.04	0.04	0.77427	1	no	2	0	0	990	321	9.35645	1.628	1.628
4045	164.8	MT3900	embC	Chromosome:4230245-4235460	14070	Rv3793	1Rv-to-2MT	8	3	2	1.648	4877	5000	12.2699	-0.035	0.035	0.534997	0.765368	no	2	0	0	3248	3224	11.66	0.01	0.01	0.868901	0.942852	no	2	0	0	3610	3552	11.8061	0.023	0.023	0.699034	1	no	2	0	0	1039	2866	10.9311	-1.467	1.467
1178	164.5	MT1140	-	Chromosome:1233513-1235643	3815	Rv1109c	1-to-1	8	3	2	1.645	4104	4794	12.1193	-0.225	0.225	0.000848492	0.0107656	yes	2	0	0	5590	5840	12.4805	-0.063	0.063	0.344416	0.598781	no	2	0	0	6239	6140	12.5956	0.023	0.023	0.731405	1	no	2	0	0	1796	4969	11.7239	-1.476	1.476
2523	164.5	MT2449	-	Chromosome:2653545-2673168	31354	Rv2381c	1-to-1	8	2	2	1.645	5364	6776	12.5675	-0.337	0.337	0.168624	0.424195	no	2	0	0	13920	13112	13.7224	0.086	0.086	0.724067	0.871273	no	2	0	0	14067	13428	13.7469	0.067	0.067	0.784033	1	no	2	0	0	4452	9498	12.768	-1.093	1.093
3760	164.5	MT3621	-	Chromosome:3948467-3949499	21260	Rv3520c	1-to-1	8	2	2	1.645	7136	6916	12.7785	0.045	0.045	0.427655	0.685386	no	2	0	0	8640	8458	13.0615	0.031	0.031	0.590856	0.79277	no	2	0	0	8422	8323	13.0314	0.017	0.017	0.767878	1	no	2	0	0	2984	9331	12.5881	-1.645	1.645
1585	164.4	MT1537	-	Chromosome:1680882-1681146	9528		noRV	8	2	2	1.644	385	356	8.53333	0.113	0.113	0.35804	0.629343	no	2	0	0	368	361	8.50978	0.024	0.024	0.842951	0.929854	no	2	0	0	298	333	8.3015	-0.163	0.163	0.217285	1	no	2	0	0	1148	382	9.57932	1.591	1.591
581	164.3	MT0580	-	Chromosome:642547-647707	37846	Rv0554	1-to-1	8	5	2	1.643	1812	2086	10.9285	-0.202	0.202	0.00396927	0.0364268	yes	2	0	0	1203	1406	10.3493	-0.226	0.226	0.00216355	0.0151886	yes	2	0	0	1223	1192	10.2378	0.039	0.039	0.612656	1	no	2	0	0	398	1244	9.68124	-1.643	1.643
2530	164.1	MT2456	-	Chromosome:2678056-2680518	9114	Rv2387	1-to-1	8	5	2	1.641	1326	1612	10.5206	-0.283	0.283	0.00346284	0.0325697	yes	2	0	0	1089	1478	10.3259	-0.441	0.441	7.05519e-06	0.000101428	yes	2	0	0	1341	1448	10.4455	-0.111	0.111	0.26213	1	no	2	0	0	377	1160	9.5859	-1.641	1.641
2911	164.1	MT2810	-	Chromosome:3048524-3048791	9623		noRV	8	2	2	1.641	652	642	9.33762	0.02	0.02	0.848317	0.93841	no	2	0	0	587	607	9.22159	-0.046	0.046	0.661849	0.837781	no	2	0	0	618	580	9.22641	0.094	0.094	0.391698	1	no	2	0	0	190	538	8.50779	-1.514	1.514
3593	164.1	MT3476	-	Chromosome:3770680-3772567	27337	Rv3367	1-to-1	8	2	2	1.641	1152	1075	10.1209	0.101	0.101	0.142723	0.391609	no	2	0	0	1667	1654	10.6974	0.01	0.01	0.874559	0.94565	no	2	0	0	1637	1650	10.6826	-0.014	0.014	0.839141	1	no	2	0	0	5198	1845	11.782	1.495	1.495
3957	164.1	MT3810	-	Chromosome:4142284-4143295	14080	Rv3707c	1-to-1	8	2	2	1.641	1754	1569	10.6983	0.163	0.163	0.0258663	0.136173	no	2	0	0	1356	1337	10.395	0.021	0.021	0.782502	0.900378	no	2	0	0	1310	1386	10.3966	-0.084	0.084	0.275266	1	no	2	0	0	4224	1512	11.4858	1.485	1.485
1779	164	MT1729	-	Chromosome:1906328-1906712	11671	Rv1690, Rv3354	2Rv-to-2MT	8	2	2	1.64	564	601	9.18611	-0.09	0.09	0.376271	0.644937	no	2	0	0	513	596	9.11504	-0.218	0.218	0.0330222	0.127837	no	2	0	0	583	575	9.17742	0.019	0.019	0.860075	1	no	2	0	0	182	564	8.54303	-1.64	1.64
2487	163.9	MT2415	-	Chromosome:2624625-2626164	18919	Rv2350c, Rv2351c, Rv2349c	many-to-many	8	3	2	1.639	1172	1487	10.3767	-0.342	0.342	0.00018625	0.00299664	yes	2	0	0	1122	1295	10.239	-0.207	0.207	0.0252704	0.104196	no	2	0	0	1145	1179	10.1824	-0.044	0.044	0.646127	1	no	2	0	0	391	1217	9.65105	-1.639	1.639
1577	163.7	MT1531	inhA	Chromosome:1674357-1675167	28455	Rv1484	1-to-1	8	2	2	1.637	8576	8072	13.0231	0.087	0.087	0.100938	0.31857	no	2	0	0	8998	8969	13.1331	0.005	0.005	0.929587	0.967535	no	2	0	0	8536	8680	13.0715	-0.024	0.024	0.650184	1	no	2	0	0	2887	7517	12.3449	-1.378	1.378
1648	163.7	MT1600	-	Chromosome:1753869-1755585	35250	Rv1549, Rv1550	2Rv-to-1MT	8	5	2	1.637	165	265	7.74819	-0.682	0.682	7.64857e-06	0.000175268	yes	2	0	0	148	304	7.82018	-1.041	1.041	1.24197e-11	3.42766e-10	yes	2	1	1	277	283	8.12928	-0.035	0.035	0.814223	1	no	2	0	0	460	346	8.65464	0.41	0.41
3658	163.6	MT3539	-	Chromosome:3837741-3839163	244	Rv3433c	1-to-1	8	2	2	1.636	770	682	9.50383	0.176	0.176	0.0829463	0.285109	no	2	0	0	795	719	9.56415	0.144	0.144	0.157365	0.368839	no	2	0	0	782	735	9.56701	0.087	0.087	0.404532	1	no	2	0	0	2471	830	10.6887	1.574	1.574
2521	163.5	MT2447	-	Chromosome:2653545-2673168	31580	Rv2379c	1-to-1	8	2	2	1.635	7303	9170	13.0078	-0.329	0.329	0.0953191	0.309889	no	2	0	0	23181	23069	14.4972	0.007	0.007	0.971754	0.987436	no	2	0	0	24064	23459	14.5363	0.037	0.037	0.851826	1	no	2	0	0	7462	19438	13.7153	-1.381	1.381
796	163.3	MT0776	-	Chromosome:845382-846555	26414	Rv0752c	1-to-1	8	2	2	1.633	866	749	9.65732	0.208	0.208	0.0145603	0.090696	no	2	0	0	538	475	8.98442	0.182	0.182	0.0500655	0.17479	no	2	0	0	526	522	9.03342	0.004	0.004	0.965134	1	no	2	0	0	1672	598	10.1485	1.486	1.486
3434	163.2	MT3314	-	Chromosome:3589368-3590334	33318	Rv3218, Rv2252	2Rv-to-1MT	8	2	2	1.632	456	496	8.89482	-0.123	0.123	0.343719	0.61627	no	2	0	0	271	254	8.03617	0.093	0.093	0.511191	0.737434	no	2	0	0	280	304	8.18982	-0.119	0.119	0.411124	1	no	2	0	0	87	266	7.46352	-1.603	1.603
660	163.1	MT0657	recD	Chromosome:721450-723136	18825	Rv0629c	1-to-1	8	2	2	1.631	790	748	9.58684	0.082	0.082	0.464731	0.713459	no	2	0	0	1162	1098	10.1421	0.079	0.079	0.466858	0.707897	no	2	0	0	966	898	9.86419	0.102	0.102	0.361639	1	no	2	0	0	3019	978	10.9647	1.631	1.631
962	163	MT0934.1	-	Chromosome:1015410-1016184	25266	Rv0911	1-to-1	8	2	2	1.63	1167	1178	10.1954	-0.014	0.014	0.866209	0.94946	no	2	0	0	1008	976	9.9542	0.046	0.046	0.586836	0.790373	no	2	0	0	1129	1086	10.1131	0.053	0.053	0.538831	1	no	2	0	0	405	1270	9.70995	-1.63	1.63
1568	162.9	MT1522	acnA	Chromosome:1663370-1666202	13890	Rv1475c	1-to-1	8	5	2	1.629	17107	18982	14.1393	-0.15	0.15	0.00195745	0.0208482	yes	2	0	0	18004	20386	14.2284	-0.179	0.179	0.000215247	0.00213609	yes	2	0	0	18114	18098	14.1442	0.001	0.001	0.982009	1	no	2	0	0	5888	18210	13.5566	-1.629	1.629
3530	162.8	MT3409	-	Chromosome:3692089-3694272	9241	Rv3310	1-to-1	8	4	2	1.628	1228	1800	10.5641	-0.552	0.552	2.67097e-10	1.27835e-08	yes	2	0	0	615	762	9.42731	-0.311	0.311	0.00109055	0.00853701	yes	2	0	0	648	648	9.33985	0.007	0.007	0.945221	1	no	2	0	0	199	569	8.58496	-1.517	1.517
3804	162.7	MT3667	-	Chromosome:3995301-3996435	21443	Rv3562	1-to-1	8	6	1	1.627	7802	12308	13.2956	-0.657	0.657	1.20881e-12	7.49262e-11	yes	2	0	0	6968	13024	13.2871	-0.902	0.902	1.98353e-22	1.29306e-20	yes	2	0	0	10593	10254	13.3476	0.047	0.047	0.614384	1	no	2	0	0	3674	11350	12.875	-1.627	1.627
998	162.6	MT0970	-	Chromosome:1053753-1054254	29024	Rv0944	1-to-1	8	2	2	1.626	189	200	7.60363	-0.078	0.078	0.598965	0.809134	no	2	0	0	228	227	7.82972	0.003	0.003	0.982461	0.992701	no	2	0	0	222	228	7.81378	-0.03	0.03	0.841262	1	no	2	0	0	80	246	7.34873	-1.626	1.626
3167	162.6	MT3061	-	Chromosome:3333495-3334140	18913	Rv2983	1-to-1	8	2	2	1.626	332	327	8.36413	0.018	0.018	0.867082	0.94946	no	2	0	0	478	480	8.90388	-0.007	0.007	0.945244	0.974098	no	2	0	0	446	459	8.82177	-0.04	0.04	0.708919	1	no	2	0	0	156	457	8.25974	-1.56	1.56
3789	162.5	MT3651	-	Chromosome:3978986-3979442	20716	Rv3547	1-to-1	8	3	2	1.625	1367	1600	10.5348	-0.228	0.228	0.00303755	0.0291497	yes	2	0	0	1056	1214	10.1485	-0.2	0.2	0.0120458	0.0596924	no	2	0	0	1152	1208	10.2046	-0.067	0.067	0.411578	1	no	2	0	0	358	1113	9.52258	-1.625	1.625
2980	162.4	MT2878	-	Chromosome:3110928-3111465	13142	Rv2811	1-to-1	8	3	2	1.624	114	80	6.59991	0.506	0.506	0.00419465	0.037852	yes	2	0	0	226	212	7.77479	0.099	0.099	0.492418	0.724166	no	2	0	0	218	220	7.77479	-0.015	0.015	0.918606	1	no	2	0	0	702	302	8.97154	1.214	1.214
90	162.3	MT0088	-	Chromosome:89564-89909	31948	Rv0081, Rv3773c	2Rv-to-2MT	8	3	2	1.623	888	855	9.76736	0.053	0.053	0.681182	0.857373	no	2	0	0	1653	1268	10.5122	0.381	0.381	0.00246979	0.0168561	yes	2	0	0	1548	1537	10.5911	0.01	0.01	0.934076	1	no	2	0	0	537	1216	9.77561	-1.18	1.18
2112	162.3	MT2055	-	Chromosome:2241148-2242471	33799	Rv1979c, Rv1999c	2Rv-to-2MT	8	4	2	1.623	100	88	6.55459	0.201	0.201	0.28272	0.564781	no	2	0	0	322	274	8.21917	0.234	0.234	0.116589	0.305715	no	2	0	0	170	194	7.50779	-0.182	0.182	0.282953	1	no	2	0	0	910	296	9.23601	1.623	1.623
1609	161.9	MT1561	gmd	Chromosome:1703204-1705944	36091	Rv1511, Rv1512	2Rv-to-2MT	8	2	2	1.619	2575	2755	11.3799	-0.099	0.099	0.111077	0.339011	no	2	0	0	2714	2642	11.3869	0.039	0.039	0.528035	0.749156	no	2	0	0	2616	2718	11.381	-0.056	0.056	0.378962	1	no	2	0	0	890	2620	10.7773	-1.568	1.568
2230	161.9	MT2167	-	Chromosome:2368619-2369351	13640	Rv2108	1-to-1	8	4	4	1.619	614	531	9.16113	0.208	0.208	0.0239577	0.129591	no	2	0	0	1884	1930	10.8971	-0.034	0.034	0.669058	0.843799	no	2	0	0	4473	4647	12.1548	-0.054	0.054	0.479184	1	no	2	0	0	610	1752	10.2058	-1.514	1.514
2278	161.9	MT2215	mraY	Chromosome:2413625-2420695	24702	Rv2156c	1-to-1	8	2	2	1.619	3493	3356	11.7417	0.058	0.058	0.254671	0.535348	no	2	0	0	2784	2665	11.4118	0.063	0.063	0.229833	0.468211	no	2	0	0	2686	2687	11.3915	-0.002	0.002	0.963835	1	no	2	0	0	8554	3102	12.5088	1.463	1.463
3636	161.9	MT3519	guaB-2	Chromosome:3820806-3822396	33613	Rv3411c, Rv3410c	2Rv-to-2MT	8	3	2	1.619	7868	7420	12.9001	0.084	0.084	0.0759104	0.269896	no	2	0	0	10716	9483	13.302	0.176	0.176	0.000180368	0.00185823	yes	2	0	0	10363	9872	13.3046	0.07	0.07	0.140977	1	no	2	0	0	32922	10903	14.4195	1.594	1.594
2474	161.8	MT2401.2	-	Chromosome:2610291-2610501	9587		noRV	6	2	2	1.618	114	126	6.90689	-0.146	0.146	0.513589	NA	no	2	0	0	86	60	6.18982	0.506	0.506	0.0396167	NA	no	2	0	0	60	70	6.02237	-0.225	0.225	0.395298	1	no	2	0	0	182	59	6.91289	1.618	1.618
907	161.7	MT0886	-	Chromosome:960345-962884	372	Rv0863	1-to-1	8	4	2	1.617	1517	1440	10.5299	0.075	0.075	0.435193	0.690597	no	2	0	0	1420	1178	10.3432	0.27	0.27	0.00529113	0.0306573	yes	2	0	0	1177	1186	10.2064	-0.01	0.01	0.916302	1	no	2	0	0	3532	1150	11.1929	1.617	1.617
1462	161.7	MT1417	-	Chromosome:1543060-1545864	29482	Rv1372	1-to-1	8	2	2	1.617	612	574	9.21189	0.092	0.092	0.461897	0.711088	no	2	0	0	912	879	9.80655	0.054	0.054	0.657054	0.833533	no	2	0	0	807	771	9.62388	0.062	0.062	0.619799	1	no	2	0	0	2474	806	10.6795	1.617	1.617
1964	161.4	MT1912	-	Chromosome:2107811-2109276	30	Rv1863c	1-to-1	8	2	2	1.614	6078	6098	12.5718	-0.004	0.004	0.93569	0.973808	no	2	0	0	6417	6381	12.6436	0.008	0.008	0.877248	0.947515	no	2	0	0	6326	6684	12.6673	-0.08	0.08	0.141028	1	no	2	0	0	2099	5791	11.9458	-1.466	1.466
459	161.3	MT0458	-	Chromosome:532199-533663	11785	Rv0442c	1-to-1	8	2	2	1.613	792	834	9.66711	-0.074	0.074	0.410563	0.673651	no	2	0	0	1082	984	10.0126	0.139	0.139	0.11468	0.301532	no	2	0	0	976	933	9.8986	0.065	0.065	0.476466	1	no	2	0	0	2904	948	10.9114	1.613	1.613
623	161.2	MT0621	-	Chromosome:688269-691818	21603	Rv0591	1-to-1	8	2	2	1.612	68	67	6.07682	0.043	0.043	0.820682	0.924062	no	2	0	0	297	294	8.20701	0.015	0.015	0.905691	0.96043	no	2	0	0	267	266	8.05799	0.005	0.005	0.972476	1	no	2	0	0	908	402	9.35535	1.174	1.174
1338	161.2	MT1298	-	Chromosome:1406918-1408845	27392	Rv1260	1-to-1	8	3	2	1.612	2758	2854	11.4543	-0.049	0.049	0.418173	0.678156	no	2	0	0	2358	2362	11.2046	-0.002	0.002	0.980416	0.991808	no	2	0	0	2052	2164	11.0417	-0.076	0.076	0.238179	1	no	2	0	0	778	2376	10.623	-1.612	1.612
446	161.1	MT0445	-	Chromosome:519977-520490	1050	Rv0430	1-to-1	8	3	2	1.611	2676	2815	11.4229	-0.072	0.072	0.286323	0.5668	no	2	0	0	1506	1774	10.6795	-0.235	0.235	0.000958562	0.00774428	yes	2	0	0	1514	1596	10.6027	-0.074	0.074	0.313466	1	no	2	0	0	512	1554	10.0126	-1.611	1.611
667	161.1	MT0663	rpmG-1	Chromosome:733156-733324	32676	Rv0634B	1-to-1	8	2	2	1.611	2018	2166	11.0307	-0.103	0.103	0.281752	0.563951	no	2	0	0	1312	1420	10.4157	-0.113	0.113	0.250242	0.493384	no	2	0	0	1392	1518	10.5068	-0.123	0.123	0.216704	1	no	2	0	0	429	1308	9.76238	-1.607	1.607
1188	161.1	MT1150	-	Chromosome:1241518-1242379	3980	Rv1118c	1-to-1	8	2	2	1.611	959	1198	10.0748	-0.323	0.323	0.277858	0.560012	no	2	0	0	596	662	9.29692	-0.154	0.154	0.607596	0.805766	no	2	0	0	612	934	9.59432	-0.608	0.608	0.0423786	1	no	2	0	0	1818	606	10.2432	1.588	1.588
3718	161	MT3580.2	-	Chromosome:3887790-3887913	9681		noRV	8	2	1	1.61	236	270	7.98299	-0.193	0.193	0.409648	0.672549	no	2	0	0	101	88	6.56224	0.214	0.214	0.408487	0.652785	no	2	0	0	86	108	6.59991	-0.312	0.312	0.242498	1	no	2	0	0	34	58	5.52356	-0.798	0.798
2264	160.7	MT2201	-	Chromosome:2400884-2401414	9072		noRV	8	2	2	1.607	653	716	9.41891	-0.137	0.137	0.263216	0.543604	no	2	0	0	796	665	9.51274	0.26	0.26	0.0326131	0.126472	no	2	0	0	732	730	9.51373	0.003	0.003	0.980595	1	no	2	0	0	2020	664	10.3902	1.607	1.607
3930	160.6	MT3784	pon1	Chromosome:4114171-4116604	34306	Rv3682	1-to-1	8	2	2	1.606	15026	15864	13.9149	-0.078	0.078	0.0780823	0.274819	no	2	0	0	17920	17124	14.0969	0.066	0.066	0.139376	0.342416	no	2	0	0	17778	17488	14.106	0.023	0.023	0.600607	1	no	2	0	0	5888	16851	13.4729	-1.517	1.517
1200	160.4	MT1162	-	Chromosome:1254101-1258602	13960	Rv1130	1-to-1	8	5	1	1.604	40768	53834	15.5296	-0.401	0.401	3.97809e-13	2.7854e-11	yes	2	0	0	23578	44952	15.0644	-0.931	0.931	2.81969e-63	7.61518e-61	yes	2	0	0	45620	46774	15.4955	-0.036	0.036	0.515551	1	no	2	0	0	13256	40297	14.7087	-1.604	1.604
3226	160.4	MT3119	-	Chromosome:3389755-3390544	34638	Rv3034c	1-to-1	8	2	2	1.604	1716	1710	10.7423	0.004	0.004	0.951914	0.979637	no	2	0	0	2091	1920	10.9697	0.123	0.123	0.0551032	0.186522	no	2	0	0	1878	1836	10.8588	0.032	0.032	0.634191	1	no	2	0	0	5908	1943	11.9387	1.604	1.604
2896	160.3	MT2799	miaA	Chromosome:3034759-3036396	18992	Rv2727c	1-to-1	8	2	2	1.603	932	908	9.84549	0.038	0.038	0.676457	0.854418	no	2	0	0	834	765	9.64295	0.125	0.125	0.183587	0.404889	no	2	0	0	854	831	9.71853	0.037	0.037	0.698804	1	no	2	0	0	2340	770	10.6027	1.603	1.603
163	160	MT0162	-	Chromosome:181325-182156	19328	Rv0153c	1-to-1	8	2	2	1.6	1526	1610	10.6147	-0.077	0.077	0.256267	0.536933	no	2	0	0	1304	1294	10.3432	0.01	0.01	0.880274	0.947968	no	2	0	0	1317	1350	10.381	-0.035	0.035	0.621228	1	no	2	0	0	430	1220	9.68825	-1.504	1.504
3292	159.8	MT3176.1	-	Chromosome:3456604-3457525	455	Rv3092c	1-to-1	8	2	2	1.598	7208	7207	12.8153	0.001	0.001	0.994038	0.997038	no	2	0	0	8917	9108	13.1377	-0.031	0.031	0.665001	0.840083	no	2	0	0	8829	8398	13.0724	0.072	0.072	0.312659	1	no	2	0	0	2947	7584	12.3624	-1.364	1.364
3977	159.8	MT3829	-	Chromosome:4163733-4164927	26426	Rv3726	1-to-1	8	2	2	1.598	3905	3661	11.8853	0.093	0.093	0.177363	0.438307	no	2	0	0	2657	2604	11.3611	0.028	0.028	0.692052	0.857374	no	2	0	0	2560	2532	11.314	0.017	0.017	0.816976	1	no	2	0	0	872	2482	10.7117	-1.501	1.501
3627	159.7	MT3510.1	-	Chromosome:3812998-3813094	9669		noRV	8	2	2	1.597	231	283	8.00562	-0.3	0.3	0.0381182	0.175976	no	2	0	0	450	510	8.90689	-0.18	0.18	0.1779	0.397072	no	2	0	0	378	397	8.59805	-0.066	0.066	0.63933	1	no	2	0	0	149	311	7.84549	-1.066	1.066
2387	159.6	MT2326	-	Chromosome:2535625-2535849	9573		noRV	6	2	2	1.596	76	64	6.12928	0.248	0.248	0.324975	NA	no	2	0	0	80	58	6.10852	0.482	0.482	0.0584599	NA	no	2	0	0	66	72	6.10852	-0.133	0.133	0.616813	1	no	2	0	0	208	68	7.10852	1.596	1.596
2140	159.5	MT2081	-	Chromosome:2266672-2267608	9377		noRV	8	3	2	1.595	1631	1876	10.776	-0.202	0.202	0.00403659	0.0367768	yes	2	0	0	896	837	9.75906	0.1	0.1	0.197239	0.422287	no	2	0	0	852	848	9.73132	0.007	0.007	0.928437	1	no	2	0	0	298	796	9.0954	-1.424	1.424
2578	159.5	MT2502	-	Chromosome:2722715-2722910	9597		noRV	8	2	2	1.595	125	109	6.87036	0.193	0.193	0.258547	0.538296	no	2	0	0	139	158	7.21432	-0.175	0.175	0.279615	0.528349	no	2	0	0	162	143	7.25267	0.181	0.181	0.288565	1	no	2	0	0	421	203	8.2854	1.051	1.051
4100	159.5	MT3954	-	Chromosome:4310007-4310220	9410		noRV	6	2	1	1.595	19	17	4.16993	0.174	0.174	0.690398	NA	no	2	0	0	22	32	4.75489	-0.571	0.571	0.156077	NA	no	2	0	0	25	31	4.80735	-0.31	0.31	0.456249	1	no	2	0	0	66	33	5.62936	0.988	0.988
872	159.1	MT0851	-	Chromosome:921878-922784	20726	Rv0830	1-to-1	8	3	2	1.591	1791	1693	10.7665	0.08	0.08	0.328657	0.606465	no	2	0	0	2226	2108	11.0815	0.078	0.078	0.330489	0.584735	no	2	0	0	1793	1840	10.8269	-0.038	0.038	0.643548	1	no	2	0	0	742	1886	10.3597	-1.353	1.353
712	159	MT0707	-	Chromosome:781516-782014	12586	Rv0680c, Rv0679c	2Rv-to-2MT	8	2	2	1.59	595	662	9.29577	-0.153	0.153	0.0988647	0.315886	no	2	0	0	532	542	9.06878	-0.029	0.029	0.765186	0.89461	no	2	0	0	582	608	9.21675	-0.061	0.061	0.534456	1	no	2	0	0	176	534	8.47168	-1.59	1.59
1664	159	MT1616	-	Chromosome:1771793-1773983	36618	Rv1565c	1-to-1	8	3	2	1.59	5443	6008	12.4832	-0.142	0.142	0.0028421	0.0277731	yes	2	0	0	5122	5210	12.3348	-0.025	0.025	0.605449	0.804075	no	2	0	0	5397	5241	12.3769	0.042	0.042	0.394467	1	no	2	0	0	1706	4804	11.6684	-1.498	1.498
2907	159	MT2806	recA	Chromosome:3043497-3046360	741	Rv2737c	1-to-1	8	3	2	1.59	15460	17998	14.0301	-0.219	0.219	0.0092342	0.0662515	no	2	0	0	14904	14459	13.8417	0.044	0.044	0.602768	0.801808	no	2	0	0	12812	12658	13.6365	0.018	0.018	0.832959	1	no	2	0	0	4956	12878	13.1223	-1.379	1.379
705	158.9	MT0701	-	Chromosome:773457-775086	25164	Rv0672	1-to-1	8	3	2	1.589	3380	3008	11.6411	0.169	0.169	0.00693632	0.0541865	no	2	0	0	2889	2794	11.4724	0.048	0.048	0.447618	0.690512	no	2	0	0	3109	3194	11.6218	-0.04	0.04	0.532726	1	no	2	0	0	8686	3425	12.564	1.343	1.343
3998	158.9	MT3855	-	Chromosome:4188864-4189809	9700		noRV	6	2	2	1.589	42	40	5.35755	0.087	0.087	0.745047	NA	no	2	0	0	70	66	6.08746	0.07	0.07	0.768749	NA	no	2	0	0	75	64	6.11894	0.244	0.244	0.329906	1	no	2	0	0	210	94	7.24793	1.155	1.155
2775	158.6	MT2680	tesB-2	Chromosome:2928440-2929286	34114	Rv2605c	1-to-1	8	2	2	1.586	3240	3116	11.6339	0.057	0.057	0.376285	0.644937	no	2	0	0	2826	2636	11.4152	0.099	0.099	0.127148	0.319859	no	2	0	0	2544	2430	11.2802	0.065	0.065	0.328357	1	no	2	0	0	937	2744	10.8459	-1.544	1.544
2827	158.6	MT2734	-	Chromosome:2973445-2974095	8103	Rv2657c	1-to-1	8	4	2	1.586	706	767	9.52454	-0.122	0.122	0.237612	0.517112	no	2	0	0	1260	1178	10.2515	0.098	0.098	0.320904	0.574652	no	2	0	0	902	882	9.8009	0.031	0.031	0.76414	1	no	2	0	0	3766	1254	11.2935	1.586	1.586
1611	158.5	MT1563	-	Chromosome:1703204-1705944	6418	Rv1513, Rv2956	2Rv-to-2MT	8	2	2	1.585	1626	1655	10.6799	-0.026	0.026	0.713549	0.871425	no	2	0	0	1416	1410	10.4645	0.006	0.006	0.936319	0.970456	no	2	0	0	1386	1417	10.4528	-0.031	0.031	0.6725	1	no	2	0	0	480	1305	9.80171	-1.468	1.468
3929	158.4	MT3783	-	Chromosome:4113453-4113810	35604	Rv3681c	1-to-1	8	2	2	1.584	1821	2018	10.9065	-0.149	0.149	0.0644131	0.247055	no	2	0	0	2521	2426	11.2723	0.056	0.056	0.480553	0.717268	no	2	0	0	2502	2540	11.2998	-0.021	0.021	0.795595	1	no	2	0	0	7163	2390	12.2217	1.584	1.584
2263	158.2	MT2200	-	Chromosome:2400884-2401414	9071	Rv2142c	1-to-1	8	2	2	1.582	346	322	8.3837	0.102	0.102	0.499551	0.740608	no	2	0	0	346	316	8.37069	0.133	0.133	0.379308	0.630124	no	2	0	0	310	314	8.2854	-0.015	0.015	0.924079	1	no	2	0	0	1040	362	9.45327	1.52	1.52
3652	158.2	MT3533	-	Chromosome:3833115-3834756	9788	Rv3425, Rv3429	2Rv-to-1MT	8	2	2	1.582	1299	1448	10.4236	-0.158	0.158	0.100793	0.31857	no	2	0	0	2199	2074	11.061	0.085	0.085	0.366012	0.619468	no	2	0	0	2342	2180	11.1427	0.103	0.103	0.27797	1	no	2	0	0	738	2012	10.4252	-1.454	1.454
230	158.1	MT0232	-	Chromosome:265620-266409	35194	Rv0222, Rv1715	2Rv-to-2MT	8	3	2	1.581	2129	1988	11.0074	0.1	0.1	0.122879	0.360999	no	2	0	0	2066	1818	10.9233	0.185	0.185	0.00474857	0.0283191	yes	2	0	0	1965	1848	10.8967	0.088	0.088	0.192135	1	no	2	0	0	705	2122	10.4651	-1.581	1.581
963	158.1	MT0936	-	Chromosome:1016428-1016698	6730	Rv0912	1-to-1	8	2	2	1.581	250	242	7.94251	0.05	0.05	0.749268	0.892559	no	2	0	0	234	202	7.76818	0.21	0.21	0.19001	0.413603	no	2	0	0	222	224	7.8009	-0.012	0.012	0.9439	1	no	2	0	0	88	268	7.47573	-1.581	1.581
1718	158.1	MT1667	-	Chromosome:1825919-1827143	32711	Rv1631	1-to-1	8	4	2	1.581	11972	11536	13.5209	0.054	0.054	0.274343	0.555891	no	2	0	0	10966	12542	13.5209	-0.194	0.194	7.52933e-05	0.000889637	yes	2	0	0	12354	12046	13.5746	0.036	0.036	0.4634	1	no	2	0	0	3947	11825	12.9451	-1.581	1.581
2098	158	MT2042.1	-	Chromosome:2229731-2230004	9049		noRV	8	2	2	1.58	712	625	9.38478	0.19	0.19	0.0775039	0.273616	no	2	0	0	446	406	8.73471	0.134	0.134	0.244069	0.486979	no	2	0	0	473	428	8.81538	0.138	0.138	0.241359	1	no	2	0	0	151	341	7.94251	-1.194	1.194
4017	157.8	MT3874	-	Chromosome:4205308-4206253	19408	Rv0893c, Rv3767c	2Rv-to-2MT	8	2	2	1.578	3017	3199	11.6018	-0.086	0.086	0.36836	0.63684	no	2	0	0	2166	2366	11.1459	-0.126	0.126	0.191035	0.415355	no	2	0	0	2198	2284	11.1299	-0.053	0.053	0.585668	1	no	2	0	0	840	2500	10.7056	-1.578	1.578
98	157.6	MT0099	-	Chromosome:98469-99240	8845	Rv0090	1-to-1	8	2	2	1.576	196	178	7.54689	0.144	0.144	0.348762	0.619383	no	2	0	0	156	172	7.35755	-0.144	0.144	0.365953	0.619468	no	2	0	0	172	162	7.3837	0.09	0.09	0.590698	1	no	2	0	0	462	222	8.41785	1.063	1.063
3240	157.6	MT3132	-	Chromosome:3403758-3404043	9216	Rv3047c	1-to-1	8	2	2	1.576	369	386	8.56033	-0.069	0.069	0.635742	0.832897	no	2	0	0	344	324	8.3837	0.091	0.091	0.538776	0.753648	no	2	0	0	356	326	8.41363	0.142	0.142	0.353412	1	no	2	0	0	1024	392	9.46761	1.384	1.384
3932	157.6	MT3786	-	Chromosome:4116672-4118735	25481	Rv3684	1-to-1	8	2	2	1.576	3660	3827	11.8702	-0.065	0.065	0.274205	0.555891	no	2	0	0	4388	4172	12.0634	0.073	0.073	0.217269	0.453001	no	2	0	0	4611	4543	12.1602	0.022	0.022	0.717479	1	no	2	0	0	1470	4011	11.4202	-1.446	1.446
603	157.5	MT0602	-	Chromosome:668702-669845	28561	Rv0574c	1-to-1	8	4	2	1.575	368	302	8.38802	0.287	0.287	0.0256576	0.13587	no	2	0	0	502	396	8.81057	0.341	0.341	0.00587583	0.0333581	yes	2	0	0	371	376	8.54496	-0.025	0.025	0.848421	1	no	2	0	0	1330	447	9.79523	1.575	1.575
2242	157.5	MT2179	-	Chromosome:2379236-2380073	663	Rv2119	1-to-1	8	4	2	1.575	535	661	9.224	-0.3	0.3	0.00449566	0.0395709	yes	2	0	0	560	607	9.18859	-0.116	0.116	0.274117	0.522024	no	2	0	0	509	473	8.93958	0.102	0.102	0.367478	1	no	2	0	0	188	478	8.37938	-1.348	1.348
4182	157.5	MT4037	-	Chromosome:4397511-4400507	33383	Rv3918c	1-to-1	8	3	2	1.575	2708	2738	11.411	-0.018	0.018	0.788028	0.90684	no	2	0	0	5037	5450	12.3563	-0.114	0.114	0.0738686	0.22524	no	2	0	0	6147	6092	12.5792	0.013	0.013	0.843525	1	no	2	0	0	2117	6307	12.0403	-1.575	1.575
1454	157.4	MT1410	-	Chromosome:1536898-1538944	26880	Rv1364c, Rv1357c, Rv1354c	many-to-many	8	3	2	1.574	2490	2494	11.2831	-0.002	0.002	0.967003	0.986073	no	2	0	0	2728	2454	11.3393	0.152	0.152	0.00364903	0.0226779	yes	2	0	0	2644	2696	11.3826	-0.029	0.029	0.592526	1	no	2	0	0	8120	2873	12.4243	1.499	1.499
2036	157.4	MT1984	-	Chromosome:2182290-2183520	22004	Rv1934c, Rv1933c	2Rv-to-2MT	6	2	2	1.574	52	53	5.71425	-0.027	0.027	0.919997	NA	no	2	0	0	60	56	5.85798	0.095	0.095	0.718071	NA	no	2	0	0	46	42	5.45943	0.177	0.177	0.555698	1	no	2	0	0	177	64	6.91289	1.473	1.473
3626	157.4	MT3510	-	Chromosome:3811529-3812768	28189	Rv3402c, Rv1504c, Rv1503c	3Rv-to-1MT	8	2	2	1.574	927	1394	10.1805	-0.59	0.59	0.0208698	0.116556	no	2	0	0	3060	3538	11.6878	-0.209	0.209	0.408694	0.652841	no	2	0	0	2898	2940	11.5113	-0.021	0.021	0.935541	1	no	2	0	0	1028	2366	10.7288	-1.203	1.203
1339	157.3	MT1299	-	Chromosome:1408969-1409419	20376	Rv1261c	1-to-1	8	2	2	1.573	1114	1182	10.1649	-0.085	0.085	0.318719	0.597757	no	2	0	0	1090	1122	10.1111	-0.041	0.041	0.631335	0.818951	no	2	0	0	1093	1148	10.1299	-0.072	0.072	0.412848	1	no	2	0	0	371	1048	9.47066	-1.516	1.516
3628	157.3	MT3511	-	Chromosome:3813138-3814740	9252	Rv3403c	1-to-1	8	5	2	1.573	1482	1814	10.6865	-0.294	0.294	0.00422379	0.0380242	yes	2	0	0	2216	3014	11.3526	-0.444	0.444	1.07744e-05	0.000148382	yes	2	0	0	2734	2612	11.3842	0.066	0.066	0.51487	1	no	2	0	0	747	1962	10.4035	-1.397	1.397
3274	157.2	MT3161	-	Chromosome:3434862-3437143	6407	Rv3076	1-to-1	8	3	2	1.572	584	370	8.89785	0.664	0.664	2.17221e-08	8.0521e-07	yes	2	0	0	426	358	8.61471	0.247	0.247	0.0419485	0.152878	no	2	0	0	382	372	8.55842	0.039	0.039	0.760251	1	no	2	0	0	1032	348	9.43045	1.572	1.572
3478	157.2	MT3358	-	Chromosome:3634771-3635143	35134	Rv3260c	1-to-1	8	4	2	1.572	6034	7347	12.7079	-0.284	0.284	4.2734e-07	1.25254e-05	yes	2	0	0	3438	4132	11.8861	-0.265	0.265	4.97399e-06	7.46296e-05	yes	2	0	0	3775	3808	11.8886	-0.012	0.012	0.837582	1	no	2	0	0	1282	3818	11.3163	-1.572	1.572
734	157.1	MT0725	-	Chromosome:800671-800770	9475		noRV	8	2	2	1.571	254	288	8.08215	-0.175	0.175	0.33065	0.60771	no	2	0	0	369	295	8.37504	0.327	0.327	0.0650719	0.207977	no	2	0	0	350	328	8.40514	0.094	0.094	0.601371	1	no	2	0	0	123	314	7.77149	-1.34	1.34
1717	157.1	MT1666	rpsA	Chromosome:1824448-1825894	578	Rv1630	1-to-1	8	2	2	1.571	41336	40680	15.3236	0.023	0.023	0.661359	0.846218	no	2	0	0	33258	35177	15.0624	-0.081	0.081	0.123791	0.316913	no	2	0	0	36288	37017	15.1616	-0.029	0.029	0.585158	1	no	2	0	0	11191	31974	14.3976	-1.514	1.514
3234	157.1	MT3127	serB	Chromosome:3397669-3398899	33484	Rv3042c	1-to-1	8	3	2	1.571	5960	5319	12.4614	0.165	0.165	0.00499773	0.0422739	yes	2	0	0	3512	3726	11.8214	-0.086	0.086	0.153887	0.363821	no	2	0	0	3871	3975	11.9377	-0.039	0.039	0.525932	1	no	2	0	0	1185	3378	11.1558	-1.515	1.515
1610	157	MT1562	wcaG	Chromosome:1703204-1705944	36091	Rv1511, Rv1512	2Rv-to-2MT	8	2	2	1.57	2252	2206	11.1222	0.03	0.03	0.654544	0.842638	no	2	0	0	2104	2168	11.0607	-0.044	0.044	0.515504	0.739143	no	2	0	0	2298	2365	11.187	-0.043	0.043	0.526556	1	no	2	0	0	706	2109	10.4589	-1.57	1.57
1956	157	MT1904	-	Chromosome:2101365-2102043	21847	Rv1856c	1-to-1	8	5	2	1.57	6418	7892	12.8047	-0.298	0.298	2.84374e-09	1.25026e-07	yes	2	0	0	6422	8208	12.8366	-0.354	0.354	1.69633e-12	5.01079e-11	yes	2	0	0	8156	8412	13.0161	-0.045	0.045	0.370894	1	no	2	0	0	2170	6454	12.0741	-1.57	1.57
579	156.9	MT0578	-	Chromosome:642547-647707	33616	Rv0552	1-to-1	8	2	2	1.569	2178	2426	11.1687	-0.155	0.155	0.0475645	0.202883	no	2	0	0	2412	2654	11.3066	-0.138	0.138	0.0747741	0.227143	no	2	0	0	2626	2626	11.3587	-0.001	0.001	0.994017	1	no	2	0	0	929	2760	10.849	-1.569	1.569
2930	156.8	MT2830	-	Chromosome:3065597-3066259	9174	Rv2760c	1-to-1	8	2	2	1.568	128	108	6.88264	0.247	0.247	0.202642	0.47447	no	2	0	0	96	108	6.67243	-0.175	0.175	0.382025	0.632416	no	2	0	0	96	105	6.65105	-0.134	0.134	0.527817	1	no	2	0	0	286	114	7.64386	1.327	1.327
3420	156.7	MT3300	-	Chromosome:3576530-3577409	309	Rv3205c	1-to-1	8	3	2	1.567	5720	5459	12.4485	0.068	0.068	0.167809	0.422989	no	2	0	0	6260	6190	12.6039	0.016	0.016	0.745641	0.883783	no	2	0	0	5651	5794	12.4824	-0.036	0.036	0.471687	1	no	2	0	0	18298	6178	13.5791	1.567	1.567
654	156.1	MT0651	-	Chromosome:717855-718505	11530	Rv0623	1-to-1	8	3	2	1.561	357	387	8.53916	-0.116	0.116	0.250661	0.531675	no	2	0	0	540	472	8.98299	0.191	0.191	0.0445745	0.159786	no	2	0	0	440	421	8.74987	0.065	0.065	0.530247	1	no	2	0	0	1587	573	10.0768	1.474	1.474
918	156	MT0896	-	Chromosome:970337-972470	22526	Rv0873	1-to-1	8	3	2	1.56	7052	6746	12.7522	0.064	0.064	0.136976	0.383618	no	2	0	0	6238	5837	12.5597	0.096	0.096	0.0273045	0.110652	no	2	0	0	6327	6348	12.6297	-0.005	0.005	0.909731	1	no	2	0	0	2138	6280	12.0393	-1.56	1.56
1159	156	MT1121	-	Chromosome:1215425-1215608	9352		noRV	6	1	1	1.56	22	19	4.35755	0.206	0.206	0.62028	NA	no	2	0	0	18	24	4.39232	-0.421	0.421	0.310909	NA	no	2	0	0	30	35	5.02237	-0.235	0.235	0.553978	1	no	2	0	0	54	38	5.52356	0.536	0.536
943	155.9	MT0917	-	Chromosome:993472-996307	19408	Rv0893c, Rv3767c	2Rv-to-2MT	8	2	2	1.559	632	701	9.38046	-0.149	0.149	0.140022	0.387243	no	2	0	0	724	672	9.44708	0.11	0.11	0.271621	0.519473	no	2	0	0	683	686	9.41891	-0.004	0.004	0.970552	1	no	2	0	0	246	662	8.82655	-1.428	1.428
2512	155.8	MT2439	-	Chromosome:2647575-2648889	33248	Rv2370c	1-to-1	8	2	2	1.558	284	274	8.12412	0.055	0.055	0.730372	0.88228	no	2	0	0	232	259	7.93958	-0.16	0.16	0.326846	0.580552	no	2	0	0	252	295	8.0954	-0.217	0.217	0.189755	1	no	2	0	0	687	262	8.89026	1.381	1.381
1670	155.6	MT1622	-	Chromosome:1775545-1779202	2760	Rv1571	1-to-1	8	3	2	1.556	510	393	8.81858	0.378	0.378	0.000884588	0.0111488	yes	2	0	0	443	406	8.72962	0.122	0.122	0.289824	0.540214	no	2	0	0	440	412	8.73471	0.094	0.094	0.434149	1	no	2	0	0	150	370	8.02237	-1.295	1.295
1689	155.5	MT1640	-	Chromosome:1794945-1795758	29507	Rv1604	1-to-1	8	4	2	1.555	2658	2442	11.3163	0.123	0.123	0.021328	0.118659	no	2	0	0	3098	2718	11.5058	0.189	0.189	0.000345878	0.0031665	yes	2	0	0	2672	2592	11.3619	0.043	0.043	0.434652	1	no	2	0	0	9023	3070	12.5619	1.555	1.555
878	155.4	MT0856	-	Chromosome:930645-932029	8912	Rv0835	1-to-1	8	2	2	1.554	568	625	9.22038	-0.137	0.137	0.186417	0.452693	no	2	0	0	686	648	9.38154	0.086	0.086	0.401844	0.647919	no	2	0	0	702	702	9.45533	0.001	0.001	0.993784	1	no	2	0	0	252	730	8.93958	-1.554	1.554
2080	155.4	MT2025	-	Chromosome:2214991-2215369	11713	Rv1974	1-to-1	6	1	1	1.554	14	21	4.12928	-0.64	0.64	0.269228	NA	no	2	0	0	14	11	3.64386	0.387	0.387	0.523977	NA	no	2	0	0	12	14	3.70044	-0.114	0.114	0.858352	1	no	2	0	0	33	11	4.45943	1.554	1.554
2286	155.2	MT2222	-	Chromosome:2423739-2427961	26632	Rv2164c, Rv2162c	2Rv-to-2MT	8	2	2	1.552	4342	4674	12.1383	-0.106	0.106	0.152934	0.403186	no	2	0	0	4392	4471	12.1136	-0.026	0.026	0.728535	0.873919	no	2	0	0	4301	4345	12.0778	-0.016	0.016	0.835515	1	no	2	0	0	12879	4701	13.1016	1.454	1.454
3389	155.2	MT3272	-	Chromosome:3547324-3547879	8565	Rv3181c	1-to-1	8	4	2	1.552	198	192	7.60733	0.048	0.048	0.705653	0.867948	no	2	0	0	514	466	8.93664	0.146	0.146	0.159342	0.371668	no	2	0	0	285	264	8.10066	0.104	0.104	0.400745	1	no	2	0	0	1477	504	9.95201	1.552	1.552
214	155.1	MT0216	-	Chromosome:243497-247432	31325	Rv0206c	1-to-1	8	6	2	1.551	19104	21805	14.3201	-0.191	0.191	1.67904e-05	0.000362769	yes	2	0	0	23140	25172	14.5601	-0.121	0.121	0.00604221	0.0340506	yes	2	0	0	27490	27823	14.7553	-0.018	0.018	0.692287	1	no	2	0	0	8034	23527	13.9459	-1.551	1.551
443	155.1	MT0442	xth	Chromosome:517465-518341	32779	Rv0427c	1-to-1	8	2	2	1.551	1410	1548	10.5304	-0.133	0.133	0.0567031	0.230037	no	2	0	0	1174	1156	10.1861	0.021	0.021	0.771927	0.89828	no	2	0	0	1175	1158	10.188	0.019	0.019	0.798013	1	no	2	0	0	402	1109	9.56129	-1.469	1.469
1932	155	MT1879	-	Chromosome:2072065-2072743	639	Rv1830	1-to-1	8	3	2	1.55	3234	3773	11.7746	-0.223	0.223	9.64358e-06	0.000214485	yes	2	0	0	3885	3982	11.9416	-0.035	0.035	0.482547	0.718339	no	2	0	0	3946	4072	11.969	-0.045	0.045	0.376702	1	no	2	0	0	1366	4004	11.3907	-1.55	1.55
1603	154.9	MT1556	-	Chromosome:1698250-1700050	8982	Rv1508c	1-to-1	8	2	2	1.549	3214	3124	11.6298	0.042	0.042	0.4633	0.7124	no	2	0	0	2577	2538	11.3205	0.022	0.022	0.703277	0.863462	no	2	0	0	2380	2500	11.2527	-0.071	0.071	0.236062	1	no	2	0	0	882	2430	10.6935	-1.464	1.464
3534	154.9	MT3413	-	Chromosome:3695593-3695938	12541	Rv3312A	1-to-1	8	2	2	1.549	480	555	9.01542	-0.213	0.213	0.212063	0.489206	no	2	0	0	222	242	7.85798	-0.129	0.129	0.481334	0.717635	no	2	0	0	266	288	8.11374	-0.115	0.115	0.531131	1	no	2	0	0	80	208	7.16993	-1.451	1.451
2456	154.8	MT2385	-	Chromosome:2591205-2592114	18646	Rv2323c	1-to-1	8	2	2	1.548	254	260	8.00562	-0.031	0.031	0.783993	0.906491	no	2	0	0	421	453	8.77149	-0.106	0.106	0.290315	0.54073	no	2	0	0	450	440	8.79766	0.032	0.032	0.758162	1	no	2	0	0	1236	512	9.77149	1.267	1.267
1414	154.6	MT1369	-	Chromosome:1493533-1495747	28325	Rv1327c	1-to-1	8	2	2	1.546	6478	6102	12.6188	0.086	0.086	0.0998832	0.317094	no	2	0	0	9200	8540	13.1147	0.107	0.107	0.0378672	0.141968	no	2	0	0	8466	8524	13.0524	-0.01	0.01	0.846889	1	no	2	0	0	26479	9062	14.1172	1.546	1.546
4049	154.6	MT3904	-	Chromosome:4243397-4245179	25165	Rv3797	1-to-1	8	6	2	1.546	1505	2354	10.914	-0.644	0.644	1.60417e-12	9.33135e-11	yes	2	0	0	1060	3096	11.021	-1.546	1.546	2.64878e-63	7.61518e-61	yes	2	1	1	1746	1979	10.863	-0.181	0.181	0.0508358	1	no	2	0	0	572	1578	10.0701	-1.464	1.464
939	154.4	MT0914	-	Chromosome:989959-992608	27369	Rv1358, Rv0894, Rv0890c	many-to-many	8	2	2	1.544	5805	5568	12.4733	0.061	0.061	0.365729	0.635102	no	2	0	0	3353	3497	11.7419	-0.061	0.061	0.373477	0.626216	no	2	0	0	3392	3418	11.7334	-0.011	0.011	0.880271	1	no	2	0	0	1203	3504	11.2006	-1.544	1.544
2017	154.4	MT1964	-	Chromosome:2156481-2157619	28597	Rv1913	1-to-1	8	2	2	1.544	371	361	8.5157	0.041	0.041	0.708651	0.870221	no	2	0	0	368	359	8.50581	0.036	0.036	0.741927	0.881895	no	2	0	0	419	385	8.65105	0.124	0.124	0.270062	1	no	2	0	0	966	332	9.34207	1.544	1.544
1580	154.3	MT1533.1	-	Chromosome:1677096-1677531	28120	Rv1487	1-to-1	8	3	2	1.543	1226	1141	10.2088	0.105	0.105	0.135604	0.382078	no	2	0	0	1658	1462	10.6073	0.181	0.181	0.00781458	0.0423916	yes	2	0	0	1496	1440	10.5196	0.054	0.054	0.443753	1	no	2	0	0	572	1485	10.0063	-1.385	1.385
2475	154.2	MT2402	-	Chromosome:2610537-2613426	21641	Rv2339	1-to-1	8	2	2	1.542	3297	3428	11.7153	-0.056	0.056	0.353634	0.624289	no	2	0	0	2210	2218	11.1124	-0.005	0.005	0.939561	0.971932	no	2	0	0	1987	2117	11.0028	-0.091	0.091	0.160377	1	no	2	0	0	5934	2036	11.9604	1.542	1.542
3391	153.9	MT3274	-	Chromosome:3548067-3548678	11413	Rv3182	1-to-1	8	5	2	1.539	358	344	8.45533	0.054	0.054	0.601044	0.809134	no	2	0	0	1035	870	9.89558	0.25	0.25	0.00456481	0.0273961	yes	2	0	0	588	563	9.16867	0.062	0.062	0.527628	1	no	2	0	0	2227	765	10.5469	1.539	1.539
3755	153.8	MT3616	-	Chromosome:3943391-3945253	29688	Rv3515c	1-to-1	8	5	1	1.538	5591	10081	12.9359	-0.85	0.85	8.98657e-32	2.42702e-29	yes	2	0	0	2712	7876	12.3701	-1.538	1.538	2.54136e-96	1.3727e-93	yes	2	1	1	5049	5131	12.3134	-0.024	0.024	0.74943	1	no	2	0	0	2832	4235	11.7869	-0.578	0.578
366	153.7	MT0367	dnaJ-1	Chromosome:422511-424079	32905	Rv0352	1-to-1	8	2	2	1.537	12291	13156	13.6352	-0.098	0.098	0.275327	0.556543	no	2	0	0	10633	11815	13.4543	-0.152	0.152	0.0901321	0.258937	no	2	0	0	11006	10700	13.4058	0.041	0.041	0.650952	1	no	2	0	0	30861	12296	14.3973	1.328	1.328
2913	153.7	MT2813	-	Chromosome:3050237-3051098	742	Rv2738c, Rv2742c	2Rv-to-2MT	8	3	2	1.537	665	522	9.2131	0.348	0.348	0.00037227	0.00533164	yes	2	0	0	766	754	9.56986	0.022	0.022	0.812873	0.913688	no	2	0	0	708	676	9.43463	0.064	0.064	0.520999	1	no	2	0	0	2218	906	10.6092	1.292	1.292
1042	153.6	MT1014	-	Chromosome:1101841-1105148	37533	Rv0986	1-to-1	8	2	2	1.536	602	570	9.19476	0.08	0.08	0.547615	0.775553	no	2	0	0	467	476	8.88111	-0.024	0.024	0.861281	0.93956	no	2	0	0	432	490	8.84862	-0.173	0.173	0.215482	1	no	2	0	0	1358	576	9.91737	1.234	1.234
3707	153.6	MT3573.7	-	Chromosome:3876079-3876550	12922	Rv1578c	1-to-1	8	2	2	1.536	574	494	9.0607	0.218	0.218	0.0400237	0.182325	no	2	0	0	954	878	9.8392	0.12	0.12	0.226491	0.462649	no	2	0	0	1026	924	9.92926	0.146	0.146	0.149164	1	no	2	0	0	2762	1012	10.8819	1.449	1.449
219	153.4	MT0221	pckA	Chromosome:251895-253716	19008	Rv0211	1-to-1	8	4	2	1.534	31592	29703	14.9035	0.089	0.089	0.131175	0.373651	no	2	0	0	24508	18668	14.3979	0.393	0.393	3.10262e-11	8.26128e-10	yes	2	0	0	25873	26350	14.6724	-0.026	0.026	0.657183	1	no	2	0	0	8454	19148	13.7525	-1.178	1.178
2409	153.4	MT2345.1	-	Chromosome:2555548-2558303	9089	Rv2288	1-to-1	8	2	2	1.534	630	620	9.28771	0.022	0.022	0.867597	0.94946	no	2	0	0	316	278	8.21432	0.186	0.186	0.188875	0.411607	no	2	0	0	296	300	8.21917	-0.013	0.013	0.927767	1	no	2	0	0	111	292	7.65464	-1.424	1.424
1819	153.3	MT1766	-	Chromosome:1941433-1942406	35235	Rv1725c, Rv3095	2Rv-to-2MT	8	3	2	1.533	298	258	8.11894	0.204	0.204	0.0881675	0.295795	no	2	0	0	452	363	8.67066	0.318	0.318	0.0043343	0.0262208	yes	2	0	0	434	378	8.66534	0.193	0.193	0.0965794	1	no	2	0	0	1305	452	9.7789	1.533	1.533
2790	153.3	MT2695	-	Chromosome:2942577-2944702	18911	Rv2620c	1-to-1	8	2	2	1.533	542	510	9.03892	0.085	0.085	0.442288	0.695676	no	2	0	0	987	868	9.8572	0.184	0.184	0.0773847	0.231664	no	2	0	0	1032	974	9.97011	0.083	0.083	0.433074	1	no	2	0	0	2851	1026	10.9207	1.477	1.477
3681	153.2	MT3563	rplQ	Chromosome:3860138-3863380	234	Rv3456c	1-to-1	8	4	2	1.532	10208	10178	13.3153	0.004	0.004	0.949308	0.978821	no	2	0	0	9726	11414	13.3677	-0.231	0.231	0.000170427	0.00177029	yes	2	0	0	11758	12023	13.5375	-0.032	0.032	0.603414	1	no	2	0	0	3361	9668	12.6694	-1.523	1.523
2292	153.1	MT2228	-	Chromosome:2430242-2431945	12528	Rv2172c	1-to-1	8	5	2	1.531	6042	8620	12.8398	-0.513	0.513	1.00049e-09	4.4504e-08	yes	2	0	0	5711	7818	12.7238	-0.453	0.453	7.35951e-08	1.44929e-06	yes	2	0	0	7092	7150	12.7979	-0.011	0.011	0.892603	1	no	2	0	0	2396	6923	12.186	-1.531	1.531
2485	153.1	MT2413	-	Chromosome:2622498-2622825	9109	Rv2348c	1-to-1	8	2	2	1.531	3412	3426	11.7394	-0.005	0.005	0.945147	0.976927	no	2	0	0	2008	2094	11.0021	-0.06	0.06	0.443802	0.687147	no	2	0	0	1818	1816	10.8273	0.003	0.003	0.967505	1	no	2	0	0	5180	1792	11.7674	1.531	1.531
3394	153.1	MT3276	-	Chromosome:3549215-3550180	9234	Rv3188	1-to-1	8	4	2	1.531	250	258	7.98868	-0.049	0.049	0.703876	0.866891	no	2	0	0	410	423	8.70217	-0.044	0.044	0.711812	0.866141	no	2	0	0	228	222	7.81378	0.042	0.042	0.766359	1	no	2	0	0	1006	348	9.40301	1.531	1.531
2046	153	MT1994	-	Chromosome:2191975-2194685	9038	Rv1944c	1-to-1	8	4	2	1.53	212	217	7.74483	-0.032	0.032	0.792457	0.908547	no	2	0	0	466	456	8.84862	0.029	0.029	0.770711	0.897462	no	2	0	0	344	348	8.43463	-0.018	0.018	0.875922	1	no	2	0	0	1134	393	9.57648	1.53	1.53
2549	152.9	MT2474	-	Chromosome:2695859-2697788	29901	Rv2402	1-to-1	8	2	2	1.529	2220	2341	11.1551	-0.078	0.078	0.274059	0.555891	no	2	0	0	2227	2392	11.1734	-0.103	0.103	0.145775	0.351722	no	2	0	0	2434	2388	11.2354	0.028	0.028	0.700819	1	no	2	0	0	761	1896	10.3756	-1.298	1.298
2001	152.8	MT1949	-	Chromosome:2142185-2144924	524	Rv1898	1-to-1	8	2	2	1.528	829	786	9.65732	0.074	0.074	0.415097	0.676501	no	2	0	0	1066	952	9.97871	0.161	0.161	0.0700462	0.217442	no	2	0	0	1026	993	9.97943	0.046	0.046	0.616921	1	no	2	0	0	2579	894	10.762	1.528	1.528
3831	152.8	MT3694	cynT	Chromosome:4022010-4025298	33324	Rv3588c	1-to-1	8	2	2	1.528	1964	1883	10.9095	0.062	0.062	0.365598	0.635102	no	2	0	0	1681	1576	10.6693	0.093	0.093	0.178127	0.397111	no	2	0	0	1679	1710	10.7266	-0.025	0.025	0.72466	1	no	2	0	0	579	1603	10.0914	-1.459	1.459
3826	152.7	MT3689	-	Chromosome:4017195-4017684	13903	Rv3583c	1-to-1	8	4	2	1.527	27830	28070	14.7706	-0.012	0.012	0.773982	0.902329	no	2	0	0	39246	33854	15.1576	0.213	0.213	5.52899e-07	9.8146e-06	yes	2	0	0	33995	34596	15.0657	-0.025	0.025	0.554176	1	no	2	0	0	88659	30754	15.8656	1.527	1.527
1821	152.6	MT1768	-	Chromosome:1944070-1944640	31485	Rv1727, Rv0738	2Rv-to-2MT	6	2	2	1.526	36	34	5.12928	0.089	0.089	0.816437	NA	no	2	0	0	30	22	4.70044	0.393	0.393	0.333366	NA	no	2	0	0	38	28	5.04439	0.453	0.453	0.266662	1	no	2	0	0	86	36	5.93074	1.244	1.244
624	152.5	MT0622	-	Chromosome:691948-696235	21309	Rv0592	1-to-1	8	2	2	1.525	98	98	6.61471	0.02	0.02	0.902891	0.964632	no	2	0	0	282	292	8.16491	-0.054	0.054	0.662415	0.83789	no	2	0	0	294	284	8.17493	0.049	0.049	0.709532	1	no	2	0	0	809	346	9.17368	1.226	1.226
1773	152.5	MT1724	-	Chromosome:1898323-1902201	22602	Rv1684	1-to-1	8	2	2	1.525	615	552	9.18859	0.155	0.155	0.114858	0.34494	no	2	0	0	332	367	8.44915	-0.151	0.151	0.165379	0.379578	no	2	0	0	348	346	8.43879	0.001	0.001	0.991913	1	no	2	0	0	954	366	9.36632	1.382	1.382
2541	152.5	MT2467	-	Chromosome:2689881-2690046	9594		noRV	8	2	2	1.525	7330	6658	12.7719	0.138	0.138	0.0850916	0.289067	no	2	0	0	5076	5022	12.3018	0.015	0.015	0.85008	0.931909	no	2	0	0	5456	5639	12.4376	-0.048	0.048	0.558797	1	no	2	0	0	1764	4904	11.703	-1.475	1.475
715	152.4	MT0710	rpsL	Chromosome:783533-784378	199	Rv0682	1-to-1	8	2	2	1.524	9110	8894	13.136	0.034	0.034	0.741727	0.888052	no	2	0	0	7500	8224	12.9407	-0.133	0.133	0.203374	0.431271	no	2	0	0	7270	7447	12.8452	-0.034	0.034	0.746843	1	no	2	0	0	2610	7108	12.2464	-1.447	1.447
4034	152.3	MT3890	rfbE	Chromosome:4219841-4222413	37057	Rv3781	1-to-1	8	2	2	1.523	2220	2328	11.151	-0.069	0.069	0.365172	0.635102	no	2	0	0	2190	2223	11.1075	-0.021	0.021	0.787256	0.90125	no	2	0	0	2180	2209	11.0997	-0.018	0.018	0.823104	1	no	2	0	0	794	2272	10.5821	-1.523	1.523
879	152.2	MT0856.1	-	Chromosome:930645-932029	9345		noRV	8	2	2	1.522	209	210	7.71081	-0.013	0.013	0.929035	0.971686	no	2	0	0	192	188	7.56986	0.028	0.028	0.85081	0.932177	no	2	0	0	146	141	7.16491	0.051	0.051	0.762688	1	no	2	0	0	554	212	8.5812	1.372	1.372
1861	152.1	MT1809	-	Chromosome:1990886-1992482	21699	Rv1760	1-to-1	8	3	2	1.521	752	718	9.5216	0.069	0.069	0.40763	0.670601	no	2	0	0	784	776	9.60733	0.011	0.011	0.894711	0.953736	no	2	0	0	673	702	9.42522	-0.056	0.056	0.532587	1	no	2	0	0	2246	848	10.5953	1.407	1.407
3935	152.1	MT3789	-	Chromosome:4121578-4121947	20045	Rv3687c	1-to-1	8	2	2	1.521	1314	1356	10.3826	-0.045	0.045	0.62172	0.822795	no	2	0	0	1443	1272	10.4067	0.182	0.182	0.0480627	0.168889	no	2	0	0	1330	1388	10.4083	-0.063	0.063	0.501754	1	no	2	0	0	502	1379	9.87728	-1.456	1.456
3432	152	MT3312	-	Chromosome:3588424-3589152	24747	Rv3216	1-to-1	8	2	2	1.52	412	414	8.69	-0.008	0.008	0.949082	0.978821	no	2	0	0	275	284	8.1267	-0.042	0.042	0.758317	0.890443	no	2	0	0	269	273	8.08215	-0.023	0.023	0.871708	1	no	2	0	0	99	248	7.43879	-1.375	1.375
1690	151.9	MT1641	hisF	Chromosome:1795759-1796907	34100	Rv1605	1-to-1	8	3	2	1.519	2336	2098	11.1144	0.157	0.157	0.0251021	0.133866	no	2	0	0	2892	2530	11.4046	0.193	0.193	0.00526625	0.0305863	yes	2	0	0	2688	2543	11.3529	0.08	0.08	0.25949	1	no	2	0	0	8135	2838	12.4217	1.519	1.519
1971	151.9	MT1919	-	Chromosome:2118015-2118651	2473	Rv1870c	1-to-1	8	2	2	1.519	7776	7834	12.9302	-0.011	0.011	0.870368	0.950689	no	2	0	0	4370	4582	12.128	-0.068	0.068	0.316968	0.571782	no	2	0	0	4414	4196	12.0718	0.073	0.073	0.290389	1	no	2	0	0	1519	4212	11.4846	-1.466	1.466
2796	151.9	MT2701	-	Chromosome:2948705-2949137	25241	Rv2626c	1-to-1	8	2	1	1.519	365	338	8.45738	0.111	0.111	0.776911	0.903013	no	2	0	0	4058	2696	11.7215	0.59	0.59	0.127265	0.319939	no	2	0	0	2850	3077	11.5331	-0.111	0.111	0.773935	1	no	2	0	0	7742	2702	12.3504	1.519	1.519
251	151.8	MT0256	fabG-1	Chromosome:290778-292143	36661	Rv0242c, Rv0241c	2Rv-to-2MT	8	7	2	1.518	6082	5467	12.4955	0.154	0.154	0.00821032	0.0609887	no	2	0	0	7791	5688	12.7184	0.454	0.454	5.60907e-15	2.20915e-13	yes	2	0	0	6180	4822	12.4255	0.357	0.357	1.81261e-09	1.2649e-06	yes	2	0	0	2720	5450	11.9961	-1.003	1.003
3878	151.7	MT3740	-	Chromosome:4069224-4069971	25969	Rv3638	1-to-1	6	2	2	1.517	12	12	3.58496	-0.053	0.053	0.916496	NA	no	2	0	0	26	26	4.70044	-0.009	0.009	0.982886	NA	no	2	0	0	22	24	4.52356	-0.061	0.061	0.892865	1	no	2	0	0	74	36	5.78136	1.021	1.021
1471	151.6	MT1425	pyrC	Chromosome:1547689-1555832	32731	Rv1381	1-to-1	8	3	2	1.516	1317	1116	10.2485	0.24	0.24	0.00183567	0.0199444	yes	2	0	0	861	913	9.79279	-0.087	0.087	0.281119	0.530395	no	2	0	0	885	902	9.80332	-0.031	0.031	0.713936	1	no	2	0	0	2460	928	10.7262	1.409	1.409
1496	151.6	MT1450	fmt	Chromosome:1582019-1584328	25360	Rv1406	1-to-1	8	3	2	1.516	1397	1282	10.3875	0.123	0.123	0.089575	0.29919	no	2	0	0	1438	1146	10.3354	0.326	0.326	8.73756e-06	0.000121907	yes	2	0	0	1281	1217	10.2866	0.072	0.072	0.344334	1	no	2	0	0	3686	1290	11.2808	1.516	1.516
2462	151.6	MT2391	narK-4	Chromosome:2597758-2599306	37470	Rv2329c, Rv2333c	2Rv-to-2MT	8	4	2	1.516	6898	7762	12.8396	-0.171	0.171	0.138841	0.384852	no	2	0	0	2218	3332	11.4383	-0.588	0.588	5.24895e-07	9.36351e-06	yes	2	0	0	2896	3406	11.6216	-0.233	0.233	0.0465799	1	no	2	0	0	778	2150	10.5157	-1.473	1.473
3634	151.6	MT3517	-	Chromosome:3817867-3819604	19033	Rv3409c	1-to-1	8	2	2	1.516	6316	5896	12.576	0.099	0.099	0.0238497	0.129269	no	2	0	0	8420	8318	13.0308	0.018	0.018	0.684325	0.852661	no	2	0	0	8557	8402	13.0498	0.026	0.026	0.55184	1	no	2	0	0	23048	8058	13.9249	1.516	1.516
1994	151.5	MT1942	-	Chromosome:2137410-2137722	6582	Rv1892	1-to-1	8	4	1	1.515	374	406	8.60733	-0.123	0.123	0.30804	0.587177	no	2	0	0	284	368	8.34873	-0.374	0.374	0.00273731	0.0181894	yes	2	0	0	390	364	8.55842	0.1	0.1	0.43069	1	no	2	0	0	816	446	9.3015	0.864	0.864
1078	151.2	MT1047	-	Chromosome:1138343-1138952	33866	Rv1019	1-to-1	8	2	2	1.512	1315	1268	10.3348	0.051	0.051	0.427615	0.685386	no	2	0	0	2069	1932	10.9661	0.099	0.099	0.103681	0.282842	no	2	0	0	1936	1901	10.9058	0.026	0.026	0.680447	1	no	2	0	0	5430	1904	11.8404	1.512	1.512
2426	151.2	MT2361.1	-	Chromosome:2571453-2571633	9576		noRV	6	1	1	1.512	12	16	3.80735	-0.403	0.403	0.416466	NA	no	2	0	0	18	21	4.2854	-0.223	0.223	0.625784	NA	no	2	0	0	17	14	3.9542	0.242	0.242	0.63631	1	no	2	0	0	52	28	5.32193	0.876	0.876
4126	151.2	MT3978	-	Chromosome:4332592-4333801	10697	Rv3864	1-to-1	8	5	2	1.512	12987	12618	13.6441	0.042	0.042	0.410676	0.673651	no	2	0	0	13121	14908	13.7746	-0.184	0.184	0.000275868	0.00262734	yes	2	0	0	18575	17947	14.1565	0.05	0.05	0.325908	1	no	2	0	0	37420	16022	14.7057	1.224	1.224
72	151.1	MT0071	-	Chromosome:71801-72203	28603	Rv0065	1-to-1	8	2	2	1.511	968	888	9.85798	0.124	0.124	0.134436	0.379897	no	2	0	0	692	661	9.40195	0.064	0.064	0.465844	0.707256	no	2	0	0	744	782	9.57554	-0.071	0.071	0.421582	1	no	2	0	0	1973	764	10.4184	1.367	1.367
957	150.8	MT0930	pbp-1	Chromosome:1008955-1014137	30707	Rv0907, Rv0905	2Rv-to-2MT	8	5	2	1.508	3684	3019	11.7106	0.286	0.286	2.22955e-05	0.00046833	yes	2	0	0	4434	2900	11.8404	0.612	0.612	1.07992e-19	6.09431e-18	yes	2	0	0	3092	3022	11.5779	0.033	0.033	0.635627	1	no	2	0	0	1565	3191	11.2155	-1.033	1.033
3589	150.8	MT3471	-	Chromosome:3765797-3769725	20344	Rv3363c	1-to-1	8	2	2	1.508	314	308	8.28077	0.031	0.031	0.822075	0.924791	no	2	0	0	277	278	8.11634	-0.007	0.007	0.961062	0.980727	no	2	0	0	276	276	8.10852	-0.003	0.003	0.984737	1	no	2	0	0	105	297	7.65105	-1.508	1.508
2989	150.7	MT2887	-	Chromosome:3119200-3123168	9188	Rv2820c	1-to-1	8	3	2	1.507	466	332	8.64024	0.484	0.484	7.75923e-05	0.00141046	yes	2	0	0	198	172	7.53138	0.206	0.206	0.146937	0.353061	no	2	0	0	251	218	7.87344	0.206	0.206	0.14785	1	no	2	0	0	567	232	8.64205	1.284	1.284
1262	150.6	MT1224	pruA	Chromosome:1328876-1331497	31211	Rv1187	1-to-1	8	4	2	1.506	1484	1191	10.3853	0.315	0.315	0.01331	0.0852966	no	2	0	0	2156	1838	10.9636	0.23	0.23	0.0672739	0.211652	no	2	0	0	3604	3380	11.7698	0.093	0.093	0.456153	1	no	2	0	0	762	1590	10.1997	-1.066	1.066
3550	150.6	MT3429	-	Chromosome:3708552-3709071	9429		noRV	8	2	2	1.506	1	2	0.584963	0.026	0.026	0.982515	0.992755	no	0	0	0	152	152	7.24793	0.002	0.002	0.991462	0.996999	no	2	0	0	142	112	6.98868	0.344	0.344	0.0718237	1	no	2	0	0	433	176	8.2503	1.289	1.289
2551	150.5	MT2476	lepA	Chromosome:2697865-2700579	912	Rv2404c	1-to-1	8	2	2	1.505	2313	2326	11.1796	-0.01	0.01	0.89662	0.963569	no	2	0	0	1978	2086	10.9887	-0.078	0.078	0.303412	0.556083	no	2	0	0	2258	2328	11.163	-0.042	0.042	0.579599	1	no	2	0	0	5456	1922	11.849	1.505	1.505
1049	150.4	MT1022	galU	Chromosome:1109310-1110231	28995	Rv0993	1-to-1	8	5	2	1.504	1006	1420	10.2444	-0.495	0.495	7.63863e-09	3.13931e-07	yes	2	0	0	1076	1737	10.4579	-0.691	0.691	3.88885e-16	1.70974e-14	yes	2	0	0	1614	1608	10.6537	0.005	0.005	0.957836	1	no	2	0	0	498	1412	9.89936	-1.504	1.504
1128	150.4	MT1093	-	Chromosome:1185786-1186869	35328	Rv1063c, Rv2459	2Rv-to-2MT	8	2	2	1.504	1124	1046	10.0835	0.103	0.103	0.205888	0.478657	no	2	0	0	1679	1580	10.6702	0.087	0.087	0.268574	0.515994	no	2	0	0	1660	1606	10.6733	0.046	0.046	0.570639	1	no	2	0	0	3476	1225	11.1988	1.504	1.504
3311	150.3	MT3194.1	moaD	Chromosome:3475496-3475748	9223	Rv3112	1-to-1	6	1	1	1.503	18	26	4.45943	-0.524	0.524	0.264238	NA	no	2	0	0	8	18	3.70044	-1.034	1.034	0.0556169	NA	no	1	1	0	20	20	4.32193	-0.001	0.001	0.998188	1	no	2	0	0	25	15	4.32193	0.683	0.683
3631	150.2	MT3514	-	Chromosome:3816206-3817094	20698	Rv3406	1-to-1	8	2	2	1.502	366	332	8.44708	0.134	0.134	0.300105	0.579222	no	2	0	0	628	589	9.24911	0.091	0.091	0.453915	0.697664	no	2	0	0	512	506	8.99152	0.015	0.015	0.906615	1	no	2	0	0	1778	639	10.239	1.476	1.476
4095	150.2	MT3949	-	Chromosome:4306500-4307046	24707	Rv3841, Rv1876	2Rv-to-2MT	8	4	2	1.502	15302	13432	13.8105	0.188	0.188	0.0804738	0.27967	no	2	0	0	40578	30035	15.1076	0.434	0.434	5.1022e-05	0.000620302	yes	2	0	0	40370	37858	15.2554	0.093	0.093	0.38751	1	no	2	0	0	14329	32004	14.4998	-1.159	1.159
1683	150.1	MT1634	-	Chromosome:1789979-1790390	13204	Rv1598c	1-to-1	8	2	2	1.501	1292	1238	10.3049	0.062	0.062	0.391567	0.659211	no	2	0	0	2256	2006	11.0573	0.171	0.171	0.0127346	0.062175	no	2	0	0	2276	2168	11.1176	0.069	0.069	0.319894	1	no	2	0	0	802	2290	10.5943	-1.501	1.501
3193	150.1	MT3087	-	Chromosome:3360211-3360922	29131	Rv3007c	1-to-1	8	2	2	1.501	281	286	8.1472	-0.024	0.024	0.842698	0.936028	no	2	0	0	358	352	8.47168	0.022	0.022	0.844631	0.92998	no	2	0	0	367	360	8.50581	0.028	0.028	0.811963	1	no	2	0	0	944	333	9.31854	1.501	1.501
404	150	MT0404	-	Chromosome:472871-474197	14180	Rv0393	1-to-1	6	2	2	1.5	57	46	5.6865	0.335	0.335	0.206468	NA	no	2	0	0	66	66	6.04439	-0.02	0.02	0.936779	NA	no	2	0	0	67	60	5.98868	0.148	0.148	0.580064	1	no	2	0	0	184	68	6.97728	1.435	1.435
2633	150	MT2552	-	Chromosome:2779211-2780888	958	Rv2477c	1-to-1	8	2	2	1.5	13771	13432	13.7315	0.036	0.036	0.37762	0.645471	no	2	0	0	10831	11284	13.4327	-0.059	0.059	0.149871	0.357289	no	2	0	0	11155	11565	13.4717	-0.052	0.052	0.21177	1	no	2	0	0	3956	11194	12.887	-1.5	1.5
3353	150	MT3237	nuoE	Chromosome:3508948-3512234	28831	Rv3149	1-to-1	8	4	1	1.5	2716	2633	11.3851	0.045	0.045	0.664693	0.848482	no	2	0	0	1738	2568	11.0721	-0.564	0.564	9.48351e-08	1.84831e-06	yes	2	0	0	2482	2426	11.2609	0.032	0.032	0.760556	1	no	2	0	0	950	2688	10.8289	-1.5	1.5
3724	150	MT3586	-	Chromosome:3895156-3895939	9261	Rv3482c	1-to-1	8	2	2	1.5	1915	1790	10.8553	0.098	0.098	0.130963	0.373651	no	2	0	0	1757	1564	10.6974	0.168	0.168	0.0109625	0.0553396	no	2	0	0	1724	1744	10.7599	-0.016	0.016	0.812147	1	no	2	0	0	623	1659	10.1561	-1.417	1.417
3987	150	MT3841	-	Chromosome:4178946-4180008	13215	Rv3736	1-to-1	8	2	2	1.5	763	738	9.55171	0.047	0.047	0.616361	0.819719	no	2	0	0	704	660	9.41363	0.093	0.093	0.328167	0.582261	no	2	0	0	690	693	9.43359	-0.008	0.008	0.932186	1	no	2	0	0	1983	746	10.4142	1.415	1.415
3034	149.9	MT2932	-	Chromosome:3168956-3169528	9195	Rv2863	1-to-1	5	2	2	1.499	7	6	2.70044	0.021	0.021	0.976309	NA	no	0	0	0	8	8	3	0.054	0.054	0.93502	NA	no	0	0	0	8	8	3	-0.045	0.045	0.948943	1	no	0	0	0	24	8	4	1.499	1.499
3457	149.8	MT3337	-	Chromosome:3609365-3612563	35717	Rv3239c	1-to-1	8	3	2	1.498	2331	2048	11.0964	0.187	0.187	0.00190792	0.0203781	yes	2	0	0	2008	1946	10.9491	0.045	0.045	0.460729	0.704354	no	2	0	0	2108	2039	11.0179	0.048	0.048	0.439868	1	no	2	0	0	5666	2342	11.9672	1.276	1.276
3674	149.7	MT3555	-	Chromosome:3854300-3858481	29297	Rv3449	1-to-1	8	2	2	1.497	129	106	6.87652	0.267	0.267	0.136812	0.383459	no	2	0	0	117	136	6.98299	-0.232	0.232	0.190933	0.415355	no	2	0	0	137	142	7.12412	-0.048	0.048	0.792161	1	no	2	0	0	328	138	7.86419	1.244	1.244
586	149.6	MT0585	-	Chromosome:651858-652197	11715	Rv0559c	1-to-1	8	2	2	1.496	4534	4932	12.2085	-0.122	0.122	0.126876	0.366477	no	2	0	0	5090	5098	12.3146	-0.002	0.002	0.97936	0.991157	no	2	0	0	4796	4750	12.2207	0.014	0.014	0.864084	1	no	2	0	0	1804	4366	11.5911	-1.275	1.275
860	149.6	MT0839	-	Chromosome:909519-910751	1008	Rv0817c	1-to-1	8	2	2	1.496	350	353	8.45738	-0.012	0.012	0.927947	0.971686	no	2	0	0	274	280	8.11374	-0.033	0.033	0.817736	0.914707	no	2	0	0	290	301	8.20701	-0.049	0.049	0.734199	1	no	2	0	0	97	267	7.50779	-1.462	1.462
1302	149.6	MT1264	-	Chromosome:1368319-1370361	261	Rv1226c	1-to-1	8	3	2	1.496	1235	1128	10.2064	0.131	0.131	0.0965241	0.31102	no	2	0	0	1606	1440	10.5727	0.156	0.156	0.0423475	0.153958	no	2	0	0	1322	1334	10.375	-0.015	0.015	0.856019	1	no	2	0	0	4434	1572	11.5522	1.496	1.496
3507	149.6	MT3386	-	Chromosome:3663004-3664224	18945	Rv3287c	1-to-1	8	3	2	1.496	925	936	9.86186	-0.016	0.016	0.841193	0.935456	no	2	0	0	1016	860	9.87344	0.24	0.24	0.00237992	0.0164206	yes	2	0	0	948	889	9.84314	0.091	0.091	0.26767	1	no	2	0	0	2868	1144	10.9701	1.325	1.325
3029	149.5	MT2927	-	Chromosome:3162792-3165730	32589	Rv2859c	1-to-1	8	2	2	1.495	1566	1428	10.5479	0.134	0.134	0.0461491	0.199189	no	2	0	0	1440	1326	10.4336	0.117	0.117	0.0860506	0.250083	no	2	0	0	1370	1324	10.3955	0.05	0.05	0.483929	1	no	2	0	0	514	1242	9.77808	-1.282	1.282
235	149.4	MT0237	-	Chromosome:271687-272953	1091	Rv0227c	1-to-1	8	4	2	1.494	6195	6881	12.6746	-0.151	0.151	0.00804931	0.0600748	no	2	0	0	3218	4112	11.8396	-0.354	0.354	2.03551e-09	4.66439e-08	yes	2	0	0	3761	3882	11.8999	-0.045	0.045	0.44893	1	no	2	0	0	1236	3486	11.2052	-1.494	1.494
1023	149.3	MT0994	-	Chromosome:1077245-1077938	19516	Rv0966c	1-to-1	8	2	2	1.493	1802	1830	10.8265	-0.024	0.024	0.744455	0.889592	no	2	0	0	1484	1364	10.4757	0.122	0.122	0.104602	0.284491	no	2	0	0	1452	1498	10.5265	-0.046	0.046	0.552357	1	no	2	0	0	524	1370	9.88722	-1.377	1.377
3443	149.3	MT3323	-	Chromosome:3595695-3597341	19578	Rv3225c	1-to-1	8	2	2	1.493	2923	2830	11.4901	0.047	0.047	0.458082	0.708388	no	2	0	0	3330	3294	11.6935	0.016	0.016	0.802522	0.908106	no	2	0	0	3095	3074	11.5908	0.012	0.012	0.85295	1	no	2	0	0	9272	3292	12.617	1.493	1.493
780	149.2	MT0766	-	Chromosome:833884-834492	9809	Rv0740	1-to-1	8	2	2	1.492	274	219	7.94544	0.327	0.327	0.127817	0.367789	no	2	0	0	190	254	7.79442	-0.409	0.409	0.0594849	0.195675	no	2	0	0	232	170	7.65105	0.45	0.45	0.0451535	1	no	2	0	0	67	190	7.00562	-1.491	1.491
1582	149.2	MT1534	-	Chromosome:1678707-1679064	14155	Rv1489	1-to-1	8	2	2	1.492	676	663	9.38694	0.025	0.025	0.776043	0.902441	no	2	0	0	1199	1137	10.1898	0.078	0.078	0.341526	0.596586	no	2	0	0	1178	1182	10.2046	-0.005	0.005	0.956075	1	no	2	0	0	427	1145	9.61839	-1.425	1.425
1798	149.1	MT1747	-	Chromosome:1925134-1925487	9003	Rv1706A	1-to-1	6	2	2	1.491	13	13	3.70044	0.026	0.026	0.962735	NA	no	2	0	0	14	17	3.9542	-0.235	0.235	0.658404	NA	no	2	0	0	18	11	3.85798	0.66	0.66	0.249878	1	no	2	0	0	40	15	4.78136	1.401	1.401
2255	149.1	MT2192	-	Chromosome:2393225-2393813	2747	Rv2134c	1-to-1	8	2	2	1.491	3191	3020	11.6006	0.079	0.079	0.211299	0.488039	no	2	0	0	3972	3576	11.8819	0.151	0.151	0.0152709	0.0714595	no	2	0	0	4038	3910	11.9564	0.045	0.045	0.472833	1	no	2	0	0	10875	3872	12.8481	1.491	1.491
1501	149	MT1455	-	Chromosome:1587625-1588345	13103	Rv1411c	1-to-1	8	4	2	1.49	5629	5814	12.4822	-0.047	0.047	0.388456	0.657713	no	2	0	0	6724	6369	12.6765	0.079	0.079	0.146991	0.353061	no	2	0	0	7582	7793	12.9083	-0.039	0.039	0.473061	1	no	2	0	0	2400	6276	12.0828	-1.391	1.391
240	148.9	MT0242	-	Chromosome:278012-279643	27019	Rv0232	1-to-1	8	5	2	1.489	1338	2132	10.7607	-0.672	0.672	1.12978e-16	1.15452e-14	yes	2	0	0	1462	1996	10.7557	-0.448	0.448	3.11711e-08	6.33645e-07	yes	2	0	0	1556	1471	10.5637	0.08	0.08	0.335818	1	no	2	0	0	4104	1691	11.5006	1.28	1.28
2747	148.9	MT2655	-	Chromosome:2898652-2899675	4078	Rv2578c	1-to-1	8	3	1	1.489	236	222	7.8392	0.086	0.086	0.555499	0.780842	no	2	0	0	302	246	8.09803	0.294	0.294	0.0391089	0.144829	no	2	0	0	207	199	7.66534	0.055	0.055	0.728959	1	no	2	0	0	576	206	8.61102	1.489	1.489
4116	148.9	MT3970	-	Chromosome:4319872-4320523	36563	Rv3855	1-to-1	8	5	4	1.489	2882	3271	11.5871	-0.184	0.184	0.108649	0.334256	no	2	0	0	6714	3031	12.2504	1.148	1.148	6.99153e-24	4.72053e-22	yes	2	1	1	6040	2150	11.9996	1.489	1.489	2.95246e-38	3.09049e-35	yes	2	1	1	6234	2424	12.0798	1.362	1.362
3999	148.8	MT3856	-	Chromosome:4189941-4190451	6254	Rv3749c	1-to-1	8	2	2	1.488	180	172	7.45943	0.065	0.065	0.647471	0.839103	no	2	0	0	232	218	7.81378	0.09	0.09	0.507365	0.734999	no	2	0	0	250	252	7.97154	-0.01	0.01	0.94384	1	no	2	0	0	652	264	8.8392	1.308	1.308
3588	148.7	MT3470	-	Chromosome:3765797-3769725	20038	Rv3362c	1-to-1	8	2	2	1.487	904	920	9.83289	-0.027	0.027	0.763901	0.898665	no	2	0	0	816	802	9.66	0.027	0.027	0.769244	0.897085	no	2	0	0	754	752	9.55651	0.001	0.001	0.995244	1	no	2	0	0	292	826	9.1267	-1.487	1.487
1158	148.6	MT1120	-	Chromosome:1215164-1215332	9294	Rv1089	1-to-1	5	1	1	1.486	8	12	3.32193	-0.448	0.448	0.477969	NA	no	1	0	0	13	16	3.85798	-0.274	0.274	0.64642	NA	no	2	0	0	10	13	3.52356	-0.502	0.502	0.447641	1	no	2	0	0	28	10	4.24793	1.486	1.486
350	148.5	MT0350	-	Chromosome:400251-401763	35998	Rv0336, Rv3776	2Rv-to-2MT	8	2	2	1.485	76	82	6.30378	-0.102	0.102	0.646793	0.838657	no	2	0	0	113	85	6.62936	0.419	0.419	0.0517752	0.178645	no	2	0	0	88	92	6.49185	-0.041	0.041	0.859402	1	no	2	0	0	240	86	7.34873	1.485	1.485
869	148.5	MT0848	-	Chromosome:918820-920598	19388	Rv0826	1-to-1	8	2	2	1.485	13104	12921	13.6676	0.02	0.02	0.712882	0.871194	no	2	0	0	14062	14102	13.7816	-0.004	0.004	0.938711	0.97187	no	2	0	0	13500	13550	13.7233	-0.006	0.006	0.914791	1	no	2	0	0	5022	12477	13.095	-1.312	1.312
1264	148.5	MT1226	-	Chromosome:1331578-1332451	30499	Rv1191, Rv1189, Rv1203c, Rv1204c	many-to-many	8	4	2	1.485	445	407	8.73471	0.125	0.125	0.332852	0.60886	no	2	0	0	446	436	8.78463	0.03	0.03	0.814457	0.91385	no	2	0	0	725	709	9.48583	0.03	0.03	0.809277	1	no	2	0	0	160	422	8.18488	-1.408	1.408
1874	148.5	MT1823	-	Chromosome:2004439-2005219	37526	Rv1773c	1-to-1	8	2	2	1.485	452	392	8.7211	0.205	0.205	0.0625791	0.244162	no	2	0	0	392	381	8.59432	0.041	0.041	0.713337	0.866432	no	2	0	0	472	466	8.87344	0.024	0.024	0.830383	1	no	2	0	0	1096	401	9.54786	1.454	1.454
1155	148.4	MT1118	uppS-1	Chromosome:1210829-1211618	28284	Rv1087A, Rv1086	2Rv-to-1MT	8	2	2	1.484	1770	1646	10.7381	0.104	0.104	0.140313	0.387243	no	2	0	0	2130	1950	10.9944	0.127	0.127	0.0660012	0.209179	no	2	0	0	2046	2056	11.0021	-0.006	0.006	0.935796	1	no	2	0	0	5298	1893	11.812	1.484	1.484
3104	148.4	MT2999	-	Chromosome:3238017-3262052	25808	Rv2930, Rv2931, Rv2932, Rv2933	many-to-many	8	2	2	1.484	26234	30896	14.802	-0.236	0.236	0.141188	0.38909	no	2	0	0	32272	37262	15.0854	-0.207	0.207	0.19586	0.420886	no	2	0	0	37167	38722	15.2116	-0.059	0.059	0.712282	1	no	2	0	0	12662	35422	14.5533	-1.484	1.484
4057	148.4	MT3912	-	Chromosome:4259275-4261201	1106	Rv3805c	1-to-1	8	2	2	1.484	7056	7434	12.8228	-0.075	0.075	0.101584	0.320076	no	2	0	0	8125	8530	13.0237	-0.07	0.07	0.12358	0.316784	no	2	0	0	8689	8526	13.0714	0.027	0.027	0.558544	1	no	2	0	0	2904	7314	12.3188	-1.332	1.332
215	148.3	MT0217	-	Chromosome:247497-249020	1100	Rv0207c	1-to-1	8	5	2	1.483	3610	4208	11.9326	-0.221	0.221	3.68477e-05	0.000710823	yes	2	0	0	3218	3344	11.6799	-0.055	0.055	0.311508	0.565711	no	2	0	0	3710	3753	11.8655	-0.016	0.016	0.777424	1	no	2	0	0	1152	2970	11.0091	-1.367	1.367
1121	148.3	MT1086	-	Chromosome:1178649-1178862	8939		noRV	8	4	3	1.483	260	140	7.64386	0.883	0.883	1.54988e-06	4.1561e-05	yes	2	0	0	450	161	8.25503	1.483	1.483	9.01399e-17	4.20764e-15	yes	2	1	1	187	162	7.44708	0.198	0.198	0.305373	1	no	2	0	0	206	171	7.55842	0.253	0.253
1036	148.2	MT1008	-	Chromosome:1095104-1096535	28578	Rv0980c, Rv0978c	2Rv-to-2MT	8	2	2	1.482	91	82	6.43463	0.15	0.15	0.50249	0.741864	no	2	0	0	104	106	6.71425	-0.026	0.026	0.905817	0.96043	no	2	0	0	110	114	6.80735	-0.058	0.058	0.793887	1	no	2	0	0	292	131	7.72451	1.142	1.142
1224	148.2	MT1186	-	Chromosome:1279144-1280920	38083	Rv1152	1-to-1	8	2	2	1.482	1739	1563	10.6891	0.154	0.154	0.036289	0.170445	no	2	0	0	2143	2054	11.0351	0.06	0.06	0.40182	0.647919	no	2	0	0	2153	2056	11.0393	0.066	0.066	0.367694	1	no	2	0	0	5344	1916	11.8258	1.482	1.482
3823	148.2	MT3686	cysS-2	Chromosome:4014533-4015943	32796	Rv3580c	1-to-1	8	2	2	1.482	4258	3982	12.0084	0.097	0.097	0.0751486	0.269324	no	2	0	0	4870	5010	12.2703	-0.041	0.041	0.445625	0.688758	no	2	0	0	4786	4909	12.243	-0.037	0.037	0.497965	1	no	2	0	0	13615	5418	13.2162	1.329	1.329
5	148.1	MT0005	gyrB	Chromosome:5206-7267	32893	Rv0005	1-to-1	8	2	2	1.481	20173	21201	14.3364	-0.072	0.072	0.178075	0.43955	no	2	0	0	26546	26696	14.7003	-0.008	0.008	0.880744	0.947976	no	2	0	0	28635	28936	14.8131	-0.015	0.015	0.776698	1	no	2	0	0	9972	27817	14.2057	-1.481	1.481
3475	148	MT3355	manB-1	Chromosome:3631174-3633609	29381	Rv3257c	1-to-1	8	2	2	1.48	7529	7299	12.856	0.045	0.045	0.429867	0.686951	no	2	0	0	7927	7466	12.91	0.086	0.086	0.129619	0.324348	no	2	0	0	7588	7565	12.8873	0.004	0.004	0.944711	1	no	2	0	0	2832	7787	12.3744	-1.454	1.454
3860	148	MT3720	-	Chromosome:4049973-4052126	36600	Rv3618	1-to-1	8	4	2	1.48	604	691	9.33874	-0.194	0.194	0.0634545	0.245435	no	2	0	0	727	893	9.66178	-0.297	0.297	0.00369059	0.0228756	yes	2	0	0	748	720	9.51964	0.059	0.059	0.576576	1	no	2	0	0	264	618	8.78463	-1.248	1.248
1645	147.9	MT1597	-	Chromosome:1747347-1747779	19713	Rv1546	1-to-1	8	2	2	1.479	1938	1911	10.9103	0.021	0.021	0.739264	0.887199	no	2	0	0	2112	2036	11.0182	0.053	0.053	0.394478	0.642344	no	2	0	0	1916	1883	10.8914	0.025	0.025	0.69719	1	no	2	0	0	754	1971	10.412	-1.378	1.378
2639	147.9	MT2556	-	Chromosome:2782084-2787982	30046	Rv2483c	1-to-1	8	3	2	1.479	3414	2982	11.643	0.195	0.195	0.000560895	0.0076315	yes	2	0	0	2664	2524	11.341	0.077	0.077	0.183865	0.404889	no	2	0	0	2610	2690	11.3718	-0.044	0.044	0.455343	1	no	2	0	0	7424	2748	12.3123	1.434	1.434
1976	147.6	MT1924	-	Chromosome:2121601-2122045	20531	Rv1155, Rv1875	2Rv-to-2MT	8	2	2	1.476	850	770	9.66178	0.141	0.141	0.16579	0.420539	no	2	0	0	1065	1032	10.0341	0.046	0.046	0.645344	0.825793	no	2	0	0	946	902	9.85175	0.074	0.074	0.469935	1	no	2	0	0	2965	1287	11.0539	1.202	1.202
3850	147.6	MT3712.1	folB	Chromosome:4039834-4042086	34102	Rv3607c	1-to-1	8	2	2	1.476	1228	1148	10.2143	0.098	0.098	0.232688	0.50975	no	2	0	0	1254	1142	10.2264	0.137	0.137	0.0940417	0.264365	no	2	0	0	1201	1218	10.2402	-0.019	0.019	0.819532	1	no	2	0	0	3493	1292	11.2243	1.434	1.434
1677	147.4	MT1628	-	Chromosome:1783306-1784674	20223	Rv1592c	1-to-1	8	3	2	1.474	1156	1316	10.2715	-0.187	0.187	0.00282486	0.0277423	yes	2	0	0	1825	1872	10.8521	-0.036	0.036	0.538953	0.753648	no	2	0	0	1904	1928	10.9039	-0.018	0.018	0.770788	1	no	2	0	0	5066	2022	11.7912	1.326	1.326
497	147.1	MT0496	deoC	Chromosome:568124-569344	28073	Rv0478	1-to-1	8	2	2	1.471	1338	1290	10.3597	0.053	0.053	0.44439	0.697485	no	2	0	0	1593	1582	10.6325	0.01	0.01	0.882684	0.948808	no	2	0	0	1671	1677	10.7091	-0.008	0.008	0.907186	1	no	2	0	0	4416	1644	11.5651	1.427	1.427
3103	147.1	MT2998.1	-	Chromosome:3236512-3237602	9202	Rv2929	1-to-1	8	2	2	1.471	1210	1224	10.2491	-0.018	0.018	0.868904	0.950615	no	2	0	0	694	720	9.46557	-0.055	0.055	0.622659	0.813923	no	2	0	0	618	666	9.32643	-0.104	0.104	0.369776	1	no	2	0	0	249	633	8.78463	-1.342	1.342
1044	146.9	MT1017	-	Chromosome:1105154-1106315	8926	Rv0988	1-to-1	8	2	2	1.469	2148	1990	11.0147	0.109	0.109	0.178331	0.43955	no	2	0	0	1201	1118	10.1793	0.104	0.104	0.223917	0.460125	no	2	0	0	1038	1126	10.0795	-0.116	0.116	0.190289	1	no	2	0	0	436	1098	9.58308	-1.341	1.341
2653	146.8	MT2570	-	Chromosome:2804245-2806470	29390	Rv2495c	1-to-1	8	2	2	1.468	8357	7448	12.9481	0.167	0.167	0.0170686	0.101154	no	2	0	0	8336	8068	13.0018	0.047	0.047	0.499574	0.728727	no	2	0	0	8582	8568	13.0659	0.002	0.002	0.976448	1	no	2	0	0	23048	9974	14.0111	1.209	1.209
3529	146.8	MT3408	upp	Chromosome:3691361-3691985	32746	Rv3309c	1-to-1	8	2	2	1.468	482	476	8.90388	0.018	0.018	0.847077	0.937587	no	2	0	0	540	555	9.09672	-0.036	0.036	0.688615	0.855621	no	2	0	0	554	492	9.03067	0.169	0.169	0.0751118	1	no	2	0	0	1496	622	10.0485	1.265	1.265
1209	146.7	MT1170	-	Chromosome:1264580-1264985	8947		noRV	6	2	1	1.467	32	46	5.2854	-0.532	0.532	0.0751027	NA	no	2	0	0	42	44	5.42626	-0.08	0.08	0.785021	NA	no	2	0	0	42	47	5.47573	-0.19	0.19	0.536593	1	no	2	0	0	114	63	6.46761	0.856	0.856
3783	146.7	MT3645	-	Chromosome:3971641-3977588	22837	Rv3541c	1-to-1	8	6	1	1.467	1029	1647	10.3859	-0.677	0.677	7.63292e-09	3.13931e-07	yes	2	0	0	839	1642	10.2767	-0.969	0.969	2.31171e-16	1.04054e-14	yes	2	0	0	1260	1176	10.2503	0.101	0.101	0.397943	1	no	2	0	0	428	1175	9.64656	-1.467	1.467
183	146.6	MT0186	-	Chromosome:207569-209784	19780	Rv0177	1-to-1	8	2	2	1.466	4078	4372	12.0447	-0.101	0.101	0.0646296	0.247583	no	2	0	0	3222	3538	11.7228	-0.134	0.134	0.0159019	0.0736827	no	2	0	0	3236	3422	11.7009	-0.081	0.081	0.154694	1	no	2	0	0	1204	3322	11.144	-1.466	1.466
3546	146.6	MT3426	-	Chromosome:3704602-3705507	19476	Rv3324A	1-to-1	8	2	2	1.466	0	0	-3.32193	0	0	0.468249	0.716201	no	0	0	0	214	191	7.66178	0.159	0.159	0.384797	0.634873	no	2	0	0	194	167	7.49586	0.216	0.216	0.263879	1	no	2	0	0	78	170	6.9542	-1.133	1.133
2584	146.5	MT2508	-	Chromosome:2725693-2729599	33662	Rv2434c	1-to-1	8	2	2	1.465	710	664	9.42417	0.097	0.097	0.272143	0.553212	no	2	0	0	728	798	9.57554	-0.13	0.13	0.133872	0.332373	no	2	0	0	769	760	9.57837	0.018	0.018	0.839732	1	no	2	0	0	279	758	9.0182	-1.465	1.465
1425	146.4	MT1379	murI	Chromosome:1505608-1507104	988	Rv1338	1-to-1	8	2	2	1.464	2064	2018	10.9951	0.034	0.034	0.639113	0.834526	no	2	0	0	2121	2013	11.0133	0.074	0.074	0.300689	0.553509	no	2	0	0	2102	2068	11.0258	0.022	0.022	0.759082	1	no	2	0	0	5844	2289	11.9896	1.353	1.353
1500	146.4	MT1454	-	Chromosome:1584361-1587620	37471	Rv1410c	1-to-1	8	3	2	1.464	16652	16492	14.0165	0.014	0.014	0.789627	0.907472	no	2	0	0	19901	18864	14.2425	0.077	0.077	0.14121	0.345352	no	2	0	0	21082	21080	14.3637	0	0	0.999984	1	no	2	0	0	7208	17686	13.6035	-1.294	1.294
3028	146.4	MT2926	-	Chromosome:3162792-3165730	35701	Rv2858c	1-to-1	8	2	2	1.464	3244	2948	11.5962	0.138	0.138	0.0237927	0.129253	no	2	0	0	2972	2946	11.5309	0.012	0.012	0.843812	0.929854	no	2	0	0	3063	2922	11.5471	0.067	0.067	0.286708	1	no	2	0	0	1075	2690	10.8784	-1.32	1.32
1678	146.3	MT1629	-	Chromosome:1784903-1785437	33235	Rv1593c	1-to-1	8	2	2	1.463	1462	1288	10.4252	0.181	0.181	0.117438	0.350185	no	2	0	0	3534	3396	11.7586	0.057	0.057	0.611709	0.809171	no	2	0	0	3516	3320	11.7389	0.082	0.082	0.470972	1	no	2	0	0	8588	3115	12.5146	1.463	1.463
3428	146.2	MT3308	-	Chromosome:3584297-3585521	307	Rv3212	1-to-1	8	2	2	1.462	7156	6784	12.7669	0.077	0.077	0.159493	0.412477	no	2	0	0	13658	13299	13.7184	0.039	0.039	0.471467	0.711055	no	2	0	0	13454	13280	13.7064	0.018	0.018	0.734196	1	no	2	0	0	4966	11187	12.9795	-1.174	1.174
3897	146.1	MT3756.1	-	Chromosome:4086919-4087228	114	Rv3654c	1-to-1	8	2	2	1.461	93	88	6.49985	0.071	0.071	0.705562	0.867948	no	2	0	0	156	163	7.31741	-0.07	0.07	0.673409	0.846744	no	2	0	0	136	134	7.07682	0.012	0.012	0.945789	1	no	2	0	0	426	206	8.30378	1.051	1.051
2086	146	MT2031	-	Chromosome:2218204-2220497	33799	Rv1979c, Rv1999c	2Rv-to-2MT	8	2	2	1.46	3028	3337	11.6359	-0.141	0.141	0.100812	0.31857	no	2	0	0	3596	4082	11.9065	-0.183	0.183	0.0320843	0.125063	no	2	0	0	3920	3848	11.9233	0.027	0.027	0.7521	1	no	2	0	0	1600	4388	11.5479	-1.46	1.46
1465	145.9	MT1419	-	Chromosome:1547689-1555832	8965	Rv1375	1-to-1	8	2	2	1.459	1166	1092	10.1408	0.094	0.094	0.307139	0.586511	no	2	0	0	1068	1030	10.0348	0.049	0.049	0.601631	0.801808	no	2	0	0	1050	1101	10.0708	-0.066	0.066	0.488462	1	no	2	0	0	2930	1197	11.0109	1.293	1.293
1497	145.8	MT1451	sun	Chromosome:1582019-1584328	28274	Rv1407	1-to-1	8	4	2	1.458	1996	1738	10.8665	0.201	0.201	0.00516451	0.0435871	yes	2	0	0	1635	1434	10.5836	0.189	0.189	0.0101075	0.0522082	no	2	0	0	1404	1351	10.4278	0.055	0.055	0.474975	1	no	2	0	0	3580	1304	11.2538	1.458	1.458
2013	145.6	MT1960	fur-1	Chromosome:2153439-2153892	33479	Rv1909c	1-to-1	8	2	2	1.456	331	310	8.32418	0.09	0.09	0.391586	0.659211	no	2	0	0	706	703	9.46046	0.008	0.008	0.927968	0.967535	no	2	0	0	653	623	9.31741	0.071	0.071	0.457306	1	no	2	0	0	1937	757	10.3955	1.355	1.355
1118	145.5	MT1083.2	-	Chromosome:1176611-1177288	34596	Rv1055, Rv1054	2Rv-to-2MT	8	4	2	1.455	2328	2348	11.1911	-0.012	0.012	0.842235	0.935876	no	2	0	0	2556	2134	11.1954	0.261	0.261	2.75695e-05	0.000347467	yes	2	0	0	2087	2099	11.0314	-0.005	0.005	0.932781	1	no	2	0	0	6602	2406	12.137	1.455	1.455
1433	145.5	MT1388	-	Chromosome:1510663-1513820	6490	Rv1346	1-to-1	8	2	2	1.455	3800	4258	11.9762	-0.165	0.165	0.410919	0.67374	no	2	0	0	4487	4240	12.0913	0.081	0.081	0.683979	0.852661	no	2	0	0	5288	5629	12.4143	-0.09	0.09	0.652138	1	no	2	0	0	1636	3357	11.2857	-1.037	1.037
182	145.4	MT0185	-	Chromosome:207569-209784	6306	Rv0176	1-to-1	8	2	2	1.454	4582	4578	12.1611	0.001	0.001	0.983931	0.993231	no	2	0	0	3878	4284	11.9947	-0.144	0.144	0.0407438	0.149711	no	2	0	0	4105	4124	12.0065	-0.008	0.008	0.909405	1	no	2	0	0	1601	4385	11.5474	-1.454	1.454
2684	145.4	MT2598	-	Chromosome:2833171-2835418	33072	Rv2522c	1-to-1	8	3	2	1.454	2932	2517	11.4118	0.221	0.221	0.00218989	0.0227708	yes	2	0	0	2458	2390	11.2432	0.04	0.04	0.583908	0.788202	no	2	0	0	2246	2318	11.1561	-0.047	0.047	0.531764	1	no	2	0	0	890	2126	10.5584	-1.244	1.244
326	145.3	MT0327	-	Chromosome:382550-382937	2490	Rv0313	1-to-1	8	4	2	1.453	6234	5744	12.5481	0.118	0.118	0.0517566	0.215757	no	2	0	0	8168	6918	12.8809	0.24	0.24	6.66534e-05	0.000797521	yes	2	0	0	6802	6818	12.7334	-0.003	0.003	0.959253	1	no	2	0	0	18921	6912	13.6569	1.453	1.453
1772	145.1	MT1723	-	Chromosome:1898323-1902201	25562	Rv1683	1-to-1	8	3	2	1.451	9057	7686	13.0313	0.237	0.237	4.24064e-08	1.51263e-06	yes	2	0	0	7214	7157	12.8109	0.011	0.011	0.795464	0.903937	no	2	0	0	6939	7150	12.7823	-0.044	0.044	0.322968	1	no	2	0	0	19729	7918	13.7548	1.317	1.317
1794	145.1	MT1744	-	Chromosome:1919932-1922258	36911	Rv1704c	1-to-1	8	2	2	1.451	3034	3386	11.6484	-0.158	0.158	0.00905658	0.0654138	no	2	0	0	2032	2188	11.043	-0.107	0.107	0.0880861	0.255018	no	2	0	0	2108	2160	11.0593	-0.036	0.036	0.582411	1	no	2	0	0	744	2014	10.4294	-1.439	1.439
1394	145	MT1351	atpC	Chromosome:1466855-1467221	519	Rv1311	1-to-1	8	2	2	1.45	6018	6498	12.6115	-0.11	0.11	0.107413	0.331534	no	2	0	0	3613	3600	11.8164	0.005	0.005	0.943161	0.973278	no	2	0	0	3471	3396	11.7455	0.033	0.033	0.641129	1	no	2	0	0	1324	3566	11.2556	-1.431	1.431
1856	145	MT1802	-	Chromosome:1982215-1985053	21884		noRV	8	4	2	1.45	5306	5116	12.3473	0.053	0.053	0.365193	0.635102	no	2	0	0	5762	4656	12.3468	0.308	0.308	1.37785e-07	2.65798e-06	yes	2	0	0	4636	4683	12.186	-0.015	0.015	0.795289	1	no	2	0	0	2223	6067	12.0172	-1.45	1.45
2145	145	MT2086	-	Chromosome:2275119-2276841	30502	Rv2027c	1-to-1	8	2	2	1.45	612	616	9.26209	-0.007	0.007	0.945114	0.976927	no	2	0	0	560	611	9.19353	-0.124	0.124	0.201316	0.428109	no	2	0	0	574	660	9.26913	-0.198	0.198	0.0482537	1	no	2	0	0	1368	500	9.86728	1.45	1.45
921	144.9	MT0899	-	Chromosome:972558-975982	36603	Rv0876c	1-to-1	8	2	2	1.449	2952	2921	11.5199	0.015	0.015	0.792844	0.908547	no	2	0	0	3889	3690	11.8878	0.076	0.076	0.167926	0.382718	no	2	0	0	3964	3829	11.928	0.049	0.049	0.384059	1	no	2	0	0	10612	3896	12.8246	1.445	1.445
1643	144.9	MT1596	-	Chromosome:1746246-1747050	37582	Rv1544, Rv1543, Rv1548c	many-to-many	8	2	2	1.449	4138	3903	11.9732	0.085	0.085	0.326735	0.604692	no	2	0	0	4130	3848	11.9618	0.101	0.101	0.241605	0.483326	no	2	0	0	3728	3586	11.8364	0.055	0.055	0.527341	1	no	2	0	0	1506	3806	11.375	-1.332	1.332
4014	144.9	MT3871	-	Chromosome:4201894-4204253	37543	Rv3764c	1-to-1	8	2	2	1.449	1046	904	9.92926	0.207	0.207	0.0100163	0.0703931	no	2	0	0	975	1031	9.97011	-0.082	0.082	0.308506	0.56188	no	2	0	0	949	1020	9.94325	-0.104	0.104	0.214611	1	no	2	0	0	2576	944	10.7814	1.449	1.449
2472	144.8	MT2401	-	Chromosome:2608951-2609908	12830	Rv2338c, Rv2337c	2Rv-to-2MT	8	2	2	1.448	1398	1436	10.4686	-0.036	0.036	0.771138	0.90174	no	2	0	0	552	494	9.03067	0.162	0.162	0.224897	0.461388	no	2	0	0	438	439	8.77643	0.001	0.001	0.995548	1	no	2	0	0	1201	440	9.68036	1.448	1.448
3772	144.8	MT3632	-	Chromosome:3958026-3961087	12969	Rv3529c	1-to-1	8	6	2	1.448	922	1958	10.4919	-1.085	1.085	9.35332e-22	1.53761e-19	yes	2	1	1	1596	4354	11.5387	-1.448	1.448	2.44086e-39	3.0763e-37	yes	2	1	1	3098	3074	11.5915	0.012	0.012	0.915056	1	no	2	0	0	1888	2266	11.0203	-0.264	0.264
613	144.7	MT0611	-	Chromosome:679839-680526	12573	Rv0583c	1-to-1	8	3	2	1.447	382	436	8.67596	-0.193	0.193	0.111424	0.339011	no	2	0	0	256	295	8.10591	-0.205	0.205	0.114439	0.30111	no	2	0	0	334	350	8.41785	-0.064	0.064	0.623128	1	no	2	0	0	112	304	7.70044	-1.447	1.447
1470	144.6	MT1424	pyrB	Chromosome:1547689-1555832	33455	Rv1380	1-to-1	8	2	2	1.446	536	534	9.0634	0.006	0.006	0.955793	0.980961	no	2	0	0	402	432	8.7039	-0.11	0.11	0.33138	0.586036	no	2	0	0	477	510	8.94691	-0.095	0.095	0.405734	1	no	2	0	0	1096	498	9.63844	1.136	1.136
2860	144.6	MT2765	ceoB	Chromosome:3004286-3005629	28811	Rv2691, Rv2692	2Rv-to-2MT	8	2	2	1.446	1668	1738	10.7339	-0.06	0.06	0.418085	0.678156	no	2	0	0	1494	1475	10.5358	0.019	0.019	0.798445	0.905495	no	2	0	0	1518	1510	10.5641	0.008	0.008	0.91602	1	no	2	0	0	585	1590	10.0868	-1.446	1.446
3908	144.6	MT3765	-	Chromosome:4093522-4096733	36811	Rv3663c, Rv3664c	2Rv-to-2MT	8	2	2	1.446	477	462	8.87498	0.048	0.048	0.691378	0.863024	no	2	0	0	375	320	8.44087	0.229	0.229	0.0704086	0.217852	no	2	0	0	334	283	8.26913	0.245	0.245	0.0692694	1	no	2	0	0	140	292	7.75489	-1.08	1.08
367	144.5	MT0368	hspR	Chromosome:422511-424079	33432	Rv0353	1-to-1	8	2	2	1.445	2381	2678	11.3046	-0.169	0.169	0.065322	0.248449	no	2	0	0	2178	2345	11.1431	-0.107	0.107	0.246094	0.490244	no	2	0	0	2059	2124	11.0303	-0.044	0.044	0.641582	1	no	2	0	0	5928	2196	11.988	1.432	1.432
1616	144.4	MT1568	-	Chromosome:1709798-1710758	29866	Rv1518, Rv1520, Rv1516c	many-to-many	8	2	2	1.444	184	169	7.46352	0.119	0.119	0.487945	0.730372	no	2	0	0	252	262	8.00562	-0.055	0.055	0.73522	0.876964	no	2	0	0	274	232	7.98299	0.226	0.226	0.180951	1	no	2	0	0	684	294	8.93369	1.223	1.223
3288	144.3	MT3174.1	-	Chromosome:3453149-3453257	9648		noRV	5	2	2	1.443	8	8	3	0.026	0.026	0.964822	NA	no	0	0	0	15	12	3.75489	0.379	0.379	0.470024	NA	no	2	0	0	14	9	3.52356	0.707	0.707	0.229222	1	no	1	0	0	40	16	4.80735	1.381	1.381
1310	144.2	MT1271	-	Chromosome:1375717-1376323	37966	Rv1233c	1-to-1	8	3	2	1.442	4640	4358	12.1354	0.091	0.091	0.257403	0.537771	no	2	0	0	5796	5254	12.4318	0.142	0.142	0.0747776	0.227143	no	2	0	0	4948	4978	12.277	-0.009	0.009	0.91042	1	no	2	0	0	2138	5222	11.8455	-1.291	1.291
2310	144.2	MT2245	-	Chromosome:2449448-2450663	36809	Rv2190c	1-to-1	8	2	2	1.442	20301	21052	14.3357	-0.052	0.052	0.244609	0.525492	no	2	0	0	16252	16594	14.0034	-0.03	0.03	0.50674	0.734999	no	2	0	0	16682	17742	14.0711	-0.089	0.089	0.050506	1	no	2	0	0	5979	14003	13.2864	-1.227	1.227
2647	144.2	MT2564	-	Chromosome:2796741-2801739	37334	Rv2490c	1-to-1	8	2	1	1.442	591	512	9.10722	0.206	0.206	0.126277	0.365304	no	2	0	0	685	812	9.54786	-0.243	0.243	0.0651825	0.208155	no	2	0	0	736	726	9.51373	0.024	0.024	0.856556	1	no	2	0	0	1870	970	10.4717	0.941	0.941
1089	144	MT1057	kdpD	Chromosome:1148261-1151763	36244	Rv1028c	1-to-1	8	3	2	1.44	796	726	9.57175	0.133	0.133	0.081702	0.281698	no	2	0	0	1064	952	9.97728	0.16	0.16	0.027717	0.111725	no	2	0	0	1178	1144	10.1812	0.041	0.041	0.580697	1	no	2	0	0	2738	1010	10.8719	1.44	1.44
1989	143.9	MT1935	-	Chromosome:2133478-2135571	12733	Rv1887	1-to-1	8	2	2	1.439	17652	17512	14.1018	0.011	0.011	0.790824	0.908085	no	2	0	0	18022	17456	14.1146	0.046	0.046	0.287162	0.537417	no	2	0	0	18545	18451	14.1751	0.008	0.008	0.860685	1	no	2	0	0	6646	18003	13.5892	-1.437	1.437
3844	143.9	MT3707	panC	Chromosome:4035992-4038423	24887	Rv3602c	1-to-1	8	4	2	1.439	1677	1579	10.6689	0.086	0.086	0.22638	0.502314	no	2	0	0	1694	2016	10.8572	-0.251	0.251	0.000337925	0.0031012	yes	2	0	0	2101	2104	11.0379	-0.002	0.002	0.972291	1	no	2	0	0	729	1974	10.4003	-1.439	1.439
1688	143.8	MT1639	hisA	Chromosome:1794203-1794938	34101	Rv1603	1-to-1	8	3	2	1.438	3016	2809	11.508	0.104	0.104	0.104501	0.325737	no	2	0	0	3156	2918	11.5684	0.113	0.113	0.0768801	0.230701	no	2	0	0	2782	2816	11.4507	-0.019	0.019	0.772327	1	no	2	0	0	8204	3025	12.4549	1.438	1.438
1792	143.8	MT1742	-	Chromosome:1919657-1919873	9539		noRV	6	2	1	1.438	29	26	4.78136	0.202	0.202	0.541008	NA	no	2	0	0	60	55	5.84549	0.137	0.137	0.619448	NA	no	2	0	0	65	49	5.83289	0.396	0.396	0.174365	1	no	2	0	0	162	86	6.9542	0.927	0.927
2237	143.8	MT2174	-	Chromosome:2373480-2375308	8167	Rv2114	1-to-1	8	3	2	1.438	1054	1240	10.1636	-0.237	0.237	0.00844184	0.062341	no	2	0	0	624	708	9.37938	-0.182	0.182	0.0592421	0.195287	no	2	0	0	768	813	9.62662	-0.079	0.079	0.414665	1	no	2	0	0	232	620	8.73471	-1.429	1.429
487	143.7	MT0486	cmaC	Chromosome:562295-563159	34018	Rv0469, Rv0470c, Rv0645c	many-to-many	8	3	2	1.437	5438	6066	12.4898	-0.158	0.158	0.00458142	0.040098	yes	2	0	0	6166	5716	12.5365	0.11	0.11	0.0486434	0.170771	no	2	0	0	5682	5856	12.4941	-0.043	0.043	0.44411	1	no	2	0	0	2275	5500	11.9246	-1.271	1.271
1085	143.7	MT1054	-	Chromosome:1145901-1148022	33441	Rv1026	1-to-1	8	2	2	1.437	1142	1194	10.1898	-0.062	0.062	0.514835	0.750999	no	2	0	0	942	956	9.89026	-0.022	0.022	0.822021	0.917915	no	2	0	0	1038	1040	10.021	-0.004	0.004	0.964831	1	no	2	0	0	375	1020	9.44605	-1.437	1.437
2375	143.7	MT2314	-	Chromosome:2525242-2525746	12761	Rv2253	1-to-1	6	2	1	1.437	99	93	6.58496	0.091	0.091	0.695202	NA	no	2	0	0	51	66	5.87036	-0.369	0.369	0.152412	NA	no	2	0	0	62	60	5.93074	0.039	0.039	0.883888	1	no	2	0	0	140	72	6.72792	0.965	0.965
2006	143.4	MT1954	-	Chromosome:2147555-2148059	67	Rv1903	1-to-1	8	2	2	1.434	328	402	8.51175	-0.299	0.299	0.0404082	0.183855	no	2	0	0	470	438	8.82655	0.103	0.103	0.469584	0.710411	no	2	0	0	406	457	8.75322	-0.17	0.17	0.249236	1	no	2	0	0	172	422	8.21432	-1.278	1.278
3859	143.4	MT3719	-	Chromosome:4049973-4052126	26425	Rv3617	1-to-1	8	2	2	1.434	952	1116	10.014	-0.227	0.227	0.00805278	0.0600748	no	2	0	0	1102	1158	10.1421	-0.072	0.072	0.393157	0.641258	no	2	0	0	1052	1066	10.0485	-0.017	0.017	0.850781	1	no	2	0	0	410	900	9.35535	-1.141	1.141
1468	143.3	MT1422	-	Chromosome:1547689-1555832	13684	Rv1378c	1-to-1	8	5	2	1.433	1914	1967	10.9222	-0.039	0.039	0.632242	0.829462	no	2	0	0	3132	2686	11.5063	0.222	0.222	0.00481584	0.0285109	yes	2	0	0	2181	2136	11.0758	0.03	0.03	0.714083	1	no	2	0	0	7348	2722	12.2978	1.433	1.433
2252	143.3	MT2189	-	Chromosome:2391092-2391800	25643	Rv2131c	1-to-1	8	2	2	1.433	3588	3454	11.7818	0.055	0.055	0.43047	0.687624	no	2	0	0	4874	4494	12.1935	0.117	0.117	0.0907336	0.259266	no	2	0	0	4644	4514	12.1608	0.04	0.04	0.567157	1	no	2	0	0	12336	4570	13.0452	1.433	1.433
3170	143.3	MT3064	-	Chromosome:3337553-3338198	35359	Rv2986c	1-to-1	8	2	2	1.433	19356	19977	14.2635	-0.045	0.045	0.627967	0.826721	no	2	0	0	14261	16649	13.9158	-0.223	0.223	0.0173442	0.0781624	no	2	0	0	16688	16750	14.0292	-0.005	0.005	0.955639	1	no	2	0	0	5278	13593	13.2039	-1.364	1.364
4058	143.3	MT3913	-	Chromosome:4261247-4262156	1107	Rv3806c	1-to-1	8	2	2	1.433	3698	3642	11.8416	0.022	0.022	0.682134	0.857715	no	2	0	0	4233	4648	12.1165	-0.135	0.135	0.0105554	0.0536423	no	2	0	0	4496	4444	12.1261	0.016	0.016	0.760742	1	no	2	0	0	1576	3706	11.3669	-1.241	1.241
1787	143.2	MT1737	-	Chromosome:1913531-1914491	627	Rv1698	1-to-1	8	2	2	1.432	3272	3420	11.7082	-0.063	0.063	0.490564	0.732467	no	2	0	0	2758	3082	11.5118	-0.16	0.16	0.0822873	0.242035	no	2	0	0	2752	2624	11.3923	0.068	0.068	0.466518	1	no	2	0	0	1023	2666	10.849	-1.382	1.382
2033	142.9	MT1981	-	Chromosome:2179791-2180583	25744	Rv1930c, Rv1931c	2Rv-to-2MT	8	3	2	1.429	229	201	7.74819	0.193	0.193	0.178271	0.43955	no	2	0	0	315	297	8.25739	0.084	0.084	0.532062	0.752048	no	2	0	0	410	374	8.61471	0.136	0.136	0.312017	1	no	2	0	0	846	323	9.19106	1.395	1.395
59	142.8	MT0060	ssb	Chromosome:58529-59024	36997	Rv0054	1-to-1	8	4	2	1.428	4538	4540	12.1482	-0.001	0.001	0.981576	0.99232	no	2	0	0	3318	3910	11.8194	-0.237	0.237	0.000101125	0.00114821	yes	2	0	0	3874	3886	11.9218	-0.004	0.004	0.948886	1	no	2	0	0	1444	3893	11.3818	-1.428	1.428
797	142.8	MT0777	mmsA	Chromosome:846561-848094	35285	Rv0753c	1-to-1	8	4	2	1.428	1224	1236	10.2644	-0.016	0.016	0.83855	0.935216	no	2	0	0	1425	1326	10.4257	0.104	0.104	0.16811	0.382728	no	2	0	0	1124	1094	10.115	0.036	0.036	0.653621	1	no	2	0	0	3834	1512	11.3842	1.344	1.344
3523	142.8	MT3402	lpdA-2	Chromosome:3684358-3685774	36694	Rv3303c	1-to-1	8	4	3	1.428	2588	2692	11.3663	-0.056	0.056	0.373899	0.643075	no	2	0	0	4408	4338	12.0944	0.023	0.023	0.705698	0.864504	no	2	0	0	2051	2039	10.9979	0.007	0.007	0.91546	1	no	2	0	0	1646	1952	10.813	-0.253	0.253
2764	142.6	MT2671	ruvC	Chromosome:2919342-2921527	714	Rv2594c	1-to-1	8	2	2	1.426	2643	3004	11.4633	-0.184	0.184	0.0396851	0.181438	no	2	0	0	2606	2586	11.3421	0.011	0.011	0.902396	0.958954	no	2	0	0	2300	2381	11.1926	-0.05	0.05	0.583478	1	no	2	0	0	972	2311	10.6808	-1.253	1.253
3364	142.5	MT3248	-	Chromosome:3524895-3526956	11842	Rv3159c	1Rv-to-2MT	8	5	2	1.425	24478	31363	14.769	-0.358	0.358	2.51401e-05	0.000516602	yes	2	0	0	40137	38070	15.255	0.076	0.076	0.367797	0.621098	no	2	0	0	29264	26780	14.7743	0.128	0.128	0.131662	1	no	2	0	0	14956	33149	14.5539	-1.149	1.149
3562	142.5	MT3440	trpS	Chromosome:3720228-3721239	15363	Rv3336c	1-to-1	8	2	2	1.425	3635	3698	11.8402	-0.025	0.025	0.670665	0.852938	no	2	0	0	4808	4716	12.2174	0.028	0.028	0.63048	0.818347	no	2	0	0	4688	4566	12.1759	0.037	0.037	0.529768	1	no	2	0	0	1790	4532	11.6262	-1.34	1.34
3346	142.4	MT3229	-	Chromosome:3504602-3505130	6774	Rv3142c	1-to-1	8	4	2	1.424	1702	1961	10.8388	-0.206	0.206	0.00363158	0.0339877	yes	2	0	0	1648	1738	10.7254	-0.075	0.075	0.291589	0.54257	no	2	0	0	1950	1872	10.9001	0.06	0.06	0.406734	1	no	2	0	0	614	1649	10.144	-1.424	1.424
4001	142.4	MT3858	-	Chromosome:4191068-4191371	9701		noRV	8	2	2	1.424	123	100	6.8009	0.3	0.3	0.123398	0.361121	no	2	0	0	166	160	7.34873	0.05	0.05	0.781347	0.900346	no	2	0	0	160	162	7.33092	-0.001	0.001	0.996587	1	no	2	0	0	446	167	8.25974	1.411	1.411
505	142.3	MT0504	-	Chromosome:576795-578786	33843	Rv0486	1-to-1	8	2	2	1.423	6714	6164	12.6526	0.124	0.124	0.0205793	0.115789	no	2	0	0	8950	8372	13.0803	0.096	0.096	0.0684513	0.21425	no	2	0	0	8914	8614	13.0974	0.049	0.049	0.359729	1	no	2	0	0	23558	8786	13.9812	1.423	1.423
3571	142.2	MT3449.2	-	Chromosome:3735336-3735686	9666		noRV	6	2	2	1.422	52	57	5.76818	-0.142	0.142	0.67194	NA	no	2	0	0	36	33	5.10852	0.119	0.119	0.743653	NA	no	2	0	0	34	39	5.18982	-0.202	0.202	0.592925	1	no	2	0	0	14	34	4.58496	-1.357	1.357
3847	142.2	MT3710	-	Chromosome:4039834-4042086	1033	Rv3605c	1-to-1	8	2	2	1.422	1235	1122	10.2027	0.139	0.139	0.112029	0.339935	no	2	0	0	1270	1098	10.2095	0.209	0.209	0.0174858	0.0786596	no	2	0	0	1201	1184	10.2198	0.022	0.022	0.808993	1	no	2	0	0	3403	1278	11.1926	1.413	1.413
1360	142.1	MT1318	-	Chromosome:1431150-1436748	37613	Rv1281c	1-to-1	8	2	2	1.421	2453	2392	11.2423	0.037	0.037	0.552672	0.779486	no	2	0	0	1984	1960	10.9454	0.017	0.017	0.78886	0.901384	no	2	0	0	1896	1953	10.9103	-0.044	0.044	0.505553	1	no	2	0	0	740	1704	10.255	-1.202	1.202
3025	142.1	MT2923	-	Chromosome:3160893-3162012	18672	Rv2856	1-to-1	8	2	2	1.421	1262	1414	10.3859	-0.166	0.166	0.0502416	0.211488	no	2	0	0	1422	1440	10.4828	-0.017	0.017	0.844025	0.929854	no	2	0	0	1478	1459	10.5201	0.019	0.019	0.822927	1	no	2	0	0	529	1286	9.82575	-1.276	1.276
1749	142	MT1701	-	Chromosome:1866209-1872590	36280	Rv1664, Rv1662, Rv1661	many-to-many	8	2	2	1.42	3138	3020	11.5882	0.057	0.057	0.55695	0.781178	no	2	0	0	3449	2990	11.6526	0.206	0.206	0.0324733	0.126189	no	2	0	0	3316	3190	11.6676	0.057	0.057	0.560606	1	no	2	0	0	9234	4162	12.7095	1.149	1.149
1921	142	MT1867	-	Chromosome:2060145-2062065	14436	Rv1819c	1-to-1	8	3	2	1.42	1505	1642	10.6198	-0.125	0.125	0.0925938	0.305427	no	2	0	0	1145	1202	10.1966	-0.071	0.071	0.357858	0.610402	no	2	0	0	1287	1436	10.411	-0.158	0.158	0.0423357	1	no	2	0	0	447	1198	9.68387	-1.42	1.42
1578	141.9	MT1532	hemH	Chromosome:1675172-1677039	28680	Rv1485	1-to-1	8	2	2	1.419	2038	1965	10.9669	0.052	0.052	0.487836	0.730372	no	2	0	0	1943	2137	10.9944	-0.137	0.137	0.0657704	0.20881	no	2	0	0	2002	2031	10.9776	-0.021	0.021	0.784297	1	no	2	0	0	738	1951	10.3929	-1.419	1.419
3294	141.9	MT3179	-	Chromosome:3459768-3460245	35235	Rv1725c, Rv3095	2Rv-to-2MT	8	3	2	1.419	2658	3084	11.4873	-0.214	0.214	0.0010509	0.0127764	yes	2	0	0	2814	2609	11.4049	0.11	0.11	0.0932137	0.26251	no	2	0	0	2766	2534	11.3718	0.126	0.126	0.0596884	1	no	2	0	0	1053	2420	10.762	-1.201	1.201
3521	141.9	MT3400	-	Chromosome:3681747-3682413	33503	Rv3301c	1-to-1	8	3	2	1.419	1828	1898	10.8634	-0.053	0.053	0.377557	0.645471	no	2	0	0	3813	3506	11.8374	0.122	0.122	0.0285767	0.114701	no	2	0	0	3406	3442	11.7415	-0.015	0.015	0.788013	1	no	2	0	0	1424	3770	11.3426	-1.402	1.402
1027	141.8	MT0998	-	Chromosome:1077987-1081697	19209	Rv0970	1-to-1	8	3	2	1.418	2004	2312	11.0755	-0.208	0.208	0.0118564	0.079309	no	2	0	0	3164	3046	11.6004	0.055	0.055	0.499517	0.728727	no	2	0	0	2647	2823	11.4173	-0.093	0.093	0.260536	1	no	2	0	0	6644	2486	12.1564	1.418	1.418
298	141.7	MT0297	-	Chromosome:342245-349994	35493	Rv0284	1-to-1	8	2	2	1.417	28055	33368	14.9065	-0.25	0.25	0.0160117	0.0971751	no	2	0	0	56562	58824	15.8161	-0.057	0.057	0.585631	0.789185	no	2	0	0	63101	62867	15.9427	0.005	0.005	0.958839	1	no	2	0	0	21179	45814	15.0317	-1.113	1.113
472	141.5	MT0471	-	Chromosome:546823-548252	8684	Rv0455c	1-to-1	8	2	2	1.415	1776	1828	10.8154	-0.042	0.042	0.639375	0.834526	no	2	0	0	1898	1885	10.8853	0.011	0.011	0.904708	0.959902	no	2	0	0	2042	2036	10.9936	0.004	0.004	0.963114	1	no	2	0	0	715	1626	10.1929	-1.193	1.193
3122	141.4	MT3018	-	Chromosome:3285823-3294275	31647	Rv2946c, Rv2948c, Rv2950c, Rv2947c	many-to-many	8	4	2	1.414	22428	23891	14.4993	-0.091	0.091	0.287621	0.567587	no	2	0	0	27807	37076	14.9856	-0.415	0.415	1.31051e-06	2.14503e-05	yes	2	0	0	36422	37348	15.1707	-0.036	0.036	0.672466	1	no	2	0	0	13516	36013	14.596	-1.414	1.414
374	141.3	MT0376	-	Chromosome:438389-438803	281	Rv0360c	1-to-1	8	4	3	1.413	106	200	7.25739	-0.912	0.912	1.91939e-05	0.000410012	yes	2	0	0	88	208	7.20945	-1.239	1.239	1.24766e-08	2.72681e-07	yes	2	1	1	178	182	7.49185	-0.036	0.036	0.863888	1	no	2	0	0	71	191	7.03342	-1.413	1.413
3821	141.3	MT3684	-	Chromosome:4012281-4013523	25378	Rv3578	1-to-1	8	2	2	1.413	588	518	9.11114	0.186	0.186	0.0899816	0.300018	no	2	0	0	506	479	8.94398	0.076	0.076	0.494361	0.7247	no	2	0	0	476	446	8.84862	0.091	0.091	0.438935	1	no	2	0	0	190	480	8.38802	-1.339	1.339
353	141.1	MT0353	-	Chromosome:406009-408508	21908	Rv0339c	1-to-1	8	2	2	1.411	1884	1900	10.8857	-0.011	0.011	0.877143	0.953271	no	2	0	0	2343	2312	11.1846	0.019	0.019	0.783244	0.900421	no	2	0	0	2282	2236	11.1415	0.028	0.028	0.693911	1	no	2	0	0	6228	2584	12.1053	1.27	1.27
751	141.1	MT0740.1	-	Chromosome:813243-813375	9477		noRV	8	2	2	1.411	133	120	6.98299	0.149	0.149	0.783931	0.906491	no	2	0	0	95	114	6.70736	-0.256	0.256	0.639027	0.822834	no	2	0	0	90	106	6.61471	-0.235	0.235	0.669472	1	no	2	0	0	254	98	7.45943	1.37	1.37
3887	141.1	MT3748	-	Chromosome:4075048-4079499	13976	Rv3645	1-to-1	8	3	2	1.411	7875	9352	13.0724	-0.248	0.248	6.11327e-06	0.000142681	yes	2	0	0	12613	11990	13.5865	0.073	0.073	0.180374	0.400467	no	2	0	0	12836	12452	13.6262	0.044	0.044	0.424236	1	no	2	0	0	4736	10940	12.9363	-1.205	1.205
271	141	MT0274	narK-1	Chromosome:312873-314283	31567	Rv0267, Rv0261c	2Rv-to-2MT	8	2	2	1.41	269	214	7.91588	0.322	0.322	0.0122958	0.0814196	no	2	0	0	258	220	7.90087	0.226	0.226	0.0808751	0.239459	no	2	0	0	260	256	8.01123	0.016	0.016	0.904638	1	no	2	0	0	687	270	8.90238	1.347	1.347
2052	140.9	MT2000	-	Chromosome:2197329-2197521	12686	Rv0614, Rv1949c, Rv1950c, Rv2077c	many-to-many	8	4	2	1.409	132	123	6.99435	0.101	0.101	0.563654	0.786146	no	2	0	0	130	137	7.0607	-0.075	0.075	0.668064	0.843389	no	2	0	0	214	242	7.83289	-0.174	0.174	0.291148	1	no	2	0	0	345	166	7.99718	1.049	1.049
3956	140.9	MT3809	-	Chromosome:4141845-4142166	22179	Rv3706c, Rv3705A	2Rv-to-2MT	8	2	1	1.409	706	869	9.62114	-0.3	0.3	0.00724158	0.0558784	no	2	0	0	841	878	9.74735	-0.062	0.062	0.573772	0.78179	no	2	0	0	780	798	9.62388	-0.03	0.03	0.790003	1	no	2	0	0	320	614	8.86728	-0.955	0.955
3865	140.8	MT3725	-	Chromosome:4054767-4055490	11946	Rv3623	1-to-1	8	2	2	1.408	568	626	9.22159	-0.138	0.138	0.159387	0.412477	no	2	0	0	550	607	9.17617	-0.142	0.142	0.151495	0.359801	no	2	0	0	610	580	9.21675	0.071	0.071	0.487532	1	no	2	0	0	212	508	8.49185	-1.293	1.293
655	140.7	MT0652	-	Chromosome:717855-718505	11525	Rv0624, Rv0609	2Rv-to-2MT	8	3	2	1.407	435	498	8.86573	-0.201	0.201	0.0481608	0.204602	no	2	0	0	555	532	9.08614	0.059	0.059	0.550217	0.762879	no	2	0	0	456	464	8.84549	-0.022	0.022	0.836817	1	no	2	0	0	1471	612	10.0244	1.267	1.267
3276	140.5	MT3163	habA	Chromosome:3437143-3437545	7501	Rv3078	1-to-1	8	2	2	1.405	454	441	8.80574	0.044	0.044	0.727374	0.880629	no	2	0	0	268	272	8.07682	-0.02	0.02	0.886931	0.949365	no	2	0	0	254	296	8.10329	-0.218	0.218	0.126433	1	no	2	0	0	98	262	7.49185	-1.373	1.373
1675	140.3	MT1626	-	Chromosome:1782560-1783142	819	Rv1591	1-to-1	8	2	2	1.403	1762	1683	10.7503	0.067	0.067	0.359404	0.630875	no	2	0	0	1216	1366	10.3343	-0.168	0.168	0.0265799	0.108296	no	2	0	0	1391	1383	10.4378	0.006	0.006	0.940847	1	no	2	0	0	491	1298	9.80494	-1.403	1.403
1734	140.3	MT1684	-	Chromosome:1846670-1847603	8999	Rv1646	1-to-1	8	5	2	1.403	3847	3292	11.8015	0.225	0.225	0.000208469	0.00325711	yes	2	0	0	3372	2714	11.5713	0.314	0.314	3.4186e-07	6.24432e-06	yes	2	0	0	3320	3197	11.67	0.055	0.055	0.380891	1	no	2	0	0	7460	2820	12.3276	1.403	1.403
504	140.2	MT0503	-	Chromosome:575431-576748	33908	Rv0485, Rv0650	2Rv-to-2MT	8	4	2	1.402	10730	9546	13.3075	0.168	0.168	0.000305513	0.00452998	yes	2	0	0	10525	9560	13.2938	0.139	0.139	0.00297683	0.0193725	yes	2	0	0	10272	10086	13.3133	0.026	0.026	0.578634	1	no	2	0	0	24697	9350	14.0552	1.402	1.402
3049	140.2	MT2947	-	Chromosome:3183737-3184832	771	Rv2879c	1-to-1	8	3	2	1.402	5402	5134	12.363	0.073	0.073	0.11148	0.339011	no	2	0	0	6084	5634	12.5164	0.111	0.111	0.0153125	0.0715654	no	2	0	0	5577	5553	12.4422	0.006	0.006	0.90522	1	no	2	0	0	15589	5901	13.3914	1.402	1.402
3673	140.2	MT3554	-	Chromosome:3854300-3858481	19821	Rv3448	1-to-1	8	2	2	1.402	127	102	6.8392	0.308	0.308	0.0949119	0.308846	no	2	0	0	130	147	7.11374	-0.177	0.177	0.319296	0.572976	no	2	0	0	153	147	7.22882	0.062	0.062	0.735506	1	no	2	0	0	344	138	7.91289	1.312	1.312
4042	140.2	MT3898	-	Chromosome:4228086-4229478	30358	Rv3790	1-to-1	8	4	2	1.402	1358	1471	10.4661	-0.115	0.115	0.161941	0.416134	no	2	0	0	770	944	9.74315	-0.295	0.295	0.000749345	0.00632427	yes	2	0	0	1024	971	9.96217	0.079	0.079	0.371055	1	no	2	0	0	302	784	9.08481	-1.402	1.402
771	140.1	MT0758	map-1	Chromosome:828859-829660	34605	Rv0734	1-to-1	8	2	2	1.401	6559	5895	12.6043	0.154	0.154	0.0304522	0.151301	no	2	0	0	4036	4262	12.0185	-0.079	0.079	0.272182	0.520282	no	2	0	0	4305	4414	12.0899	-0.036	0.036	0.617206	1	no	2	0	0	1546	4084	11.4589	-1.401	1.401
3238	140.1	MT3131	-	Chromosome:3402021-3403557	13911	Rv3046c	1-to-1	8	2	2	1.401	356	323	8.40727	0.133	0.133	0.293722	0.573885	no	2	0	0	370	351	8.49386	0.078	0.078	0.534072	0.752048	no	2	0	0	370	333	8.45738	0.16	0.16	0.225093	1	no	2	0	0	958	362	9.36632	1.401	1.401
3361	140.1	MT3245	nuoM	Chromosome:3517718-3522870	30119	Rv3156, Rv3157	2Rv-to-2MT	8	2	2	1.401	6673	6580	12.694	0.021	0.021	0.810245	0.917777	no	2	0	0	7564	7656	12.8937	-0.017	0.017	0.840333	0.928763	no	2	0	0	7042	6976	12.775	0.013	0.013	0.879908	1	no	2	0	0	3054	8059	12.44	-1.401	1.401
2830	140	MT2736	-	Chromosome:2975748-2975976	9163	Rv2660c	1-to-1	6	2	1	1.4	24	27	4.67243	-0.207	0.207	0.586693	NA	no	2	0	0	32	38	5.12928	-0.259	0.259	0.468724	NA	no	2	0	0	32	30	4.9542	0.046	0.046	0.904493	1	no	2	0	0	82	46	6	0.877	0.877
148	139.9	MT0147	-	Chromosome:165997-167020	25768	Rv0139	1-to-1	8	2	2	1.399	1595	1739	10.703	-0.124	0.124	0.0899339	0.300018	no	2	0	0	2057	2228	11.0651	-0.114	0.114	0.109877	0.293807	no	2	0	0	2008	1943	10.948	0.047	0.047	0.525708	1	no	2	0	0	774	1728	10.2889	-1.147	1.147
2223	139.9	MT2161	-	Chromosome:2362683-2366790	34063	Rv2101	1-to-1	8	2	2	1.399	3036	3236	11.6147	-0.092	0.092	0.153242	0.403186	no	2	0	0	6134	6676	12.645	-0.122	0.122	0.0495901	0.173611	no	2	0	0	6176	6364	12.6142	-0.044	0.044	0.484644	1	no	2	0	0	2318	5850	11.9958	-1.33	1.33
3542	139.8	MT3422	-	Chromosome:3702961-3703204	9243	Rv3321c	1-to-1	8	2	2	1.398	352	384	8.52356	-0.124	0.124	0.363465	0.633468	no	2	0	0	556	542	9.10066	0.037	0.037	0.777345	0.899094	no	2	0	0	537	537	9.06878	0	0	0.999723	1	no	2	0	0	212	514	8.50383	-1.284	1.284
3912	139.7	MT3767.2	-	Chromosome:4099427-4100039	9409		noRV	5	1	1	1.397	10	8	3.16993	0.446	0.446	0.49378	NA	no	1	0	0	12	14	3.70044	-0.195	0.195	0.747057	NA	no	2	0	0	6	8	2.80735	-0.43	0.43	0.575951	1	no	0	0	0	24	9	4.04439	1.397	1.397
3754	139.6	MT3615.4	-	Chromosome:3943391-3945253	9682		noRV	8	5	2	1.396	2	2	1	1.027	1.027	0.315362	0.594673	no	0	1	0	704	1853	10.3202	-1.396	1.396	3.61271e-58	8.53728e-56	yes	2	1	1	1135	1115	10.1357	0.026	0.026	0.766966	1	no	2	0	0	1440	940	10.2167	0.616	0.616
3960	139.6	MT3813	leuA	Chromosome:4145949-4147929	32954	Rv3710	1-to-1	8	2	2	1.396	8836	8320	13.0664	0.086	0.086	0.106894	0.330741	no	2	0	0	10188	10216	13.3166	-0.004	0.004	0.944157	0.973509	no	2	0	0	10307	10279	13.3294	0.004	0.004	0.943963	1	no	2	0	0	26819	11578	14.2287	1.212	1.212
6	139.4	MT0006	gyrA	Chromosome:7301-9818	32698	Rv0006	1-to-1	8	3	2	1.394	19804	20128	14.2853	-0.023	0.023	0.582231	0.799341	no	2	0	0	22978	23436	14.5023	-0.028	0.028	0.503761	0.733374	no	2	0	0	25689	24634	14.6189	0.061	0.061	0.153293	1	no	2	0	0	9339	24558	14.0489	-1.394	1.394
2250	139.4	MT2187	-	Chromosome:2388883-2390918	37575	Rv2129c, Rv1396c	2Rv-to-1MT	8	2	2	1.394	1010	1040	10.0014	-0.043	0.043	0.547185	0.775453	no	2	0	0	976	1032	9.97154	-0.083	0.083	0.247837	0.492299	no	2	0	0	1047	1020	10.0133	0.038	0.038	0.614776	1	no	2	0	0	2566	1028	10.8114	1.318	1.318
2428	139.4	MT2363	-	Chromosome:2573039-2573666	9383		noRV	8	3	2	1.394	272	249	8.02514	0.127	0.127	0.316577	0.595808	no	2	0	0	372	347	8.48985	0.101	0.101	0.397892	0.644848	no	2	0	0	278	300	8.17493	-0.113	0.113	0.387093	1	no	2	0	0	983	404	9.43775	1.277	1.277
3076	139.4	MT2973	-	Chromosome:3208781-3209726	28717	Rv2905	1-to-1	8	2	2	1.394	6798	7050	12.7574	-0.053	0.053	0.286946	0.566845	no	2	0	0	4734	4896	12.2333	-0.048	0.048	0.341605	0.596586	no	2	0	0	4950	4996	12.2799	-0.013	0.013	0.797547	1	no	2	0	0	1800	4552	11.633	-1.338	1.338
4022	139.4	MT3878	-	Chromosome:4208193-4208376	9278	Rv3770A	1-to-1	8	2	1	1.394	170	148	7.31288	0.202	0.202	0.253947	0.534915	no	2	0	0	92	124	6.75489	-0.425	0.425	0.0277879	0.111772	no	2	0	0	125	119	6.93074	0.077	0.077	0.694479	1	no	2	0	0	242	122	7.50779	0.991	0.991
1673	139.3	MT1624	bioB	Chromosome:1781190-1782240	28344	Rv1589	1-to-1	8	2	2	1.393	4101	4192	12.0177	-0.032	0.032	0.565429	0.787146	no	2	0	0	3276	3500	11.7262	-0.096	0.096	0.0894176	0.257493	no	2	0	0	3516	3702	11.8174	-0.074	0.074	0.194968	1	no	2	0	0	1256	3300	11.1536	-1.393	1.393
250	139.2	MT0255	-	Chromosome:289925-290768	36661	Rv0242c, Rv0241c	2Rv-to-2MT	8	7	1	1.392	3806	3409	11.8168	0.159	0.159	0.0111318	0.0758365	no	2	0	0	4074	2926	11.7731	0.477	0.477	3.96999e-14	1.40285e-12	yes	2	0	0	3184	2537	11.4821	0.327	0.327	5.32979e-07	0.000247954	yes	2	0	0	1548	2758	11.0721	-0.829	0.829
640	139.2	MT0638.1	-	Chromosome:704689-705503	8885	Rv0609A	1-to-1	8	4	2	1.392	543	522	9.05664	0.057	0.057	0.55308	0.779714	no	2	0	0	696	614	9.35535	0.181	0.181	0.0545296	0.185078	no	2	0	0	542	500	9.02514	0.121	0.121	0.236116	1	no	2	0	0	1457	555	9.97441	1.392	1.392
1298	139	MT1260	-	Chromosome:1363899-1365295	470	Rv1222	1-to-1	8	4	2	1.39	6050	5548	12.5016	0.125	0.125	0.0231192	0.126503	no	2	0	0	8048	7056	12.8826	0.19	0.19	0.000473281	0.00421053	yes	2	0	0	6827	6545	12.7069	0.061	0.061	0.26882	1	no	2	0	0	18843	7194	13.6683	1.39	1.39
3315	139	MT3198	-	Chromosome:3478572-3479742	2408	Rv3116, Rv3206c	2Rv-to-2MT	8	2	2	1.39	2628	2660	11.3685	-0.018	0.018	0.795623	0.909477	no	2	0	0	2160	2262	11.1105	-0.065	0.065	0.34739	0.601412	no	2	0	0	1983	2050	10.9776	-0.047	0.047	0.513312	1	no	2	0	0	822	2072	10.4988	-1.331	1.331
285	138.8	MT0288	-	Chromosome:331861-332782	13028	Rv0276	1-to-1	8	2	2	1.388	5650	5550	12.4512	0.026	0.026	0.641459	0.834526	no	2	0	0	5020	4604	12.2324	0.125	0.125	0.0263026	0.10763	no	2	0	0	4825	4692	12.2163	0.04	0.04	0.483757	1	no	2	0	0	12134	4640	13.0339	1.388	1.388
391	138.7	MT0392	-	Chromosome:455647-456226	9452		noRV	8	2	2	1.387	86	65	6.2384	0.383	0.383	0.0771198	0.272818	no	2	0	0	131	126	7.00562	0.048	0.048	0.803914	0.908428	no	2	0	0	114	146	7.02237	-0.37	0.37	0.0668347	1	no	2	0	0	342	170	8	1.004	1.004
3465	138.4	MT3345	-	Chromosome:3622318-3622963	28560	Rv3247c	1-to-1	8	4	2	1.384	2052	2058	11.0049	-0.005	0.005	0.945078	0.976927	no	2	0	0	1984	1966	10.9476	0.013	0.013	0.861284	0.93956	no	2	0	0	2276	2318	11.1655	-0.027	0.027	0.721809	1	no	2	0	0	861	2252	10.6041	-1.384	1.384
1379	138.3	MT1336	rho	Chromosome:1452744-1454553	513	Rv1297	1-to-1	8	4	2	1.383	51498	53992	15.6867	-0.068	0.068	0.287327	0.567302	no	2	0	0	60986	70726	16.007	-0.214	0.214	0.000859349	0.00712544	yes	2	0	0	74440	73248	16.1722	0.023	0.023	0.717086	1	no	2	0	0	25114	65480	15.4671	-1.383	1.383
641	138.2	MT0639	-	Chromosome:705869-707355	8886		noRV	8	2	2	1.382	80	76	6.2854	0.083	0.083	0.666601	0.849484	no	2	0	0	170	164	7.3837	0.057	0.057	0.718466	0.869287	no	2	0	0	128	130	7.01123	-0.016	0.016	0.927592	1	no	2	0	0	444	185	8.29692	1.264	1.264
3362	138.2	MT3246	nuoN	Chromosome:3517718-3522870	30121	Rv3158	1-to-1	8	2	2	1.382	4846	5116	12.2822	-0.078	0.078	0.359665	0.63091	no	2	0	0	5482	5596	12.4354	-0.03	0.03	0.724895	0.871765	no	2	0	0	5128	5166	12.3295	-0.011	0.011	0.894059	1	no	2	0	0	2231	5810	11.9732	-1.382	1.382
1663	138.1	MT1615	glgX	Chromosome:1769589-1771755	33461	Rv1564c	1-to-1	8	2	2	1.381	3072	3159	11.6052	-0.04	0.04	0.555872	0.781031	no	2	0	0	3208	3112	11.6257	0.045	0.045	0.513679	0.738206	no	2	0	0	3302	3296	11.6878	0.003	0.003	0.9643	1	no	2	0	0	1240	3204	11.1176	-1.379	1.379
3750	138.1	MT3612.1	-	Chromosome:3924807-3929955	35554	Rv3508	1-to-1	8	2	2	1.381	2712	2324	11.2981	0.223	0.223	0.224561	0.500627	no	2	0	0	2534	2583	11.3211	-0.028	0.028	0.880782	0.947976	no	2	0	0	2971	2482	11.4128	0.26	0.26	0.158162	1	no	2	0	0	6606	3134	12.2497	1.075	1.075
527	138	MT0526	-	Chromosome:596830-597757	167	Rv0505c	1-to-1	8	2	2	1.38	3135	3120	11.6108	0.008	0.008	0.924916	0.970618	no	2	0	0	2811	2625	11.4083	0.098	0.098	0.232672	0.470949	no	2	0	0	2668	2625	11.3699	0.022	0.022	0.790255	1	no	2	0	0	7292	2804	12.3015	1.38	1.38
2042	138	MT1990	-	Chromosome:2188358-2191766	28451	Rv1940	1-to-1	8	2	2	1.38	139	118	7.00562	0.234	0.234	0.162588	0.416894	no	2	0	0	137	143	7.12928	-0.062	0.062	0.705633	0.864504	no	2	0	0	166	174	7.40939	-0.066	0.066	0.689729	1	no	2	0	0	356	162	8.01681	1.14	1.14
3849	138	MT3712	folP-2	Chromosome:4039834-4042086	32908	Rv3608c	1-to-1	8	2	2	1.38	1969	1844	10.8967	0.096	0.096	0.260208	0.539686	no	2	0	0	2265	2071	11.0821	0.129	0.129	0.126838	0.319291	no	2	0	0	2118	2120	11.0492	-0.003	0.003	0.973132	1	no	2	0	0	5895	2438	12.0246	1.274	1.274
2447	137.8	MT2375	-	Chromosome:2580331-2580699	9584		noRV	8	2	2	1.378	318	289	8.24555	0.141	0.141	0.224958	0.500627	no	2	0	0	346	313	8.36413	0.141	0.141	0.218075	0.453295	no	2	0	0	326	318	8.33092	0.035	0.035	0.774049	1	no	2	0	0	780	300	9.07682	1.378	1.378
2534	137.7	MT2460	-	Chromosome:2681817-2681919	9593		noRV	8	2	2	1.377	1024	1066	10.0293	-0.056	0.056	0.52234	0.756879	no	2	0	0	1070	1001	10.0161	0.096	0.096	0.27536	0.522922	no	2	0	0	957	964	9.90764	-0.009	0.009	0.921721	1	no	2	0	0	2280	878	10.6248	1.377	1.377
1094	137.5	MT1061	tcrS	Chromosome:1156469-1157999	36866	Rv1032c	1-to-1	8	2	2	1.375	862	793	9.69262	0.12	0.12	0.225336	0.500879	no	2	0	0	688	650	9.38586	0.081	0.081	0.425952	0.669936	no	2	0	0	578	608	9.21189	-0.075	0.075	0.484732	1	no	2	0	0	1612	622	10.1254	1.375	1.375
1176	137.5	MT1138	xseB	Chromosome:1233513-1235643	427	Rv1107c	1-to-1	8	2	2	1.375	1104	1261	10.2076	-0.192	0.192	0.00886437	0.0645784	no	2	0	0	1428	1472	10.5018	-0.042	0.042	0.553873	0.765421	no	2	0	0	1491	1538	10.5646	-0.044	0.044	0.552105	1	no	2	0	0	550	1294	9.84862	-1.231	1.231
1986	137.4	MT1932	-	Chromosome:2130967-2132109	21624	Rv1884c	1-to-1	8	4	2	1.374	9010	9426	13.1702	-0.065	0.065	0.494474	0.735637	no	2	0	0	3870	3552	11.8576	0.124	0.124	0.198778	0.424621	no	2	0	0	4678	4620	12.1827	0.018	0.018	0.855019	1	no	2	0	0	1688	4370	11.5646	-1.374	1.374
2677	137.2	MT2593	-	Chromosome:2828197-2829430	9138	Rv2516c	1-to-1	8	4	2	1.372	996	1023	9.97943	-0.04	0.04	0.572824	0.791442	no	2	0	0	2094	1930	10.9744	0.118	0.118	0.0714864	0.220565	no	2	0	0	1201	1292	10.2837	-0.105	0.105	0.144282	1	no	2	0	0	4894	1892	11.7283	1.372	1.372
2881	137.2	MT2785	-	Chromosome:3019206-3020265	727	Rv2712c	1-to-1	8	2	2	1.372	576	616	9.21917	-0.095	0.095	0.369384	0.638319	no	2	0	0	480	539	8.99294	-0.17	0.17	0.119386	0.310216	no	2	0	0	533	584	9.12541	-0.131	0.131	0.240691	1	no	2	0	0	1242	548	9.80574	1.178	1.178
3427	137.2	MT3307	deaD-2	Chromosome:3582701-3584285	36514	Rv3211	1-to-1	8	2	2	1.372	15770	15606	13.9374	0.015	0.015	0.7816	0.905401	no	2	0	0	21346	20564	14.355	0.054	0.054	0.313319	0.567366	no	2	0	0	21076	20800	14.3538	0.019	0.019	0.724841	1	no	2	0	0	8242	17792	13.6681	-1.109	1.109
2321	137.1	MT2256	ctaC	Chromosome:2460936-2462028	28447	Rv2200c	1-to-1	8	4	2	1.371	12162	12648	13.5986	-0.056	0.056	0.295387	0.573885	no	2	0	0	10050	8848	13.2059	0.184	0.184	0.000720321	0.00610658	yes	2	0	0	8446	8842	13.0775	-0.066	0.066	0.232903	1	no	2	0	0	3892	9038	12.6584	-1.218	1.218
3379	137.1	MT3263	-	Chromosome:3539771-3540479	31434	Rv3174	1-to-1	8	2	2	1.371	82	62	6.16993	0.412	0.412	0.0467554	0.201158	no	2	0	0	179	198	7.55842	-0.147	0.147	0.377604	0.628952	no	2	0	0	220	214	7.76155	0.047	0.047	0.780378	1	no	2	0	0	89	230	7.31741	-1.371	1.371
3592	137.1	MT3475	-	Chromosome:3769960-3770425	264	Rv3366	1-to-1	8	2	2	1.371	157	152	7.27146	0.042	0.042	0.794397	0.909477	no	2	0	0	224	226	7.81378	-0.013	0.013	0.933227	0.969376	no	2	0	0	278	264	8.08215	0.08	0.08	0.600383	1	no	2	0	0	92	238	7.36632	-1.371	1.371
135	136.9	MT0134	-	Chromosome:152494-154300	34239	Rv0126	1-to-1	8	2	2	1.369	4586	4606	12.1662	-0.007	0.007	0.923228	0.970618	no	2	0	0	4050	4302	12.0279	-0.087	0.087	0.221658	0.456733	no	2	0	0	4478	4443	12.123	0.011	0.011	0.877892	1	no	2	0	0	1677	4342	11.5553	-1.369	1.369
642	136.9	MT0640	-	Chromosome:705869-707355	8887	Rv0610c	1-to-1	8	2	2	1.369	1147	1247	10.2252	-0.12	0.12	0.112842	0.34187	no	2	0	0	1360	1372	10.4157	-0.012	0.012	0.874776	0.94565	no	2	0	0	1459	1407	10.4848	0.054	0.054	0.482731	1	no	2	0	0	580	1506	10.0265	-1.369	1.369
3233	136.9	MT3126	-	Chromosome:3395928-3397655	36227	Rv3041c	1-to-1	8	2	2	1.369	1258	1250	10.2923	0.007	0.007	0.922604	0.970618	no	2	0	0	1028	1152	10.0901	-0.162	0.162	0.0383044	0.142829	no	2	0	0	1173	1173	10.196	0.001	0.001	0.988542	1	no	2	0	0	394	994	9.43879	-1.319	1.319
2373	136.8	MT2310	-	Chromosome:2520501-2524252	21754	Rv2250c	1-to-1	8	2	2	1.368	70	58	6	0.251	0.251	0.226626	0.502564	no	2	0	0	176	166	7.41785	0.072	0.072	0.656833	0.833533	no	2	0	0	130	132	7.03342	-0.021	0.021	0.908746	1	no	2	0	0	453	181	8.30834	1.324	1.324
3417	136.8	MT3297	-	Chromosome:3575181-3575400	6583		noRV	8	3	2	1.368	278	212	7.93664	0.385	0.385	0.00441652	0.0393841	yes	2	0	0	296	274	8.15482	0.111	0.111	0.39712	0.644837	no	2	0	0	266	253	8.01959	0.076	0.076	0.588597	1	no	2	0	0	767	300	9.05934	1.346	1.346
916	136.7	MT0894	-	Chromosome:968427-970257	37340	Rv0872c, Rv0867c	2Rv-to-2MT	8	3	2	1.367	6760	5274	12.5548	0.358	0.358	0.00030688	0.00453248	yes	2	0	0	8710	7688	13.0012	0.18	0.18	0.0689301	0.215214	no	2	0	0	8618	7899	13.0117	0.126	0.126	0.203066	1	no	2	0	0	22472	9758	13.9761	1.203	1.203
2371	136.7	MT2308	-	Chromosome:2519631-2520447	33419	Rv2248	1-to-1	8	5	1	1.367	930	1138	10.014	-0.29	0.29	0.000203187	0.00320104	yes	2	0	0	696	950	9.68475	-0.446	0.446	4.0714e-08	8.23207e-07	yes	2	0	0	935	939	9.87191	-0.007	0.007	0.936077	1	no	2	0	0	1792	1042	10.4686	0.786	0.786
3079	136.7	MT2976	-	Chromosome:3211058-3211301	3913	Rv2908c	1-to-1	8	2	2	1.367	1818	1746	10.7993	0.06	0.06	0.539658	0.767519	no	2	0	0	1180	1334	10.2958	-0.178	0.178	0.0748671	0.227185	no	2	0	0	1283	1308	10.3393	-0.026	0.026	0.800863	1	no	2	0	0	460	1150	9.65284	-1.329	1.329
1258	136.6	MT1220	-	Chromosome:1321006-1324015	37695	Rv1183	1-to-1	8	2	2	1.366	14223	15801	13.8738	-0.152	0.152	0.0934386	0.306559	no	2	0	0	6168	5694	12.5341	0.115	0.115	0.208196	0.439524	no	2	0	0	5902	5632	12.4936	0.068	0.068	0.462302	1	no	2	0	0	2393	5772	11.9952	-1.27	1.27
1327	136.6	MT1288	-	Chromosome:1393494-1393647	9513		noRV	6	2	2	1.366	27	28	4.78136	-0.018	0.018	0.959285	NA	no	2	0	0	40	36	5.24793	0.169	0.169	0.608771	NA	no	2	0	0	40	38	5.2854	0.093	0.093	0.787456	1	no	2	0	0	104	48	6.24793	1.096	1.096
1893	136.6	MT1840	-	Chromosome:2027305-2027623	11498	Rv1791, Rv1788	2Rv-to-2MT	8	2	2	1.366	3635	3824	11.8648	-0.073	0.073	0.367423	0.636384	no	2	0	0	3749	3618	11.8469	0.052	0.052	0.522878	0.745476	no	2	0	0	4090	4021	11.9857	0.025	0.025	0.756859	1	no	2	0	0	1453	3653	11.318	-1.328	1.328
3462	136.6	MT3342	-	Chromosome:3618058-3621513	300	Rv3244c	1-to-1	8	2	2	1.366	5838	5457	12.4634	0.098	0.098	0.0838736	0.286732	no	2	0	0	5664	5630	12.4633	0.009	0.009	0.877398	0.947515	no	2	0	0	6142	6103	12.5799	0.008	0.008	0.886051	1	no	2	0	0	14597	6224	13.3458	1.23	1.23
1756	136.4	MT1707.1	-	Chromosome:1886736-1886889	9000	Rv1669	1-to-1	6	1	1	1.364	14	12	3.70044	0.181	0.181	0.723796	NA	no	2	0	0	32	19	4.67243	0.727	0.727	0.0999327	NA	no	2	0	0	18	20	4.24793	-0.142	0.142	0.770168	1	no	2	0	0	12	24	4.16993	-0.957	0.957
3820	136.4	MT3682	-	Chromosome:4010497-4012268	2793	Rv3577	1-to-1	8	2	2	1.364	852	826	9.71253	0.047	0.047	0.568503	0.789681	no	2	0	0	824	778	9.64566	0.082	0.082	0.321185	0.574652	no	2	0	0	733	727	9.51175	0.011	0.011	0.897004	1	no	2	0	0	317	801	9.1267	-1.326	1.326
3916	136.3	MT3770	-	Chromosome:4102820-4103531	7839		noRV	6	2	1	1.363	38	29	5.06609	0.408	0.408	0.229877	NA	no	2	0	0	50	50	5.64386	0.018	0.018	0.954232	NA	no	2	0	0	56	54	5.78136	0.063	0.063	0.845325	1	no	2	0	0	130	74	6.67243	0.828	0.828
4117	136.2	MT3971	-	Chromosome:4320724-4321732	3366	Rv3856c	1-to-1	8	2	2	1.362	2816	2948	11.4929	-0.066	0.066	0.302302	0.580499	no	2	0	0	3283	3140	11.649	0.064	0.064	0.31308	0.567204	no	2	0	0	3496	3443	11.7605	0.021	0.021	0.738097	1	no	2	0	0	8430	3448	12.536	1.29	1.29
64	136.1	MT0065	-	Chromosome:63143-63836	8838	Rv0059	1-to-1	8	3	1	1.361	1356	1366	10.4105	-0.011	0.011	0.934476	0.973322	no	2	0	0	783	1006	9.80494	-0.359	0.359	0.00674111	0.0374275	yes	2	0	0	824	832	9.69349	-0.008	0.008	0.951273	1	no	2	0	0	414	1052	9.51767	-1.361	1.361
1674	136.1	MT1625	-	Chromosome:1782240-1782480	34	Rv1590	1-to-1	8	4	2	1.361	1508	1412	10.5118	0.096	0.096	0.182025	0.445172	no	2	0	0	1038	1214	10.137	-0.226	0.226	0.00231812	0.0160822	yes	2	0	0	1304	1286	10.3387	0.019	0.019	0.799283	1	no	2	0	0	420	1080	9.55075	-1.361	1.361
2951	136.1	MT2851	-	Chromosome:3082672-3083707	25712	Rv2781c	1-to-1	8	4	2	1.361	2838	2817	11.4653	0.011	0.011	0.852849	0.942046	no	2	0	0	3883	4328	12.0033	-0.156	0.156	0.00696166	0.0385954	yes	2	0	0	4329	4386	12.0893	-0.02	0.02	0.735429	1	no	2	0	0	1613	4139	11.4898	-1.361	1.361
3440	136.1	MT3320	sigH	Chromosome:3592951-3594656	34851	Rv3223c	1-to-1	8	4	2	1.361	4979	5132	12.3036	-0.045	0.045	0.395295	0.661918	no	2	0	0	8039	7425	12.9166	0.115	0.115	0.0251236	0.103703	no	2	0	0	6040	6122	12.5701	-0.019	0.019	0.713065	1	no	2	0	0	20650	8578	13.8351	1.268	1.268
1119	135.9	MT1084	-	Chromosome:1176611-1177288	34596	Rv1055, Rv1054	2Rv-to-2MT	8	2	2	1.359	1235	1208	10.2544	0.033	0.033	0.679605	0.856522	no	2	0	0	1104	1038	10.0647	0.089	0.089	0.274197	0.522024	no	2	0	0	1036	1002	9.99294	0.05	0.05	0.555087	1	no	2	0	0	2740	1070	10.8956	1.359	1.359
392	135.8	MT0393	-	Chromosome:456356-456908	1061	Rv0380c	1-to-1	8	2	2	1.358	418	406	8.6865	0.043	0.043	0.671945	0.852958	no	2	0	0	532	520	9.03892	0.033	0.033	0.735481	0.876964	no	2	0	0	484	458	8.87958	0.073	0.073	0.484818	1	no	2	0	0	1364	568	9.91588	1.264	1.264
1668	135.8	MT1620	bioF	Chromosome:1775545-1779202	31302	Rv1569	1-to-1	8	2	2	1.358	1970	1731	10.8537	0.188	0.188	0.0257929	0.136173	no	2	0	0	2022	1905	10.9392	0.086	0.086	0.305223	0.557789	no	2	0	0	2167	2065	11.0471	0.068	0.068	0.421388	1	no	2	0	0	784	1750	10.3072	-1.149	1.149
2489	135.8	MT2417	-	Chromosome:2628124-2628238	9589		noRV	6	2	2	1.358	43	37	5.32193	0.224	0.224	0.45885	NA	no	2	0	0	59	54	5.82018	0.117	0.117	0.677887	NA	no	2	0	0	40	35	5.22882	0.185	0.185	0.575014	1	no	2	0	0	150	58	6.70044	1.358	1.358
2678	135.8	MT2593.1	-	Chromosome:2828197-2829430	9139	Rv2517c	1-to-1	8	4	1	1.358	238	230	7.87036	0.054	0.054	0.67744	0.855226	no	2	0	0	598	528	9.13699	0.182	0.182	0.107217	0.289357	no	2	0	0	324	360	8.41785	-0.155	0.155	0.222623	1	no	2	0	0	1176	458	9.67419	1.358	1.358
3134	135.8	MT3031	-	Chromosome:3303846-3304732	35580	Rv2957	1-to-1	8	2	2	1.358	1236	1418	10.374	-0.197	0.197	0.00682718	0.0536665	no	2	0	0	1158	1282	10.2527	-0.144	0.144	0.0509615	0.177095	no	2	0	0	1154	1228	10.218	-0.089	0.089	0.247205	1	no	2	0	0	456	1014	9.5216	-1.165	1.165
896	135.6	MT0875	-	Chromosome:948456-949293	11510	Rv0852	1-to-1	8	2	2	1.356	362	344	8.46352	0.074	0.074	0.578321	0.796825	no	2	0	0	366	396	8.57365	-0.116	0.116	0.381965	0.632416	no	2	0	0	312	306	8.27146	0.012	0.012	0.932957	1	no	2	0	0	934	390	9.37069	1.262	1.262
3827	135.6	MT3690	-	Chromosome:4017801-4018518	1674	Rv3584	1-to-1	8	2	2	1.356	3580	3986	11.8853	-0.155	0.155	0.00738078	0.0563772	no	2	0	0	1919	1988	10.9318	-0.05	0.05	0.413492	0.657172	no	2	0	0	2079	2050	11.0116	0.023	0.023	0.716897	1	no	2	0	0	750	1936	10.3912	-1.356	1.356
1075	135.5	MT1044	-	Chromosome:1134828-1135509	12574	Rv1016c	1-to-1	8	2	2	1.355	1448	1574	10.5613	-0.121	0.121	0.121763	0.359114	no	2	0	0	1026	1028	10.0042	0	0	0.995454	0.998487	no	2	0	0	1050	1094	10.0661	-0.057	0.057	0.497526	1	no	2	0	0	2635	1166	10.8922	1.172	1.172
1853	135.4	MT1799	-	Chromosome:1977721-1979412	19268	Rv1755c	1-to-1	8	2	2	1.354	154	200	7.46761	-0.368	0.368	0.0258708	0.136173	no	2	0	0	168	182	7.45121	-0.108	0.108	0.514796	0.738955	no	2	0	0	179	167	7.43463	0.104	0.104	0.551174	1	no	2	0	0	70	178	6.9542	-1.354	1.354
789	135.3	MT0772.2	-	Chromosome:840317-840560	9481		noRV	6	2	2	1.353	53	34	5.44294	0.645	0.645	0.0407956	NA	no	2	0	0	34	32	5.04439	0.121	0.121	0.716941	NA	no	2	0	0	42	40	5.35755	0.074	0.074	0.826082	1	no	2	0	0	87	41	6	1.117	1.117
3295	135.3	MT3180	-	Chromosome:3460342-3461482	11522	Rv3096	1-to-1	8	4	2	1.353	3948	4550	12.0529	-0.205	0.205	0.000920404	0.0114475	yes	2	0	0	3007	3452	11.6571	-0.198	0.198	0.00164903	0.0121777	yes	2	0	0	3240	3190	11.6506	0.024	0.024	0.706445	1	no	2	0	0	1198	3047	11.0515	-1.353	1.353
3873	135.3	MT3733	-	Chromosome:4062766-4063821	34255	Rv3631, Rv0539	2Rv-to-2MT	8	2	2	1.353	639	669	9.35315	-0.067	0.067	0.471045	0.718444	no	2	0	0	576	616	9.21917	-0.099	0.099	0.296933	0.547927	no	2	0	0	602	610	9.24317	-0.017	0.017	0.865886	1	no	2	0	0	224	569	8.63118	-1.338	1.338
232	135	MT0234	-	Chromosome:267976-268741	22453	Rv0224c	1-to-1	8	2	2	1.35	577	616	9.22038	-0.092	0.092	0.34725	0.618652	no	2	0	0	498	554	9.03892	-0.154	0.154	0.124926	0.317784	no	2	0	0	511	524	9.01542	-0.042	0.042	0.693165	1	no	2	0	0	192	427	8.2738	-1.129	1.129
2730	135	MT2638	-	Chromosome:2877652-2878291	9319	Rv2561, Rv2562	2Rv-to-1MT	8	2	2	1.35	724	818	9.59059	-0.177	0.177	0.0639922	0.246139	no	2	0	0	903	878	9.79847	0.042	0.042	0.655527	0.833533	no	2	0	0	929	912	9.84627	0.026	0.026	0.78402	1	no	2	0	0	357	770	9.13827	-1.121	1.121
3643	134.9	MT3526	groEL-2	Chromosome:3826148-3827768	33448	Rv3417c	1-to-1	8	4	1	1.349	16641	16948	14.0357	-0.026	0.026	0.641288	0.834526	no	2	0	0	7274	8768	12.9696	-0.27	0.27	3.12318e-06	4.8199e-05	yes	2	0	0	8478	8522	13.0532	-0.008	0.008	0.891363	1	no	2	0	0	18518	10098	13.8045	0.876	0.876
929	134.8	MT0907	-	Chromosome:981435-982566	377	Rv0884c	1-to-1	8	3	2	1.348	2080	2234	11.0748	-0.103	0.103	0.0945435	0.308429	no	2	0	0	2674	2635	11.3742	0.022	0.022	0.722054	0.870563	no	2	0	0	2942	3001	11.537	-0.028	0.028	0.64997	1	no	2	0	0	1048	2644	10.8502	-1.331	1.331
1652	134.7	MT1604	frdB	Chromosome:1759588-1761083	34189	Rv1553, Rv1552	2Rv-to-2MT	6	2	2	1.347	27	26	4.72792	0.108	0.108	0.772043	NA	no	2	0	0	28	25	4.72792	0.15	0.15	0.687405	NA	no	2	0	0	32	26	4.85798	0.224	0.224	0.562337	1	no	2	0	0	70	34	5.70044	1.007	1.007
211	134.6	MT0213	-	Chromosome:241627-242038	12694	Rv0203	1-to-1	8	4	2	1.346	1712	1716	10.7432	-0.003	0.003	0.968597	0.986862	no	2	0	0	1150	1409	10.3214	-0.295	0.295	0.000125497	0.00135961	yes	2	0	0	1432	1456	10.4959	-0.024	0.024	0.76249	1	no	2	0	0	453	1165	9.66	-1.346	1.346
2480	134.6	MT2408	dnaG	Chromosome:2616377-2618297	880	Rv2343c	1-to-1	8	2	2	1.346	3738	3524	11.8262	0.086	0.086	0.193244	0.460401	no	2	0	0	3979	3744	11.9149	0.088	0.088	0.179677	0.399387	no	2	0	0	3702	3636	11.8412	0.027	0.027	0.689579	1	no	2	0	0	1566	3708	11.3647	-1.244	1.244
2569	134.6	MT2493	-	Chromosome:2713244-2715658	32806	Rv2420c	1-to-1	8	3	2	1.346	728	762	9.5411	-0.068	0.068	0.483002	0.727769	no	2	0	0	480	591	9.06474	-0.299	0.299	0.00332	0.0209915	yes	2	0	0	568	572	9.15482	-0.009	0.009	0.92993	1	no	2	0	0	202	514	8.48382	-1.346	1.346
3237	134.6	MT3130	adh	Chromosome:3402021-3403557	35784	Rv3045	1-to-1	8	3	2	1.346	11175	12262	13.5165	-0.134	0.134	0.00486811	0.0416433	yes	2	0	0	8986	8786	13.1173	0.033	0.033	0.49735	0.72613	no	2	0	0	8505	8587	13.061	-0.014	0.014	0.772625	1	no	2	0	0	3694	9382	12.6746	-1.346	1.346
3616	134.6	MT3500	-	Chromosome:3799335-3800262	32776	Rv3393	1-to-1	8	2	2	1.346	641	690	9.37829	-0.104	0.104	0.259496	0.538799	no	2	0	0	557	576	9.14593	-0.048	0.048	0.615183	0.809891	no	2	0	0	574	554	9.13955	0.053	0.053	0.594604	1	no	2	0	0	217	482	8.44915	-1.136	1.136
146	134.5	MT0145	msrA	Chromosome:164882-165431	33369	Rv0137c	1-to-1	8	2	2	1.345	1069	1053	10.0512	0.02	0.02	0.844152	0.9365	no	2	0	0	1362	1269	10.3614	0.104	0.104	0.292552	0.543558	no	2	0	0	1568	1520	10.5925	0.045	0.045	0.649767	1	no	2	0	0	636	1618	10.1383	-1.345	1.345
1340	134.5	MT1300	-	Chromosome:1409423-1409894	32784	Rv1262c	1-to-1	8	2	2	1.345	705	789	9.54496	-0.163	0.163	0.0730813	0.264422	no	2	0	0	836	812	9.6865	0.045	0.045	0.620006	0.813079	no	2	0	0	814	820	9.67419	-0.011	0.011	0.90986	1	no	2	0	0	332	742	9.06878	-1.173	1.173
2960	134.4	MT2860	-	Chromosome:3093685-3094888	20462	Rv2790c	1-to-1	8	2	2	1.344	7060	7016	12.7809	0.009	0.009	0.863273	0.948297	no	2	0	0	7962	7956	12.9584	0.001	0.001	0.983713	0.993138	no	2	0	0	7698	7508	12.8924	0.036	0.036	0.511298	1	no	2	0	0	3136	7792	12.4157	-1.313	1.313
147	134.1	MT0146	-	Chromosome:165493-165997	12838	Rv0138	1-to-1	8	2	2	1.341	380	432	8.66534	-0.187	0.187	0.117667	0.350542	no	2	0	0	500	494	8.9571	0.024	0.024	0.833273	0.924473	no	2	0	0	486	461	8.88722	0.078	0.078	0.517601	1	no	2	0	0	196	461	8.35975	-1.222	1.222
2725	134	MT2634	-	Chromosome:2873216-2873891	4060	Rv2558, Rv2557	2Rv-to-2MT	8	3	2	1.34	2132	1878	10.9694	0.183	0.183	0.0022982	0.0235488	yes	2	0	0	1938	1784	10.8619	0.119	0.119	0.0503171	0.175506	no	2	0	0	2056	1942	10.9651	0.083	0.083	0.180995	1	no	2	0	0	4902	2157	11.7852	1.186	1.186
1550	133.8	MT1505	-	Chromosome:1642639-1644363	37353	Rv1458c, Rv1452c	2Rv-to-2MT	8	4	2	1.338	3197	2902	11.5744	0.14	0.14	0.0199405	0.113036	no	2	0	0	2552	2214	11.2186	0.204	0.204	0.000926683	0.00755127	yes	2	0	0	2288	2245	11.1463	0.027	0.027	0.670334	1	no	2	0	0	1006	2029	10.5675	-1.008	1.008
3851	133.8	MT3713	folE	Chromosome:4042106-4042715	32848	Rv3609c	1-to-1	8	3	2	1.338	1958	1874	10.9039	0.065	0.065	0.310292	0.589259	no	2	0	0	2091	1884	10.9567	0.15	0.15	0.0193623	0.0851267	no	2	0	0	2118	2145	11.0577	-0.019	0.019	0.766132	1	no	2	0	0	5292	2188	11.8688	1.273	1.273
277	133.7	MT0281	-	Chromosome:322877-323387	8861	Rv0268c	1-to-1	8	2	2	1.337	1317	1290	10.3482	0.029	0.029	0.745842	0.890425	no	2	0	0	1078	1098	10.0875	-0.025	0.025	0.780518	0.900346	no	2	0	0	1046	1004	10.0014	0.06	0.06	0.523358	1	no	2	0	0	2506	992	10.7723	1.337	1.337
2522	133.7	MT2448	-	Chromosome:2653545-2673168	31581	Rv2380c	1-to-1	8	2	1	1.337	10054	12836	13.4824	-0.352	0.352	0.124929	0.363079	no	2	0	0	25137	24105	14.5876	0.06	0.06	0.792173	0.90377	no	2	0	0	26336	25383	14.6584	0.053	0.053	0.816733	1	no	2	0	0	9954	19776	13.8596	-0.99	0.99
894	133.5	MT0873	-	Chromosome:947209-948375	14103	Rv0850	1-to-1	8	5	1	1.335	1614	2444	10.9866	-0.6	0.6	3.67605e-06	8.85296e-05	yes	2	0	0	1206	1320	10.3026	-0.129	0.129	0.326148	0.58004	no	2	0	0	725	746	9.52258	-0.04	0.04	0.773	1	no	2	0	0	2030	804	10.4686	1.335	1.335
968	133.5	MT0941	-	Chromosome:1021356-1021656	8916	Rv0916c	1-to-1	8	2	2	1.335	98	104	6.65821	-0.083	0.083	0.658364	0.844395	no	2	0	0	153	150	7.24317	0.029	0.029	0.866697	0.94185	no	2	0	0	144	144	7.16993	0.01	0.01	0.955254	1	no	2	0	0	341	134	7.89178	1.335	1.335
1560	133.5	MT1514.1	-	Chromosome:1655764-1656892	13810	Rv1468c	1-to-1	8	2	2	1.335	1558	1381	10.5211	0.175	0.175	0.0255436	0.135647	no	2	0	0	1076	1076	10.0715	0	0	0.997967	0.999069	no	2	0	0	1070	1038	10.0417	0.041	0.041	0.623313	1	no	2	0	0	2718	1166	10.9233	1.218	1.218
1820	133.5	MT1767	-	Chromosome:1942652-1944038	30069	Rv1771, Rv1774, Rv1726, Rv3107c	many-to-many	6	2	2	1.335	41	32	5.18982	0.357	0.357	0.242258	NA	no	2	0	0	86	76	6.33985	0.169	0.169	0.510843	NA	no	2	0	0	58	59	5.87036	-0.03	0.03	0.91597	1	no	2	0	0	187	74	7.02791	1.335	1.335
2514	133.4	MT2441	-	Chromosome:2649367-2650156	889	Rv2372c	1-to-1	8	5	2	1.334	3028	2616	11.4625	0.21	0.21	0.000319621	0.00468406	yes	2	0	0	3172	2786	11.5406	0.188	0.188	0.00127006	0.00972088	yes	2	0	0	3084	3142	11.6041	-0.027	0.027	0.646633	1	no	2	0	0	7986	3416	12.477	1.227	1.227
3590	133.4	MT3472	-	Chromosome:3765797-3769725	20030	Rv3364c	1-to-1	8	2	2	1.334	507	452	8.90539	0.164	0.164	0.146123	0.395557	no	2	0	0	427	438	8.75656	-0.038	0.038	0.743555	0.882425	no	2	0	0	428	441	8.76321	-0.04	0.04	0.736487	1	no	2	0	0	172	435	8.24555	-1.334	1.334
300	133.3	MT0299	-	Chromosome:349996-351538	13643	Rv0286	1-to-1	8	2	2	1.333	11624	13420	13.6122	-0.208	0.208	0.00734874	0.0562461	no	2	0	0	20639	20554	14.3301	0.006	0.006	0.939599	0.971932	no	2	0	0	22256	21960	14.4323	0.019	0.019	0.802787	1	no	2	0	0	8196	17666	13.6585	-1.109	1.109
646	133.3	MT0644	-	Chromosome:708393-712853	12686	Rv0614, Rv1949c, Rv1950c, Rv2077c	many-to-many	6	2	2	1.333	68	60	6	0.177	0.177	0.457231	NA	no	2	0	0	82	102	6.52356	-0.319	0.319	0.151359	NA	no	2	0	0	57	68	5.96578	-0.267	0.267	0.298871	1	no	2	0	0	206	84	7.17991	1.304	1.304
1296	133.3	MT1258	-	Chromosome:1362989-1363637	32674	Rv1220c	1-to-1	8	2	2	1.333	1436	1693	10.6115	-0.236	0.236	0.0414164	0.186423	no	2	0	0	1350	1337	10.3918	0.014	0.014	0.90734	0.960698	no	2	0	0	1428	1351	10.4404	0.079	0.079	0.502653	1	no	2	0	0	538	1286	9.83289	-1.263	1.263
3260	133.2	MT3149.1	-	Chromosome:3425358-3425541	9217		noRV	6	2	2	1.332	40	43	5.37504	-0.098	0.098	0.76333	NA	no	2	0	0	37	42	5.30378	-0.192	0.192	0.560216	NA	no	2	0	0	39	29	5.08746	0.432	0.432	0.234155	1	no	2	0	0	86	34	5.90689	1.332	1.332
2645	133.1	MT2563	-	Chromosome:2792954-2796296	37032	Rv2478c, Rv0386, Rv2488c	many-to-many	8	2	2	1.331	862	866	9.75489	-0.008	0.008	0.929927	0.971686	no	2	0	0	943	984	9.91214	-0.063	0.063	0.463201	0.705625	no	2	0	0	882	868	9.77314	0.018	0.018	0.840811	1	no	2	0	0	2378	1034	10.7364	1.198	1.198
4156	133.1	MT4011	-	Chromosome:4372754-4374242	19567	Rv1782, Rv3895c	2Rv-to-2MT	8	2	1	1.331	799	752	9.59898	0.087	0.087	0.391917	0.659475	no	2	0	0	662	732	9.44501	-0.147	0.147	0.154892	0.3658	no	2	0	0	774	786	9.60733	-0.028	0.028	0.792092	1	no	2	0	0	1664	850	10.2958	0.971	0.971
2470	133	MT2399	-	Chromosome:2606681-2607650	9106	Rv2336	1-to-1	8	2	2	1.33	94	86	6.49185	0.129	0.129	0.449511	0.700577	no	2	0	0	618	712	9.37721	-0.2	0.2	0.0724761	0.222321	no	2	0	0	672	674	9.39446	-0.005	0.005	0.967103	1	no	2	0	0	292	734	9.00282	-1.33	1.33
1504	132.9	MT1458	-	Chromosome:1590250-1592468	28830	Rv1415	1-to-1	8	4	2	1.329	6295	6215	12.6108	0.018	0.018	0.751333	0.893049	no	2	0	0	9206	7942	13.0658	0.213	0.213	0.000211858	0.00211355	yes	2	0	0	8224	8112	12.9958	0.019	0.019	0.742615	1	no	2	0	0	3656	7998	12.5085	-1.126	1.126
3114	132.8	MT3010	mas-2	Chromosome:3270700-3277036	30809	Rv2940c, Rv2935	2Rv-to-2MT	8	4	2	1.328	77778	78606	16.2547	-0.015	0.015	0.862133	0.948297	no	2	0	0	109326	132064	16.881	-0.273	0.273	0.00198069	0.0142376	yes	2	0	0	128376	132094	16.9908	-0.041	0.041	0.640261	1	no	2	0	0	44380	111442	16.2495	-1.328	1.328
3580	132.8	MT3462	-	Chromosome:3761334-3761724	11671	Rv1690, Rv3354	2Rv-to-2MT	8	3	1	1.328	111	136	6.94837	-0.296	0.296	0.138821	0.384852	no	2	0	0	120	152	7.08746	-0.337	0.337	0.0874302	0.253507	no	2	0	0	202	194	7.62936	0.069	0.069	0.720269	1	no	2	0	0	72	174	6.94251	-1.328	1.328
2108	132.7	MT2051	-	Chromosome:2235473-2236241	12983	Rv1995	1-to-1	8	4	2	1.327	132	114	6.94251	0.203	0.203	0.215353	0.493484	no	2	0	0	402	326	8.50779	0.307	0.307	0.0199218	0.0869795	no	2	0	0	232	240	7.88264	-0.052	0.052	0.724174	1	no	2	0	0	852	341	9.22038	1.327	1.327
292	132.5	MT0291.4	-	Chromosome:337081-338878	35494	Rv0282	1Rv-to-2MT	8	2	2	1.325	190	150	7.40939	0.34	0.34	0.0557789	0.227263	no	2	0	0	253	212	7.86109	0.26	0.26	0.126276	0.318554	no	2	0	0	200	214	7.69349	-0.099	0.099	0.582204	1	no	2	0	0	567	226	8.63118	1.325	1.325
1233	132.5	MT1195	-	Chromosome:1284476-1286077	28774	Rv1159	1-to-1	8	2	2	1.325	1090	1124	10.1124	-0.046	0.046	0.603	0.810214	no	2	0	0	1250	1202	10.2597	0.055	0.055	0.528302	0.749253	no	2	0	0	1265	1204	10.2697	0.068	0.068	0.444156	1	no	2	0	0	494	1144	9.67772	-1.198	1.198
28	132.4	MT0029	-	Chromosome:29702-31049	6912	Rv0026	1-to-1	8	2	2	1.324	698	701	9.45018	-0.005	0.005	0.956956	0.980961	no	2	0	0	742	824	9.61287	-0.149	0.149	0.0761787	0.229874	no	2	0	0	819	765	9.62936	0.098	0.098	0.258739	1	no	2	0	0	1855	822	10.3864	1.177	1.177
1492	132.4	MT1446	-	Chromosome:1577469-1579434	689	Rv1402	1-to-1	8	2	2	1.324	1462	1448	10.5068	0.014	0.014	0.873592	0.951345	no	2	0	0	1721	1768	10.7686	-0.04	0.04	0.648556	0.828163	no	2	0	0	1809	1790	10.8134	0.014	0.014	0.871479	1	no	2	0	0	686	1626	10.1749	-1.242	1.242
3363	132.3	MT3247	-	Chromosome:3522875-3524687	11842	Rv3159c	1Rv-to-2MT	8	4	2	1.323	1838	2262	11.0014	-0.3	0.3	0.00575019	0.0471616	yes	2	0	0	3365	3837	11.8142	-0.189	0.189	0.0765418	0.230331	no	2	0	0	3000	2730	11.4843	0.137	0.137	0.206226	1	no	2	0	0	1596	3971	11.4427	-1.323	1.323
1304	132.2	MT1265	-	Chromosome:1370407-1370965	8952	Rv1228	1-to-1	8	4	2	1.322	264	255	8.01959	0.046	0.046	0.69824	0.864773	no	2	0	0	474	438	8.83289	0.116	0.116	0.273942	0.522024	no	2	0	0	351	340	8.43254	0.048	0.048	0.684246	1	no	2	0	0	1056	423	9.53041	1.322	1.322
2048	132.2	MT1997	-	Chromosome:2194839-2195292	9039	Rv1946c	1-to-1	6	2	2	1.322	33	42	5.22882	-0.332	0.332	0.239202	NA	no	2	0	0	86	71	6.29462	0.28	0.28	0.23025	NA	no	2	0	0	82	76	6.30378	0.098	0.098	0.688178	1	no	2	0	0	176	70	6.94251	1.322	1.322
2791	132.2	MT2696	-	Chromosome:2942577-2944702	28754	Rv2621c	1-to-1	8	2	2	1.322	1122	1026	10.0688	0.126	0.126	0.227254	0.502919	no	2	0	0	2546	2236	11.2234	0.187	0.187	0.0618457	0.200204	no	2	0	0	2378	2306	11.1935	0.044	0.044	0.661535	1	no	2	0	0	6364	2764	12.1561	1.204	1.204
484	132	MT0482	-	Chromosome:557906-558701	6231	Rv2001, Rv0466	2Rv-to-2MT	8	4	2	1.32	5474	6058	12.4934	-0.147	0.147	0.0196049	0.111635	no	2	0	0	5919	6966	12.6534	-0.235	0.235	0.00017858	0.00184483	yes	2	0	0	6789	7154	12.7673	-0.075	0.075	0.23169	1	no	2	0	0	2372	5527	11.9475	-1.221	1.221
2556	132	MT2481	-	Chromosome:2701693-2706815	9116	Rv2408	1-to-1	6	2	2	1.32	40	41	5.33985	-0.033	0.033	0.930206	NA	no	2	0	0	24	36	4.90689	-0.554	0.554	0.167375	NA	no	2	0	0	24	22	4.52356	0.172	0.172	0.697641	1	no	2	0	0	60	28	5.45943	1.137	1.137
1108	131.9	MT1075.1	-	Chromosome:1168680-1170716	8935	Rv1046c	1-to-1	8	2	2	1.319	3091	3319	11.6461	-0.103	0.103	0.325485	0.60356	no	2	0	0	4447	4070	12.0561	0.128	0.128	0.221127	0.456376	no	2	0	0	3919	3682	11.892	0.09	0.09	0.39399	1	no	2	0	0	11100	4449	12.9245	1.319	1.319
1910	131.9	MT1856.1	-	Chromosome:2047409-2050108	13739	Rv1802, Rv1801, Rv1808, Rv1809, Rv1807	many-to-many	8	3	1	1.319	766	454	9.25267	0.755	0.755	1.62619e-07	5.09242e-06	yes	2	0	0	706	690	9.44708	0.035	0.035	0.803389	0.908106	no	2	0	0	852	822	9.70908	0.056	0.056	0.694447	1	no	2	0	0	1762	926	10.3923	0.929	0.929
4115	131.9	MT3969	-	Chromosome:4318327-4319797	25552	Rv3854c	1-to-1	8	8	3	1.319	13428	17956	13.9377	-0.42	0.42	7.24709e-05	0.00133016	yes	2	0	0	36382	17311	14.7124	1.072	1.072	3.20592e-24	2.20392e-22	yes	2	1	1	29511	11828	14.3352	1.319	1.319	1.16002e-35	9.714e-33	yes	2	1	1	21470	12400	14.0477	0.792	0.792
863	131.8	MT0842	pstB-1	Chromosome:912634-913411	36428	Rv0820	1-to-1	8	2	2	1.318	1799	1924	10.8622	-0.096	0.096	0.216124	0.493756	no	2	0	0	1577	1627	10.6457	-0.043	0.043	0.579759	0.785969	no	2	0	0	1605	1566	10.6307	0.035	0.035	0.659395	1	no	2	0	0	3938	1892	11.5093	1.056	1.056
1317	131.8	MT1278	mdh	Chromosome:1382700-1383690	34141	Rv1240	1-to-1	8	2	2	1.318	7690	7162	12.8584	0.103	0.103	0.0455375	0.197905	no	2	0	0	5206	5192	12.344	0.003	0.003	0.952355	0.977441	no	2	0	0	5216	5440	12.3794	-0.061	0.061	0.250977	1	no	2	0	0	2090	4205	11.62	-1.011	1.011
1395	131.8	MT1352	-	Chromosome:1467228-1467672	520	Rv1312	1-to-1	8	2	2	1.318	4067	4048	11.9864	0.007	0.007	0.90941	0.966137	no	2	0	0	2809	2884	11.475	-0.038	0.038	0.551192	0.763391	no	2	0	0	2735	2690	11.4054	0.024	0.024	0.712743	1	no	2	0	0	1322	3272	11.1655	-1.318	1.318
955	131.7	MT0928	-	Chromosome:1008218-1008950	30707	Rv0907, Rv0905	2Rv-to-2MT	8	5	1	1.317	6435	4266	12.3855	0.592	0.592	5.2234e-15	4.29341e-13	yes	2	0	0	6874	4021	12.4114	0.774	0.774	1.97821e-24	1.38511e-22	yes	2	0	0	4479	4416	12.1188	0.02	0.02	0.79734	1	no	2	0	0	2761	4370	11.7999	-0.663	0.663
2412	131.7	MT2348	sseA-2	Chromosome:2559067-2559874	25131	Rv2291	1-to-1	8	5	2	1.317	4594	4112	12.0878	0.159	0.159	0.00448729	0.0395709	yes	2	0	0	5518	4746	12.3253	0.218	0.218	8.76277e-05	0.00102259	yes	2	0	0	4738	4582	12.1861	0.047	0.047	0.408502	1	no	2	0	0	13550	5437	13.2127	1.317	1.317
659	131.6	MT0656	-	Chromosome:720206-721358	18782	Rv0628c	1-to-1	8	4	2	1.316	1974	1742	10.8595	0.181	0.181	0.00458025	0.040098	yes	2	0	0	2645	2386	11.2966	0.148	0.148	0.0174961	0.0786596	no	2	0	0	2753	2800	11.4391	-0.025	0.025	0.690147	1	no	2	0	0	6578	2776	12.1914	1.246	1.246
889	131.6	MT0866	-	Chromosome:940355-941006	37525	Rv0844c	1-to-1	8	2	2	1.316	2064	2071	11.0137	-0.004	0.004	0.947825	0.978358	no	2	0	0	2408	2232	11.1799	0.11	0.11	0.0719457	0.221193	no	2	0	0	2208	2139	11.0858	0.044	0.044	0.48137	1	no	2	0	0	962	2046	10.5546	-1.08	1.08
1246	131.6	MT1208	-	Chromosome:1300767-1301235	3827	Rv1171	1-to-1	8	2	2	1.316	949	1040	9.95783	-0.132	0.132	0.13666	0.383318	no	2	0	0	978	879	9.85876	0.154	0.154	0.0863547	0.250581	no	2	0	0	948	956	9.89482	-0.01	0.01	0.911689	1	no	2	0	0	396	933	9.37613	-1.248	1.248
1877	131.6	MT1826	-	Chromosome:2007414-2007975	13850	Rv1776c	1-to-1	8	2	2	1.316	119	125	6.93074	-0.08	0.08	0.676123	0.854418	no	2	0	0	227	169	7.62936	0.432	0.432	0.0156426	0.0727487	no	2	0	0	184	154	7.40088	0.255	0.255	0.180218	1	no	2	0	0	468	186	8.35315	1.316	1.316
2631	131.6	MT2550	-	Chromosome:2773820-2779108	29336	Rv2475c	1-to-1	8	2	2	1.316	2750	2712	11.4152	0.021	0.021	0.746299	0.890425	no	2	0	0	2396	2232	11.1762	0.103	0.103	0.116717	0.305827	no	2	0	0	2224	2130	11.0881	0.062	0.062	0.362157	1	no	2	0	0	960	2288	10.6653	-1.249	1.249
3642	131.6	MT3525	-	Chromosome:3825768-3826077	34312	Rv3416	1-to-1	8	2	2	1.316	1910	2248	11.0217	-0.236	0.236	0.108993	0.334497	no	2	0	0	1060	1298	10.2033	-0.291	0.291	0.0513322	0.177735	no	2	0	0	1288	1443	10.4152	-0.163	0.163	0.276754	1	no	2	0	0	460	1148	9.65105	-1.316	1.316
309	131.5	MT0308	-	Chromosome:358232-359810	2807	Rv0295c	1-to-1	8	2	2	1.315	2552	2475	11.2955	0.044	0.044	0.51291	0.749895	no	2	0	0	2289	2260	11.1513	0.019	0.019	0.782375	0.900378	no	2	0	0	2419	2391	11.2318	0.017	0.017	0.802088	1	no	2	0	0	917	2133	10.5746	-1.212	1.212
713	131.5	MT0708	-	Chromosome:782015-782390	12586	Rv0680c, Rv0679c	2Rv-to-2MT	8	2	2	1.315	738	874	9.65464	-0.249	0.249	0.0226087	0.124069	no	2	0	0	776	772	9.59619	0.01	0.01	0.924787	0.966682	no	2	0	0	878	827	9.73556	0.086	0.086	0.436971	1	no	2	0	0	339	842	9.20579	-1.315	1.315
323	131.4	MT0324	-	Chromosome:379232-380462	3571	Rv0311	1-to-1	8	5	1	1.314	776	612	9.43879	0.339	0.339	0.000267447	0.00408084	yes	2	0	0	1038	726	9.78463	0.515	0.515	1.31354e-08	2.83799e-07	yes	2	0	0	952	938	9.88417	0.019	0.019	0.834777	1	no	2	0	0	1843	740	10.3348	1.314	1.314
1359	131.2	MT1317	-	Chromosome:1431150-1436748	33891	Rv1280c	1-to-1	8	2	2	1.312	5137	5402	12.3635	-0.073	0.073	0.256467	0.536933	no	2	0	0	3690	3706	11.8525	-0.006	0.006	0.924142	0.966682	no	2	0	0	3674	3641	11.8366	0.013	0.013	0.842209	1	no	2	0	0	1483	3518	11.288	-1.243	1.243
3569	131.1	MT3449	-	Chromosome:3730481-3735109	36218	Rv3345c	1-to-1	8	3	1	1.311	445	388	8.70217	0.197	0.197	0.131286	0.373651	no	2	0	0	514	532	9.03067	-0.052	0.052	0.684655	0.852661	no	2	0	0	645	564	9.2396	0.192	0.192	0.134479	1	no	2	0	0	1279	758	9.99223	0.749	0.749
4103	131.1	MT3957	-	Chromosome:4311625-4312364	9706		noRV	8	2	2	1.311	520	482	8.96867	0.11	0.11	0.239875	0.519752	no	2	0	0	746	786	9.5812	-0.075	0.075	0.389167	0.637581	no	2	0	0	672	711	9.43359	-0.085	0.085	0.356643	1	no	2	0	0	310	776	9.08481	-1.311	1.311
2410	131	MT2346	cdh	Chromosome:2555548-2558303	9090	Rv2289	1-to-1	8	2	2	1.31	3674	3921	11.8908	-0.094	0.094	0.108213	0.333379	no	2	0	0	1940	2093	10.9776	-0.11	0.11	0.0770617	0.231043	no	2	0	0	1844	1866	10.8572	-0.017	0.017	0.79352	1	no	2	0	0	786	1829	10.3526	-1.226	1.226
2676	130.9	MT2591	-	Chromosome:2826831-2828079	9137	Rv2515c	1-to-1	8	4	2	1.309	373	314	8.42417	0.243	0.243	0.0332707	0.160865	no	2	0	0	833	748	9.62662	0.154	0.154	0.126377	0.318554	no	2	0	0	528	508	9.01681	0.053	0.053	0.633696	1	no	2	0	0	1996	806	10.4522	1.309	1.309
1101	130.8	MT1069	-	Chromosome:1162592-1163420	11487	Rv1040c	1-to-1	8	4	2	1.308	54	46	5.64386	0.244	0.244	0.301638	0.579814	no	2	0	0	108	112	6.78136	-0.051	0.051	0.791797	0.90377	no	2	0	0	184	174	7.48382	0.093	0.093	0.609493	1	no	2	0	0	270	128	7.63662	1.073	1.073
1223	130.8	MT1185	-	Chromosome:1278393-1279107	32743	Rv1151c	1-to-1	8	2	2	1.308	1302	1290	10.3399	0.013	0.013	0.864848	0.949199	no	2	0	0	1312	1206	10.2981	0.121	0.121	0.118819	0.309617	no	2	0	0	1158	1191	10.1978	-0.039	0.039	0.62382	1	no	2	0	0	527	1109	9.67596	-1.066	1.066
1088	130.7	MT1056	kdpE	Chromosome:1148261-1151763	31967	Rv1027c	1-to-1	8	2	2	1.307	211	220	7.75154	-0.064	0.064	0.640794	0.834526	no	2	0	0	208	178	7.59246	0.22	0.22	0.121622	0.313252	no	2	0	0	185	210	7.62571	-0.184	0.184	0.217431	1	no	2	0	0	458	186	8.33092	1.307	1.307
3000	130.7	MT2897	-	Chromosome:3131484-3132234	25575	Rv2831	1-to-1	8	2	2	1.307	807	801	9.65105	0.012	0.012	0.913256	0.96724	no	2	0	0	728	698	9.47776	0.06	0.06	0.581616	0.78727	no	2	0	0	677	708	9.43567	-0.068	0.068	0.544962	1	no	2	0	0	292	670	8.90989	-1.187	1.187
437	130.6	MT0435	-	Chromosome:508580-510004	3633	Rv0421c	1-to-1	8	2	2	1.306	1538	1458	10.5488	0.078	0.078	0.317684	0.596406	no	2	0	0	1434	1414	10.4757	0.019	0.019	0.808709	0.911666	no	2	0	0	1542	1492	10.567	0.049	0.049	0.542124	1	no	2	0	0	663	1636	10.1668	-1.306	1.306
1463	130.6	MT1418	-	Chromosome:1545887-1546850	10672	Rv1373	1-to-1	8	2	2	1.306	674	698	9.42206	-0.056	0.056	0.51669	0.752263	no	2	0	0	904	886	9.80574	0.03	0.03	0.718751	0.869353	no	2	0	0	783	762	9.59339	0.037	0.037	0.678511	1	no	2	0	0	2234	976	10.6484	1.194	1.194
1985	130.6	MT1931.1	-	Chromosome:2130452-2130929	19874	Rv1883c	1-to-1	8	2	2	1.306	8472	8516	13.0522	-0.007	0.007	0.930016	0.971686	no	2	0	0	4863	4633	12.2131	0.07	0.07	0.386795	0.636949	no	2	0	0	5157	5124	12.3277	0.01	0.01	0.905852	1	no	2	0	0	2039	5040	11.7893	-1.306	1.306
2955	130.5	MT2855	rpsO	Chromosome:3088201-3088471	751	Rv2785c	1-to-1	8	2	2	1.305	5624	6367	12.5497	-0.18	0.18	0.03427	0.164227	no	2	0	0	4970	4944	12.2753	0.008	0.008	0.925047	0.966682	no	2	0	0	5116	5264	12.3415	-0.041	0.041	0.635242	1	no	2	0	0	2010	4608	11.6922	-1.195	1.195
772	130.4	MT0759	sigL	Chromosome:829732-830266	26412	Rv0735	1-to-1	8	2	2	1.304	1004	936	9.92184	0.099	0.099	0.266694	0.546542	no	2	0	0	884	834	9.74651	0.086	0.086	0.345499	0.60001	no	2	0	0	901	832	9.75906	0.116	0.116	0.216573	1	no	2	0	0	362	868	9.26444	-1.278	1.278
1466	130.4	MT1420	-	Chromosome:1547689-1555832	8966	Rv1376	1-to-1	8	2	2	1.304	780	796	9.62205	-0.028	0.028	0.752332	0.893231	no	2	0	0	694	729	9.47472	-0.072	0.072	0.426457	0.670451	no	2	0	0	788	736	9.57365	0.097	0.097	0.291817	1	no	2	0	0	1706	787	10.2837	1.122	1.122
1474	130.3	MT1428	carB	Chromosome:1555864-1561127	694	Rv1384	1-to-1	8	3	2	1.303	4408	4502	12.1212	-0.031	0.031	0.617475	0.820046	no	2	0	0	2074	2129	11.0372	-0.039	0.039	0.552811	0.764749	no	2	0	0	2419	2304	11.2055	0.069	0.069	0.297008	1	no	2	0	0	5116	2301	11.8566	1.152	1.152
2121	130.3	MT2064	-	Chromosome:2253949-2255308	33339	Rv2008c	1-to-1	8	2	2	1.303	129	112	6.91289	0.191	0.191	0.302901	0.581355	no	2	0	0	146	119	7.04985	0.294	0.294	0.10803	0.290511	no	2	0	0	144	136	7.12928	0.094	0.094	0.619506	1	no	2	0	0	342	139	7.90989	1.303	1.303
4018	130.3	MT3875	-	Chromosome:4206382-4206742	9276	Rv3768	1-to-1	8	2	2	1.303	230	222	7.82018	0.047	0.047	0.738792	0.887199	no	2	0	0	235	236	7.87958	-0.008	0.008	0.954086	0.97813	no	2	0	0	238	252	7.93664	-0.086	0.086	0.557883	1	no	2	0	0	92	222	7.29462	-1.223	1.223
2231	130.2	MT2168	-	Chromosome:2369639-2369768	9571		noRV	8	3	2	1.302	158	150	7.26679	0.067	0.067	0.675993	0.854418	no	2	0	0	226	242	7.87036	-0.089	0.089	0.549338	0.76222	no	2	0	0	558	566	9.13443	-0.023	0.023	0.865918	1	no	2	0	0	175	217	7.61471	-0.342	0.342
3118	130.2	MT3014	-	Chromosome:3282346-3282517	9635		noRV	6	2	1	1.302	61	69	6.02237	-0.186	0.186	0.443712	NA	no	2	0	0	88	64	6.24793	0.456	0.456	0.0542628	NA	no	2	0	0	78	74	6.24793	0.079	0.079	0.751489	1	no	2	0	0	169	68	6.88874	1.302	1.302
914	130.1	MT0892.1	-	Chromosome:966268-967737	382	Rv0870c	1-to-1	8	4	2	1.301	1386	1662	10.5736	-0.26	0.26	0.00075148	0.00973063	yes	2	0	0	2090	1712	10.8925	0.288	0.288	0.000145689	0.00155608	yes	2	0	0	1930	1870	10.8918	0.044	0.044	0.572235	1	no	2	0	0	858	1977	10.4691	-1.22	1.22
1625	130.1	MT1577	-	Chromosome:1720171-1722215	20095	Rv1524, Rv1526c	2Rv-to-2MT	8	2	2	1.301	428	469	8.80896	-0.134	0.134	0.271597	0.552399	no	2	0	0	520	540	9.04985	-0.053	0.053	0.657633	0.833533	no	2	0	0	528	512	9.02237	0.045	0.045	0.71399	1	no	2	0	0	1106	447	9.60084	1.301	1.301
573	129.9	MT0573	menB	Chromosome:640463-641408	30987	Rv0548c	1-to-1	8	4	2	1.299	4132	3896	11.9708	0.085	0.085	0.168393	0.423897	no	2	0	0	4151	3654	11.9302	0.184	0.184	0.00287668	0.0188505	yes	2	0	0	3706	3648	11.8443	0.023	0.023	0.710733	1	no	2	0	0	1680	3892	11.444	-1.206	1.206
1117	129.9	MT1083.1	-	Chromosome:1175768-1176531	9499		noRV	8	4	2	1.299	1586	1562	10.6202	0.02	0.02	0.802212	0.912608	no	2	0	0	1892	1574	10.7591	0.266	0.266	0.000873105	0.00718832	yes	2	0	0	1466	1528	10.5479	-0.061	0.061	0.461935	1	no	2	0	0	4232	1717	11.5384	1.299	1.299
1279	129.9	MT1241	-	Chromosome:1344746-1346392	30499	Rv1191, Rv1189, Rv1203c, Rv1204c	many-to-many	8	2	2	1.299	232	242	7.88874	-0.062	0.062	0.67299	0.853109	no	2	0	0	267	263	8.04985	0.019	0.019	0.894546	0.953736	no	2	0	0	227	271	7.96	-0.25	0.25	0.10361	1	no	2	0	0	652	282	8.86728	1.217	1.217
2843	129.9	MT2748	-	Chromosome:2985547-2985958	32759	Rv2674	1-to-1	8	4	2	1.299	2322	2182	11.137	0.089	0.089	0.135956	0.382193	no	2	0	0	2754	2390	11.3287	0.204	0.204	0.000563739	0.00495202	yes	2	0	0	2445	2450	11.2571	-0.004	0.004	0.947754	1	no	2	0	0	1118	2448	10.8001	-1.13	1.13
2959	129.9	MT2859	-	Chromosome:3092427-3093660	26875	Rv2789c	1-to-1	8	3	2	1.299	6432	6168	12.6211	0.061	0.061	0.208099	0.482416	no	2	0	0	7610	7164	12.8508	0.087	0.087	0.0701417	0.21756	no	2	0	0	6980	6906	12.7613	0.015	0.015	0.757332	1	no	2	0	0	3087	7132	12.319	-1.206	1.206
3067	129.9	MT2964	-	Chromosome:3198534-3202521	28046	Rv2896c	1-to-1	8	2	2	1.299	305	270	8.16742	0.181	0.181	0.156987	0.410347	no	2	0	0	430	385	8.67066	0.16	0.16	0.185416	0.406839	no	2	0	0	386	390	8.59991	-0.018	0.018	0.886383	1	no	2	0	0	1054	458	9.56224	1.208	1.208
3048	129.8	MT2946	-	Chromosome:3183030-3183564	30141	Rv2878c	1-to-1	8	2	2	1.298	1518	1557	10.5864	-0.036	0.036	0.599784	0.809134	no	2	0	0	1924	1881	10.8937	0.033	0.033	0.625532	0.815002	no	2	0	0	1868	1920	10.8872	-0.043	0.043	0.533361	1	no	2	0	0	4737	2082	11.7353	1.185	1.185
3931	129.8	MT3785	-	Chromosome:4116672-4118735	103	Rv3683	1-to-1	8	2	2	1.298	3262	3420	11.7061	-0.069	0.069	0.320536	0.598661	no	2	0	0	3874	3837	11.9127	0.014	0.014	0.843544	0.929854	no	2	0	0	4345	4340	12.0843	0.001	0.001	0.984025	1	no	2	0	0	1565	3768	11.3807	-1.257	1.257
393	129.7	MT0394	-	Chromosome:457003-457768	6336	Rv0381c	1-to-1	8	2	2	1.297	612	594	9.23601	0.048	0.048	0.58892	0.802127	no	2	0	0	836	878	9.74315	-0.073	0.073	0.3907	0.638943	no	2	0	0	829	800	9.66977	0.05	0.05	0.574167	1	no	2	0	0	2052	970	10.5613	1.082	1.082
2144	129.6	MT2085	-	Chromosome:2274195-2275080	35087	Rv2005c, Rv2026c, Rv1996	many-to-many	8	2	2	1.296	326	311	8.31515	0.069	0.069	0.583108	0.799395	no	2	0	0	214	215	7.74483	-0.014	0.014	0.920432	0.966657	no	2	0	0	248	240	7.93074	0.049	0.049	0.724151	1	no	2	0	0	507	208	8.4818	1.296	1.296
4090	129.5	MT3944	-	Chromosome:4302735-4303137	1112	Rv3836	1-to-1	8	3	2	1.295	403	486	8.79604	-0.27	0.27	0.0119127	0.0794391	no	2	0	0	367	448	8.67066	-0.284	0.284	0.00965174	0.0501281	no	2	0	0	448	416	8.75489	0.103	0.103	0.364048	1	no	2	0	0	150	362	8	-1.277	1.277
604	129.4	MT0603	-	Chromosome:669937-671196	9468		noRV	6	2	2	1.294	68	58	5.97728	0.221	0.221	0.38569	NA	no	2	0	0	88	68	6.2854	0.351	0.351	0.151287	NA	no	2	0	0	74	76	6.22882	-0.057	0.057	0.824958	1	no	2	0	0	34	76	5.78136	-1.081	1.081
1901	129.4	MT1849	-	Chromosome:2036872-2039177	12674	Rv1800	1-to-1	8	3	1	1.294	1065	1032	10.0341	0.044	0.044	0.576381	0.795073	no	2	0	0	1708	1850	10.7969	-0.114	0.114	0.122278	0.314513	no	2	0	0	2004	2054	10.9866	-0.034	0.034	0.646602	1	no	2	0	0	4192	2119	11.6237	0.983	0.983
752	129.2	MT0741	rplN	Chromosome:813561-813930	214	Rv0714	1-to-1	8	2	2	1.292	4854	5152	12.2886	-0.087	0.087	0.258372	0.538296	no	2	0	0	4304	4634	12.1257	-0.106	0.106	0.166344	0.380508	no	2	0	0	4632	4680	12.1849	-0.015	0.015	0.850725	1	no	2	0	0	1756	4242	11.5503	-1.272	1.272
388	129.1	MT0389	-	Chromosome:449491-452367	27212	Rv0374c, Rv0373c	2Rv-to-2MT	6	2	2	1.291	38	32	5.12928	0.225	0.225	0.463474	NA	no	2	0	0	67	56	5.94251	0.257	0.257	0.340838	NA	no	2	0	0	44	52	5.58496	-0.277	0.277	0.358128	1	no	2	0	0	162	70	6.85798	1.23	1.23
2362	129.1	MT2299	-	Chromosome:2507987-2508925	32671	Rv2239c	1-to-1	8	2	2	1.291	4636	4608	12.1743	0.009	0.009	0.900686	0.96461	no	2	0	0	4538	4388	12.1238	0.049	0.049	0.519246	0.742818	no	2	0	0	4048	3958	11.9669	0.034	0.034	0.65837	1	no	2	0	0	1858	4189	11.562	-1.175	1.175
2719	129.1	MT2628	-	Chromosome:2866919-2867339	18551	Rv2551c	1-to-1	8	2	2	1.291	510	410	8.84549	0.319	0.319	0.0103144	0.0719533	no	2	0	0	914	891	9.81778	0.037	0.037	0.753757	0.888113	no	2	0	0	822	760	9.62753	0.11	0.11	0.360731	1	no	2	0	0	2236	924	10.6257	1.275	1.275
3360	129.1	MT3244	nuoL	Chromosome:3517718-3522870	30119	Rv3156, Rv3157	2Rv-to-2MT	8	2	2	1.291	9292	9274	13.1804	0.003	0.003	0.974666	0.989856	no	2	0	0	9690	9774	13.2485	-0.012	0.012	0.901168	0.957919	no	2	0	0	9414	9234	13.1867	0.028	0.028	0.783895	1	no	2	0	0	4372	10694	12.879	-1.291	1.291
3081	129	MT2978	-	Chromosome:3211980-3212424	19397	Rv2910c	1-to-1	8	4	2	1.29	426	304	8.51175	0.482	0.482	0.000134699	0.00225353	yes	2	0	0	452	388	8.71425	0.222	0.222	0.0719565	0.221193	no	2	0	0	492	508	8.96578	-0.046	0.046	0.713312	1	no	2	0	0	1085	444	9.57837	1.29	1.29
1330	128.8	MT1291	-	Chromosome:1398782-1399391	2166	Rv1252c	1-to-1	8	4	2	1.288	390	448	8.71081	-0.2	0.2	0.0634824	0.245435	no	2	0	0	338	364	8.45533	-0.106	0.106	0.343902	0.598781	no	2	0	0	267	281	8.09803	-0.073	0.073	0.562748	1	no	2	0	0	814	334	9.16491	1.288	1.288
3382	128.8	MT3266	-	Chromosome:3543038-3544431	27323	Rv3177	1-to-1	6	2	2	1.288	44	44	5.45943	0.027	0.027	0.915266	NA	no	2	0	0	154	151	7.25267	0.024	0.024	0.896397	NA	no	2	0	0	128	125	6.98299	0.047	0.047	0.817023	1	no	2	0	0	63	139	6.65821	-1.145	1.145
2431	128.7	MT2365	-	Chromosome:2575073-2575265	9098	Rv2307A	1-to-1	6	2	2	1.287	54	49	5.6865	0.133	0.133	0.618801	NA	no	2	0	0	70	67	6.09803	0.063	0.063	0.800734	NA	no	2	0	0	73	74	6.19967	0.012	0.012	0.962238	1	no	2	0	0	171	83	6.98868	1.045	1.045
3333	128.7	MT3218	-	Chromosome:3492311-3495712	31584	Rv3132c	1-to-1	8	3	2	1.287	2430	2500	11.2674	-0.042	0.042	0.636701	0.833287	no	2	0	0	3372	2952	11.6266	0.192	0.192	0.0300435	0.119825	no	2	0	0	3912	3688	11.8918	0.084	0.084	0.343242	1	no	2	0	0	8226	3598	12.5294	1.193	1.193
302	128.6	MT0301	-	Chromosome:351909-352200	14130	Rv0288	1-to-1	8	2	1	1.286	8872	10150	13.2154	-0.195	0.195	0.0116963	0.0786898	no	2	0	0	13536	12706	13.6796	0.091	0.091	0.234472	0.473325	no	2	0	0	12844	13286	13.6734	-0.049	0.049	0.526169	1	no	2	0	0	5555	10970	13.0124	-0.983	0.983
1740	128.6	MT1690	argC	Chromosome:1856482-1863465	612	Rv1652	1-to-1	8	2	1	1.286	2519	2674	11.3424	-0.085	0.085	0.311552	0.590316	no	2	0	0	750	691	9.49285	0.116	0.116	0.217335	0.453001	no	2	0	0	752	761	9.5632	-0.018	0.018	0.855513	1	no	2	0	0	1827	954	10.4414	0.939	0.939
192	128.5	MT0195	-	Chromosome:216380-218456	34660	Rv0186	1-to-1	8	2	2	1.285	6557	6521	12.6749	0.008	0.008	0.902616	0.96461	no	2	0	0	6031	5828	12.5337	0.049	0.049	0.473897	0.712332	no	2	0	0	5857	5709	12.4976	0.036	0.036	0.598583	1	no	2	0	0	2474	5382	11.9396	-1.12	1.12
733	128.5	MT0724.1	-	Chromosome:798905-800538	9474		noRV	6	2	2	1.285	22	18	4.32193	0.323	0.323	0.392351	NA	no	2	0	0	86	64	6.22882	0.407	0.407	0.142631	NA	no	2	0	0	85	58	6.15987	0.538	0.538	0.0652651	1	no	2	0	0	38	94	6.04439	-1.285	1.285
2675	128.5	MT2590	-	Chromosome:2826364-2826826	9136	Rv2514c	1-to-1	8	3	2	1.285	125	114	6.90087	0.133	0.133	0.435522	0.690633	no	2	0	0	166	180	7.43463	-0.11	0.11	0.482662	0.718339	no	2	0	0	127	129	7	-0.02	0.02	0.910783	1	no	2	0	0	378	154	8.05528	1.285	1.285
3848	128.4	MT3711	folK	Chromosome:4039834-4042086	34103	Rv3606c	1-to-1	8	2	2	1.284	1267	1215	10.2773	0.062	0.062	0.477281	0.723287	no	2	0	0	1380	1266	10.3696	0.124	0.124	0.155689	0.366327	no	2	0	0	1330	1296	10.3587	0.036	0.036	0.68841	1	no	2	0	0	3360	1462	11.2354	1.2	1.2
4023	128.3	MT3879	-	Chromosome:4208390-4208582	7981	Rv3770B	1-to-1	8	2	2	1.283	366	382	8.54689	-0.059	0.059	0.654815	0.842687	no	2	0	0	216	252	7.87036	-0.216	0.216	0.132688	0.33006	no	2	0	0	254	258	8	-0.013	0.013	0.931085	1	no	2	0	0	526	236	8.57365	1.162	1.162
1297	128.1	MT1259	sigE	Chromosome:1363899-1365295	34850	Rv1221	1-to-1	8	6	1	1.281	9654	7916	13.1008	0.286	0.286	5.55103e-05	0.00103391	yes	2	0	0	13246	10408	13.5298	0.348	0.348	8.37976e-07	1.44675e-05	yes	2	0	0	8309	8770	13.0599	-0.078	0.078	0.276481	1	no	2	0	0	25800	10619	14.1524	1.281	1.281
2646	128	MT2563.1	-	Chromosome:2796333-2796696	9130	Rv2489c	1-to-1	6	2	2	1.28	52	56	5.75489	-0.075	0.075	0.786811	NA	no	2	0	0	72	80	6.24793	-0.164	0.164	0.527043	NA	no	2	0	0	80	98	6.47573	-0.269	0.269	0.307023	1	no	2	0	0	176	86	7.03342	1.007	1.007
598	127.9	MT0597	-	Chromosome:664937-666293	19675	Rv0571c, Rv2030c	2Rv-to-2MT	8	3	2	1.279	1208	1090	10.1662	0.149	0.149	0.0840836	0.286901	no	2	0	0	1472	1298	10.4357	0.18	0.18	0.0335481	0.12917	no	2	0	0	1242	1311	10.318	-0.081	0.081	0.353716	1	no	2	0	0	3391	1397	11.2252	1.279	1.279
1060	127.9	MT1030	arcA	Chromosome:1117222-1118431	28155	Rv1001	1-to-1	8	3	2	1.279	2006	1878	10.9233	0.093	0.093	0.166199	0.420539	no	2	0	0	2454	2324	11.2222	0.079	0.079	0.234681	0.473496	no	2	0	0	2161	2142	11.0711	0.011	0.011	0.876995	1	no	2	0	0	5380	2218	11.8914	1.279	1.279
1456	127.9	MT1412	-	Chromosome:1539605-1540656	8960	Rv1366	1-to-1	8	2	2	1.279	400	420	8.67948	-0.071	0.071	0.598786	0.809134	no	2	0	0	368	384	8.55459	-0.056	0.056	0.683686	0.852661	no	2	0	0	354	396	8.55075	-0.159	0.159	0.262367	1	no	2	0	0	152	366	8.01681	-1.268	1.268
3153	127.9	MT3050	-	Chromosome:3321342-3324266	33577	Rv2972c	1-to-1	8	2	2	1.279	318	376	8.43879	-0.242	0.242	0.0391093	0.179675	no	2	0	0	324	321	8.33316	0.013	0.013	0.913484	0.963964	no	2	0	0	302	320	8.28077	-0.082	0.082	0.51563	1	no	2	0	0	784	346	9.14211	1.183	1.183
1263	127.8	MT1225	-	Chromosome:1328876-1331497	13011	Rv1188	1-to-1	8	4	2	1.278	576	478	9.04166	0.265	0.265	0.0324708	0.157501	no	2	0	0	588	518	9.11114	0.181	0.181	0.142907	0.347703	no	2	0	0	1290	1258	10.3151	0.037	0.037	0.755869	1	no	2	0	0	301	472	8.59432	-0.661	0.661
3784	127.8	MT3646	-	Chromosome:3971641-3977588	19786	Rv3542c	1-to-1	8	6	2	1.278	3280	5150	12.0413	-0.65	0.65	1.09256e-12	6.88494e-11	yes	2	0	0	2634	5414	11.9744	-1.039	1.039	8.15845e-30	7.0107e-28	yes	2	1	1	4294	3827	11.9874	0.166	0.166	0.0708531	1	no	2	0	0	1510	3672	11.3393	-1.278	1.278
862	127.7	MT0841	-	Chromosome:910841-912592	19066	Rv0819	1-to-1	8	2	2	1.277	2514	2478	11.2854	0.022	0.022	0.73167	0.883284	no	2	0	0	2278	2230	11.1383	0.03	0.03	0.632441	0.819766	no	2	0	0	2416	2277	11.1963	0.084	0.084	0.195836	1	no	2	0	0	5520	2708	12.0063	1.027	1.027
3868	127.6	MT3728	-	Chromosome:4056141-4059526	3522	Rv3626c	1-to-1	8	3	2	1.276	2698	2468	11.3348	0.129	0.129	0.0304171	0.151301	no	2	0	0	2506	2408	11.2627	0.057	0.057	0.340863	0.596115	no	2	0	0	2608	2738	11.3842	-0.07	0.07	0.252568	1	no	2	0	0	6061	2618	12.0833	1.212	1.212
947	127.5	MT0921	-	Chromosome:1000819-1002427	25515	Rv0897c	1-to-1	8	3	2	1.275	1478	1330	10.4553	0.154	0.154	0.0475952	0.202883	no	2	0	0	2092	1772	10.9159	0.239	0.239	0.00162978	0.0120827	yes	2	0	0	1956	1885	10.9073	0.05	0.05	0.520042	1	no	2	0	0	4938	2044	11.7694	1.275	1.275
1406	127.3	MT1363	-	Chromosome:1485493-1486174	521	Rv1321	1-to-1	8	3	2	1.273	1749	1938	10.8482	-0.15	0.15	0.067539	0.253842	no	2	0	0	1598	1829	10.7427	-0.195	0.195	0.0182771	0.0814925	no	2	0	0	1915	1963	10.9211	-0.035	0.035	0.672392	1	no	2	0	0	757	1839	10.3421	-1.273	1.273
2029	127.3	MT1977	-	Chromosome:2176311-2176791	12591	Rv1926c	1-to-1	8	2	2	1.273	1270	1284	10.3185	-0.018	0.018	0.809149	0.916809	no	2	0	0	852	864	9.74483	-0.022	0.022	0.781302	0.900346	no	2	0	0	810	827	9.67684	-0.024	0.024	0.770902	1	no	2	0	0	2056	929	10.5435	1.145	1.145
2897	127.2	MT2800	-	Chromosome:3034759-3036396	3975	Rv2728c	1-to-1	8	2	2	1.272	590	566	9.17493	0.063	0.063	0.523718	0.757088	no	2	0	0	618	520	9.15228	0.247	0.247	0.0129216	0.0627975	no	2	0	0	596	594	9.21675	0.005	0.005	0.957682	1	no	2	0	0	1388	576	9.93958	1.272	1.272
3426	127.2	MT3306	-	Chromosome:3581747-3582443	3892	Rv3210c	1-to-1	8	4	2	1.272	1088	1201	10.1605	-0.143	0.143	0.0734373	0.264949	no	2	0	0	1266	1301	10.3259	-0.039	0.039	0.622664	0.813923	no	2	0	0	1510	1577	10.592	-0.062	0.062	0.435807	1	no	2	0	0	524	1152	9.71081	-1.134	1.134
3591	127.2	MT3474	-	Chromosome:3765797-3769725	27338	Rv3365c	1-to-1	8	2	2	1.272	5414	5168	12.3693	0.067	0.067	0.188422	0.455219	no	2	0	0	4818	5010	12.2627	-0.057	0.057	0.265846	0.513216	no	2	0	0	4968	4944	12.275	0.006	0.006	0.907692	1	no	2	0	0	1996	4786	11.7275	-1.263	1.263
3721	127.2	MT3583	-	Chromosome:3889490-3892718	9260	Rv3479	1-to-1	8	2	2	1.272	2966	3264	11.605	-0.138	0.138	0.0139608	0.0881229	no	2	0	0	1726	1900	10.8242	-0.139	0.139	0.0199808	0.087036	no	2	0	0	1854	1846	10.8533	0.008	0.008	0.897616	1	no	2	0	0	4164	1860	11.5565	1.163	1.163
434	127.1	MT0432	-	Chromosome:504965-506447	18840	Rv0418	1-to-1	8	2	2	1.271	5451	5090	12.3637	0.099	0.099	0.0623735	0.244135	no	2	0	0	3494	3806	11.8337	-0.124	0.124	0.0236033	0.0986124	no	2	0	0	3635	3817	11.8634	-0.071	0.071	0.201575	1	no	2	0	0	1454	3297	11.214	-1.188	1.188
543	127.1	MT0542	-	Chromosome:613621-614270	21798	Rv0520	1-to-1	8	2	2	1.271	112	168	7.12928	-0.582	0.582	0.0105285	0.0727754	no	2	0	0	110	115	6.81378	-0.056	0.056	0.811481	0.913439	no	2	0	0	92	104	6.61471	-0.173	0.173	0.486086	1	no	2	0	0	268	110	7.56224	1.271	1.271
1061	127.1	MT1031	-	Chromosome:1118465-1119977	391	Rv1002c	1-to-1	8	2	2	1.271	2420	2484	11.2597	-0.037	0.037	0.618052	0.820236	no	2	0	0	1588	1686	10.6768	-0.088	0.088	0.251803	0.495352	no	2	0	0	1806	1929	10.8669	-0.095	0.095	0.221263	1	no	2	0	0	658	1546	10.1059	-1.233	1.233
3667	127.1	MT3547	rpsI	Chromosome:3847444-3848340	240	Rv3442c	1-to-1	8	4	2	1.271	6474	6539	12.6677	-0.015	0.015	0.824771	0.927009	no	2	0	0	4434	5456	12.2718	-0.299	0.299	7.54496e-06	0.000106845	yes	2	0	0	5502	5918	12.4793	-0.105	0.105	0.117708	1	no	2	0	0	1912	4633	11.6762	-1.271	1.271
3767	127.1	MT3627	-	Chromosome:3955747-3956197	13035	Rv3527	1-to-1	8	6	1	1.271	3740	5612	12.1911	-0.585	0.585	2.63384e-20	3.83021e-18	yes	2	0	0	2486	4678	11.8065	-0.912	0.912	3.18506e-45	4.81708e-43	yes	2	0	0	3218	3209	11.6499	0.004	0.004	0.950708	1	no	2	0	0	1394	3357	11.214	-1.271	1.271
1581	127	MT1533.2	-	Chromosome:1677552-1678698	33469	Rv1488	1-to-1	8	3	2	1.27	5379	5089	12.3537	0.08	0.08	0.124881	0.363079	no	2	0	0	5865	5204	12.4342	0.173	0.173	0.000915239	0.00747412	yes	2	0	0	5666	5532	12.451	0.034	0.034	0.516038	1	no	2	0	0	2432	5620	11.9751	-1.208	1.208
1662	127	MT1614	treY	Chromosome:1765553-1769586	34242	Rv1563c	1-to-1	8	2	2	1.27	1392	1288	10.388	0.111	0.111	0.107047	0.330781	no	2	0	0	1651	1634	10.6817	0.016	0.016	0.817984	0.914707	no	2	0	0	1696	1689	10.7249	0.006	0.006	0.931237	1	no	2	0	0	700	1689	10.2222	-1.27	1.27
3869	127	MT3729	-	Chromosome:4056141-4059526	32656	Rv3627c	1-to-1	8	2	2	1.27	3866	3462	11.8392	0.159	0.159	0.0145349	0.0906874	no	2	0	0	3800	3655	11.864	0.056	0.056	0.3933	0.641258	no	2	0	0	3974	3932	11.9487	0.014	0.014	0.829103	1	no	2	0	0	9154	4039	12.6875	1.182	1.182
1009	126.9	MT0981	-	Chromosome:1065139-1066051	35467	Rv0954, Rv0945	2Rv-to-2MT	8	2	2	1.269	10628	10928	13.3958	-0.04	0.04	0.57112	0.790412	no	2	0	0	7617	7963	12.9274	-0.064	0.064	0.365691	0.619468	no	2	0	0	8281	8382	13.0244	-0.018	0.018	0.802823	1	no	2	0	0	3302	7966	12.4599	-1.269	1.269
1266	126.9	MT1228	-	Chromosome:1333375-1334332	30499	Rv1191, Rv1189, Rv1203c, Rv1204c	many-to-many	8	2	1	1.269	809	786	9.63934	0.044	0.044	0.655736	0.843035	no	2	0	0	745	766	9.56129	-0.044	0.044	0.656741	0.833533	no	2	0	0	840	786	9.66711	0.096	0.096	0.341283	1	no	2	0	0	307	606	8.83447	-0.97	0.97
2467	126.9	MT2396	-	Chromosome:2604192-2604363	9585		noRV	6	2	2	1.269	24	18	4.39232	0.301	0.301	0.443438	NA	no	2	0	0	43	34	5.26679	0.328	0.328	0.33781	NA	no	2	0	0	35	34	5.10852	0.038	0.038	0.918734	1	no	2	0	0	94	40	6.06609	1.269	1.269
2272	126.8	MT2209	ftsZ	Chromosome:2404809-2408282	836	Rv2150c	1-to-1	8	4	2	1.268	7430	7784	12.8931	-0.067	0.067	0.243508	0.524618	no	2	0	0	11156	10761	13.4198	0.052	0.052	0.357077	0.610094	no	2	0	0	9821	9524	13.2397	0.044	0.044	0.444454	1	no	2	0	0	4626	10439	12.8789	-1.172	1.172
2189	126.7	MT2129	sigC	Chromosome:2328218-2332479	31093	Rv2069	1-to-1	8	3	2	1.267	1326	1548	10.4888	-0.222	0.222	0.00612608	0.049599	yes	2	0	0	606	642	9.2854	-0.087	0.087	0.338705	0.593809	no	2	0	0	632	660	9.33539	-0.06	0.06	0.525603	1	no	2	0	0	1422	592	9.97585	1.267	1.267
1139	126.6	MT1102	-	Chromosome:1196513-1197350	418	Rv1072	1-to-1	8	5	2	1.266	66581	56918	15.9141	0.226	0.226	8.34465e-09	3.39259e-07	yes	2	0	0	66030	54458	15.8785	0.278	0.278	1.49458e-12	4.44962e-11	yes	2	0	0	53609	54566	15.723	-0.025	0.025	0.518013	1	no	2	0	0	135808	56473	16.5529	1.266	1.266
1157	126.4	MT1119	-	Chromosome:1214695-1215148	8940	Rv1088	1-to-1	6	2	1	1.264	61	53	5.83289	0.215	0.215	0.423212	NA	no	2	0	0	60	62	5.93074	-0.084	0.084	0.750836	NA	no	2	0	0	62	65	5.98868	-0.052	0.052	0.851718	1	no	2	0	0	143	74	6.76155	0.956	0.956
2501	126.4	MT2428	fur-2	Chromosome:2638576-2639373	33477	Rv2359	1-to-1	8	2	2	1.264	841	814	9.69262	0.044	0.044	0.626403	0.825524	no	2	0	0	980	865	9.84941	0.179	0.179	0.045214	0.16143	no	2	0	0	915	928	9.84784	-0.021	0.021	0.817491	1	no	2	0	0	2357	988	10.7078	1.25	1.25
3732	126.4	MT3594	otsA	Chromosome:3902134-3903571	13902	Rv3490	1-to-1	8	2	2	1.264	10842	11198	13.4278	-0.047	0.047	0.309186	0.587831	no	2	0	0	12964	12464	13.6341	0.057	0.057	0.215283	0.449963	no	2	0	0	12390	12086	13.5791	0.036	0.036	0.44384	1	no	2	0	0	5394	11856	13.0743	-1.136	1.136
1642	126.3	MT1595	-	Chromosome:1745339-1746242	37582	Rv1544, Rv1543, Rv1548c	many-to-many	8	2	2	1.263	5090	5068	12.3103	0.007	0.007	0.905172	0.964887	no	2	0	0	4430	4120	12.0617	0.105	0.105	0.0753134	0.228173	no	2	0	0	4078	4064	11.9912	0.004	0.004	0.942582	1	no	2	0	0	1845	4296	11.5843	-1.219	1.219
1919	126.3	MT1865	-	Chromosome:2057014-2058415	13219	Rv1817	1-to-1	8	6	1	1.263	3733	4592	12.0232	-0.298	0.298	2.04015e-06	5.21204e-05	yes	2	0	0	3028	4145	11.8084	-0.454	0.454	8.39299e-13	2.55919e-11	yes	2	0	0	3464	3456	11.7566	0.003	0.003	0.962502	1	no	2	0	0	7272	3748	12.4278	0.955	0.955
2378	126.2	MT2317	-	Chromosome:2526599-2527133	2791	Rv2256c	1-to-1	8	4	2	1.262	9870	9596	13.2487	0.041	0.041	0.488623	0.731098	no	2	0	0	10963	9948	13.352	0.14	0.14	0.0171571	0.077504	no	2	0	0	8836	8816	13.1075	0.003	0.003	0.961827	1	no	2	0	0	23855	9946	14.0448	1.262	1.262
7	126	MT0007	-	Chromosome:9913-10828	36201	Rv0007	1-to-1	8	3	2	1.26	4998	5002	12.2877	-0.001	0.001	0.986389	0.994452	no	2	0	0	5560	5728	12.4625	-0.043	0.043	0.473089	0.712332	no	2	0	0	6222	5998	12.577	0.053	0.053	0.378337	1	no	2	0	0	2510	5999	12.0548	-1.26	1.26
401	126	MT0401.1	-	Chromosome:469723-472730	2994	Rv0390	1-to-1	8	2	1	1.26	1010	964	9.94691	0.067	0.067	0.433941	0.689963	no	2	0	0	1022	960	9.95274	0.091	0.091	0.285496	0.535447	no	2	0	0	1022	992	9.97585	0.041	0.041	0.638538	1	no	2	0	0	424	812	9.27146	-0.928	0.928
1666	126	MT1618	-	Chromosome:1775013-1775298	8994	Rv1567c	1-to-1	8	2	2	1.26	327	356	8.41574	-0.123	0.123	0.361212	0.631412	no	2	0	0	338	314	8.34873	0.103	0.103	0.452367	0.696134	no	2	0	0	322	330	8.34873	-0.036	0.036	0.800376	1	no	2	0	0	145	284	7.74483	-1.013	1.013
3136	126	MT3033	-	Chromosome:3304764-3304971	9638		noRV	8	2	1	1.26	177	175	7.45943	0.007	0.007	0.980253	0.99232	no	2	0	0	83	140	6.8009	-0.746	0.746	0.0162095	0.0745974	no	2	0	0	116	154	7.07682	-0.419	0.419	0.175662	1	no	2	0	0	200	118	7.31288	0.748	0.748
3239	126	MT3131.1	-	Chromosome:3402021-3403557	9644		noRV	8	2	2	1.26	859	950	9.82098	-0.144	0.144	0.097655	0.313441	no	2	0	0	665	654	9.36523	0.026	0.026	0.775344	0.898543	no	2	0	0	569	576	9.16113	-0.016	0.016	0.868657	1	no	2	0	0	320	776	9.09803	-1.26	1.26
3603	125.9	MT3488	-	Chromosome:3784590-3785481	9248	Rv3378c	1-to-1	8	2	2	1.259	504	510	8.98584	-0.016	0.016	0.898436	0.964283	no	2	0	0	448	418	8.75822	0.097	0.097	0.444362	0.687452	no	2	0	0	444	468	8.83289	-0.085	0.085	0.510942	1	no	2	0	0	190	460	8.3443	-1.259	1.259
592	125.8	MT0591	-	Chromosome:657461-658922	25762	Rv0565c, Rv3083	2Rv-to-2MT	8	2	2	1.258	741	796	9.5859	-0.103	0.103	0.237699	0.517112	no	2	0	0	478	462	8.87652	0.049	0.049	0.607787	0.805766	no	2	0	0	494	501	8.95855	-0.018	0.018	0.855435	1	no	2	0	0	206	490	8.44294	-1.258	1.258
1207	125.8	MT1169	-	Chromosome:1263860-1264103	8946	Rv1135A	1-to-1	6	1	1	1.258	11	10	3.39232	0.081	0.081	0.88276	NA	no	2	0	0	17	19	4.16993	-0.141	0.141	0.774091	NA	no	2	0	0	18	14	4	0.349	0.349	0.514182	1	no	2	0	0	40	24	5	0.741	0.741
842	125.7	MT0821	-	Chromosome:893226-894528	662	Rv0800	1-to-1	8	2	2	1.257	1244	1166	10.2348	0.095	0.095	0.239384	0.519282	no	2	0	0	982	948	9.91439	0.052	0.052	0.527687	0.749008	no	2	0	0	1011	1064	10.0189	-0.073	0.073	0.390037	1	no	2	0	0	413	910	9.3696	-1.146	1.146
1305	125.7	MT1266	-	Chromosome:1371016-1371190	9354		noRV	6	2	2	1.257	52	63	5.84549	-0.279	0.279	0.257345	NA	no	2	0	0	104	105	6.70736	-0.005	0.005	0.980713	NA	no	2	0	0	82	94	6.45943	-0.193	0.193	0.413966	1	no	2	0	0	247	103	7.45121	1.257	1.257
2011	125.7	MT1958	-	Chromosome:2150264-2151173	6802	Rv1907c	1-to-1	8	2	2	1.257	1308	1362	10.3826	-0.057	0.057	0.458382	0.708557	no	2	0	0	1169	1102	10.1491	0.084	0.084	0.284427	0.534236	no	2	0	0	1076	1072	10.0688	0.007	0.007	0.933312	1	no	2	0	0	2794	1227	10.9733	1.186	1.186
2032	125.7	MT1980.2	-	Chromosome:2179249-2179774	25744	Rv1930c, Rv1931c	2Rv-to-2MT	6	2	2	1.257	62	57	5.89482	0.151	0.151	0.583664	NA	no	2	0	0	49	60	5.76818	-0.279	0.279	0.323544	NA	no	2	0	0	57	54	5.79442	0.071	0.071	0.810985	1	no	2	0	0	116	58	6.44294	1.002	1.002
2809	125.6	MT2716	-	Chromosome:2960548-2960995	20701	Rv2638, Rv1904	2Rv-to-2MT	8	2	2	1.256	382	383	8.57932	-0.005	0.005	0.966199	0.986073	no	2	0	0	468	456	8.85175	0.04	0.04	0.716766	0.867785	no	2	0	0	431	368	8.64205	0.227	0.227	0.0526328	1	no	2	0	0	984	414	9.44915	1.256	1.256
86	125.4	MT0085	-	Chromosome:87197-88000	8841	Rv0078A	1-to-1	8	4	1	1.254	2710	2618	11.3794	0.05	0.05	0.518719	0.753467	no	2	0	0	3552	2766	11.6253	0.36	0.36	2.41397e-06	3.78722e-05	yes	2	0	0	2966	2890	11.5157	0.037	0.037	0.630332	1	no	2	0	0	6974	2925	12.2731	1.254	1.254
2148	125.4	MT2089	-	Chromosome:2278773-2280819	19675	Rv0571c, Rv2030c	2Rv-to-2MT	8	2	2	1.254	801	757	9.60548	0.081	0.081	0.80094	0.912429	no	2	0	0	10410	6706	13.0631	0.634	0.634	0.0462246	0.163647	no	2	0	0	9838	9077	13.2072	0.116	0.116	0.715374	1	no	2	0	0	23773	9968	14.0422	1.254	1.254
3409	125.4	MT3290.1	-	Chromosome:3563305-3563596	35137	Rv3197A	1-to-1	8	5	1	1.254	526	388	8.83605	0.437	0.437	0.000869829	0.0109994	yes	2	0	0	303	430	8.51767	-0.503	0.503	0.000204268	0.00205956	yes	2	0	0	482	515	8.96145	-0.093	0.093	0.48738	1	no	2	0	0	724	590	9.35975	0.295	0.295
4009	125.4	MT3866	-	Chromosome:4196738-4197770	28720	Rv3759c	1-to-1	8	2	2	1.254	2474	2642	11.3208	-0.094	0.094	0.201947	0.473968	no	2	0	0	3762	3656	11.8568	0.041	0.041	0.568033	0.777514	no	2	0	0	3808	3686	11.8715	0.045	0.045	0.536178	1	no	2	0	0	1577	3405	11.2825	-1.11	1.11
991	125.1	MT0964	-	Chromosome:1044329-1046033	24893	Rv0937c	1-to-1	8	2	2	1.251	1147	1152	10.1668	-0.008	0.008	0.935179	0.973544	no	2	0	0	1600	1510	10.6027	0.084	0.084	0.376077	0.628457	no	2	0	0	1603	1532	10.6142	0.065	0.065	0.500122	1	no	2	0	0	678	1454	10.058	-1.115	1.115
1631	125.1	MT1583	-	Chromosome:1733269-1733704	5632	Rv1532c	1-to-1	8	2	2	1.251	340	316	8.35755	0.098	0.098	0.478622	0.723867	no	2	0	0	874	814	9.7211	0.105	0.105	0.403773	0.649644	no	2	0	0	754	769	9.5727	-0.027	0.027	0.836005	1	no	2	0	0	368	783	9.16867	-1.092	1.092
1635	125.1	MT1587	ileS	Chromosome:1736671-1739797	33595	Rv1536	1-to-1	8	5	1	1.251	8800	6838	12.9328	0.364	0.364	8.95333e-07	2.5453e-05	yes	2	0	0	10346	9972	13.3105	0.053	0.053	0.471992	0.711564	no	2	0	0	12450	12748	13.621	-0.034	0.034	0.645473	1	no	2	0	0	5421	12922	13.1629	-1.251	1.251
241	125	MT0244	-	Chromosome:278012-279643	33421	Rv0233	1-to-1	8	5	1	1.25	2360	3524	11.5226	-0.577	0.577	4.45572e-07	1.29593e-05	yes	2	0	0	906	1408	10.1762	-0.634	0.634	9.12587e-08	1.78782e-06	yes	2	0	0	1252	1281	10.3066	-0.033	0.033	0.783689	1	no	2	0	0	2156	1355	10.7777	0.671	0.671
1084	125	MT1053	-	Chromosome:1145901-1148022	33551	Rv1024, Rv1025	2Rv-to-2MT	8	2	2	1.25	841	920	9.78218	-0.127	0.127	0.168171	0.423621	no	2	0	0	744	733	9.52845	0.023	0.023	0.810244	0.912986	no	2	0	0	742	750	9.54303	-0.018	0.018	0.850287	1	no	2	0	0	314	738	9.03892	-1.238	1.238
1535	125	MT1491	-	Chromosome:1623168-1623579	3859	Rv1444c	1-to-1	8	2	2	1.25	910	953	9.86341	-0.065	0.065	0.47164	0.718911	no	2	0	0	658	672	9.37721	-0.032	0.032	0.733223	0.876429	no	2	0	0	726	744	9.5216	-0.033	0.033	0.730936	1	no	2	0	0	298	700	8.9629	-1.25	1.25
3078	125	MT2975	rimM	Chromosome:3210514-3211045	801	Rv2907c	1-to-1	8	3	2	1.25	1681	1348	10.5646	0.32	0.32	9.68356e-05	0.00171895	yes	2	0	0	1152	1318	10.2703	-0.193	0.193	0.0209567	0.0903505	no	2	0	0	1329	1396	10.412	-0.069	0.069	0.416437	1	no	2	0	0	529	1262	9.80655	-1.25	1.25
853	124.9	MT0832	-	Chromosome:905142-906249	21102	Rv0811c	1-to-1	8	2	2	1.249	2649	2470	11.3216	0.101	0.101	0.115662	0.346383	no	2	0	0	3022	2714	11.4858	0.155	0.155	0.0150339	0.0709025	no	2	0	0	3023	2902	11.5326	0.056	0.056	0.384894	1	no	2	0	0	7058	2972	12.292	1.249	1.249
870	124.9	MT0849	-	Chromosome:920649-921048	26647	Rv0827c	1-to-1	8	1	1	1.249	398	388	8.61839	0.032	0.032	0.902292	0.96461	no	2	0	0	1138	914	10.0028	0.316	0.316	0.221007	0.456376	no	2	0	0	1040	962	9.96723	0.113	0.113	0.662729	1	no	2	0	0	477	697	9.19722	-0.544	0.544
2260	124.8	MT2197	pyrD	Chromosome:2397295-2398369	33358	Rv2139	1-to-1	8	2	2	1.248	2768	2818	11.4476	-0.025	0.025	0.749695	0.892675	no	2	0	0	2018	2300	11.0761	-0.189	0.189	0.0170217	0.0771691	no	2	0	0	2238	2282	11.1421	-0.028	0.028	0.726713	1	no	2	0	0	4799	2388	11.8112	1.007	1.007
3682	124.7	MT3564	rpoA	Chromosome:3863411-3864455	32704	Rv3457c	1-to-1	8	4	2	1.247	16845	16559	14.0277	0.024	0.024	0.672955	0.853109	no	2	0	0	14878	17881	13.9996	-0.265	0.265	4.71182e-06	7.09777e-05	yes	2	0	0	17808	18452	14.1461	-0.051	0.051	0.376883	1	no	2	0	0	6500	15430	13.4206	-1.247	1.247
720	124.6	MT0715	-	Chromosome:789072-789900	34258	Rv0687	1-to-1	8	4	1	1.246	4098	4314	12.0382	-0.074	0.074	0.294657	0.573885	no	2	0	0	4124	5102	12.1715	-0.307	0.307	1.22105e-05	0.000165476	yes	2	0	0	3928	3748	11.9061	0.069	0.069	0.335434	1	no	2	0	0	9784	5316	12.8823	0.88	0.88
2234	124.6	MT2171	-	Chromosome:2369890-2371700	661	Rv2111c	1-to-1	8	3	2	1.246	1512	1526	10.5689	-0.014	0.014	0.877299	0.953271	no	2	0	0	1924	1604	10.7846	0.264	0.264	0.00281748	0.0185591	yes	2	0	0	1675	1542	10.6515	0.118	0.118	0.19421	1	no	2	0	0	810	1686	10.2854	-1.055	1.055
779	124.5	MT0765	-	Chromosome:833884-834492	9808		noRV	8	2	2	1.245	382	404	8.61839	-0.083	0.083	0.526014	0.757949	no	2	0	0	298	334	8.30378	-0.166	0.166	0.221772	0.456733	no	2	0	0	315	312	8.29232	0.016	0.016	0.907667	1	no	2	0	0	143	338	7.90989	-1.245	1.245
3559	124.5	MT3437.1	-	Chromosome:3718366-3718846	9402		noRV	6	1	1	1.245	10	20	3.90689	-0.875	0.875	0.0732425	NA	no	2	0	0	23	25	4.58496	-0.112	0.112	0.795004	NA	no	2	0	0	28	20	4.58496	0.579	0.579	0.206519	1	no	2	0	0	55	32	5.44294	0.794	0.794
1627	124.4	MT1579	-	Chromosome:1729106-1729604	8988	Rv1528c	1-to-1	8	4	2	1.244	108	80	6.55459	0.425	0.425	0.0201437	0.113686	no	2	0	0	388	338	8.50383	0.2	0.2	0.151716	0.360099	no	2	0	0	228	221	7.81057	0.05	0.05	0.750764	1	no	2	0	0	834	352	9.21189	1.244	1.244
3264	124.4	MT3152	-	Chromosome:3427218-3427629	11457	Rv3067	1-to-1	8	2	2	1.244	196	227	7.72451	-0.21	0.21	0.111539	0.339011	no	2	0	0	356	318	8.3966	0.164	0.164	0.173031	0.389655	no	2	0	0	318	298	8.26679	0.093	0.093	0.468348	1	no	2	0	0	734	310	9.02791	1.244	1.244
3790	124.4	MT3652	-	Chromosome:3979524-3983666	36896	Rv3548c	1-to-1	8	6	2	1.244	11518	18020	13.8503	-0.645	0.645	1.47097e-12	8.69023e-11	yes	2	0	0	6470	14500	13.356	-1.164	1.164	5.46693e-37	5.90585e-35	yes	2	1	1	10452	10050	13.3235	0.056	0.056	0.53859	1	no	2	0	0	15328	10540	13.6589	0.54	0.54
313	124.3	MT0313	-	Chromosome:363690-363840	6998	Rv0299	1-to-1	8	2	2	1.243	2010	2046	10.9858	-0.026	0.026	0.695705	0.863295	no	2	0	0	2556	2564	11.3219	-0.004	0.004	0.947322	0.974829	no	2	0	0	2616	2562	11.3382	0.029	0.029	0.666589	1	no	2	0	0	1132	2694	10.9016	-1.243	1.243
591	124.2	MT0590	gpdA1	Chromosome:656375-657401	32793	Rv0564c	1-to-1	8	2	2	1.242	710	720	9.4818	-0.02	0.02	0.835536	0.933896	no	2	0	0	511	560	9.06474	-0.133	0.133	0.187699	0.409751	no	2	0	0	534	520	9.04166	0.044	0.044	0.678164	1	no	2	0	0	214	490	8.45943	-1.18	1.18
864	124.2	MT0843	-	Chromosome:913466-914108	33501	Rv0821c	1-to-1	8	2	1	1.242	3858	3942	11.9293	-0.032	0.032	0.683803	0.858956	no	2	0	0	4844	4637	12.2108	0.063	0.063	0.419992	0.662622	no	2	0	0	4518	4723	12.1738	-0.064	0.064	0.419295	1	no	2	0	0	2050	3944	11.5493	-0.946	0.946
2939	124.2	MT2839	-	Chromosome:3071616-3073708	10677	Rv2769c	1-to-1	8	3	2	1.242	180	188	7.52356	-0.057	0.057	0.699465	0.865688	no	2	0	0	226	243	7.87344	-0.104	0.104	0.464102	0.706145	no	2	0	0	297	302	8.22641	-0.032	0.032	0.822431	1	no	2	0	0	534	226	8.56986	1.241	1.241
1805	124.1	MT1753	-	Chromosome:1927365-1932481	33485	Rv1713	1-to-1	8	2	2	1.241	3867	3806	11.9056	0.023	0.023	0.774413	0.902329	no	2	0	0	5182	5114	12.3298	0.019	0.019	0.816972	0.914707	no	2	0	0	5082	5106	12.3146	-0.008	0.008	0.923997	1	no	2	0	0	2192	5123	11.8366	-1.224	1.224
3773	124	MT3633	-	Chromosome:3958026-3961087	36897	Rv3530c	1-to-1	8	5	2	1.24	1146	2580	10.8634	-1.168	1.168	1.56218e-33	4.92218e-31	yes	2	1	1	1184	2796	10.9586	-1.24	1.24	1.19903e-37	1.41672e-35	yes	2	1	1	2022	1953	10.9567	0.05	0.05	0.603502	1	no	2	0	0	1134	1488	10.3565	-0.393	0.393
1505	123.9	MT1459	ribH	Chromosome:1590250-1592468	28172	Rv1416	1-to-1	8	2	2	1.239	2676	2872	11.4378	-0.101	0.101	0.127143	0.366967	no	2	0	0	3006	2874	11.5216	0.064	0.064	0.333743	0.588839	no	2	0	0	2715	2800	11.4291	-0.046	0.046	0.498899	1	no	2	0	0	1270	2912	11.03	-1.192	1.192
1579	123.9	MT1533	-	Chromosome:1675172-1677039	668	Rv1486c	1-to-1	8	3	2	1.239	3014	2638	11.4645	0.193	0.193	0.00519308	0.043706	yes	2	0	0	3392	3046	11.6524	0.155	0.155	0.0234121	0.0980302	no	2	0	0	3257	3022	11.6163	0.105	0.105	0.12972	1	no	2	0	0	1435	3112	11.1507	-1.114	1.114
800	123.8	MT0780	-	Chromosome:852482-852698	29557	Rv0755A	1-to-1	8	2	2	1.238	688	785	9.52454	-0.191	0.191	0.0504245	0.211839	no	2	0	0	954	865	9.82893	0.143	0.143	0.134316	0.332666	no	2	0	0	1026	961	9.95638	0.093	0.093	0.339013	1	no	2	0	0	412	961	9.42312	-1.238	1.238
2889	123.8	MT2793	lexA	Chromosome:3026781-3027435	32735	Rv2720	1-to-1	8	3	1	1.238	5618	6206	12.5294	-0.143	0.143	0.0155668	0.0952394	no	2	0	0	6900	6383	12.6973	0.112	0.112	0.05719	0.191528	no	2	0	0	6012	5967	12.5482	0.01	0.01	0.864996	1	no	2	0	0	2924	5558	12.0502	-0.926	0.926
625	123.7	MT0623	-	Chromosome:691948-696235	21308	Rv0593	1-to-1	8	2	2	1.237	59	58	5.87036	0.027	0.027	0.907634	0.966137	no	2	0	0	173	182	7.47168	-0.073	0.073	0.688932	0.855687	no	2	0	0	160	154	7.29462	0.062	0.062	0.746382	1	no	2	0	0	406	200	8.24317	1.027	1.027
4138	123.6	MT3991	-	Chromosome:4347425-4348865	19822	Rv3877	1-to-1	8	3	2	1.236	7205	7460	12.8401	-0.05	0.05	0.261647	0.541186	no	2	0	0	7244	6768	12.7744	0.098	0.098	0.0296396	0.118716	no	2	0	0	7545	7622	12.8886	-0.015	0.015	0.739266	1	no	2	0	0	3074	6999	12.2982	-1.187	1.187
719	123.5	MT0714	-	Chromosome:788122-788920	6425	Rv0686	1-to-1	8	4	1	1.235	3218	3253	11.6598	-0.016	0.016	0.839305	0.935282	no	2	0	0	3526	4206	11.9166	-0.254	0.254	0.0016169	0.0120281	yes	2	0	0	4281	4389	12.0818	-0.035	0.035	0.667136	1	no	2	0	0	1867	4390	11.6113	-1.235	1.235
2296	123.5	MT2232	-	Chromosome:2435274-2436474	36389	Rv2176	1-to-1	8	2	2	1.235	646	695	9.38909	-0.107	0.107	0.236581	0.515272	no	2	0	0	692	674	9.41574	0.041	0.041	0.655093	0.833533	no	2	0	0	720	714	9.48583	0.012	0.012	0.897559	1	no	2	0	0	1588	676	10.1447	1.235	1.235
3791	123.5	MT3653	-	Chromosome:3979524-3983666	36895	Rv3549c	1-to-1	8	6	2	1.235	10694	16979	13.7562	-0.667	0.667	6.29574e-18	7.21339e-16	yes	2	0	0	5606	13200	13.1989	-1.235	1.235	1.27198e-56	2.60687e-54	yes	2	1	1	9444	8967	13.1683	0.075	0.075	0.338733	1	no	2	0	0	12094	9488	13.3975	0.35	0.35
4150	123.4	MT4004	-	Chromosome:4365101-4365932	13207	Rv3889c	1-to-1	8	2	2	1.234	1480	1404	10.4939	0.077	0.077	0.319532	0.598237	no	2	0	0	965	978	9.92407	-0.022	0.022	0.784206	0.900421	no	2	0	0	1099	1102	10.1039	-0.004	0.004	0.965087	1	no	2	0	0	441	1042	9.5343	-1.234	1.234
583	123.3	MT0582	-	Chromosome:647749-651124	184	Rv0556	1-to-1	8	2	2	1.233	1124	1149	10.1504	-0.032	0.032	0.652139	0.840927	no	2	0	0	1251	1301	10.3174	-0.057	0.057	0.417378	0.6608	no	2	0	0	1286	1242	10.3038	0.05	0.05	0.490917	1	no	2	0	0	548	1271	9.82893	-1.233	1.233
1059	123.2	MT1029	-	Chromosome:1116568-1117186	3611	Rv1000c	1-to-1	8	4	1	1.232	1374	1473	10.4752	-0.101	0.101	0.206097	0.478657	no	2	0	0	1722	1457	10.6344	0.24	0.24	0.00240988	0.016597	yes	2	0	0	1326	1300	10.3587	0.027	0.027	0.748173	1	no	2	0	0	3282	1402	11.1935	1.232	1.232
73	123.1	MT0072	icd-1	Chromosome:72254-74492	274	Rv0066c	1-to-1	8	5	2	1.231	8664	7291	12.9617	0.249	0.249	5.82366e-06	0.00013762	yes	2	0	0	6689	5530	12.5768	0.275	0.275	8.11664e-07	1.40775e-05	yes	2	0	0	5839	5922	12.5217	-0.02	0.02	0.720359	1	no	2	0	0	15480	6596	13.4302	1.231	1.231
776	123.1	MT0762.1	-	Chromosome:831396-832103	9478		noRV	6	1	1	1.231	18	18	4.16993	0.024	0.024	0.959832	NA	no	2	0	0	22	12	4.08746	0.803	0.803	0.106432	NA	no	2	0	0	18	18	4.16993	-0.014	0.014	0.978101	1	no	2	0	0	27	12	4.2854	1.231	1.231
1617	123.1	MT1569	-	Chromosome:1710887-1712412	8986	Rv1519	1-to-1	8	2	1	1.231	172	262	7.76155	-0.609	0.609	0.0455977	0.197939	no	2	0	0	508	596	9.10852	-0.233	0.233	0.431614	0.675469	no	2	0	0	518	557	9.07012	-0.106	0.106	0.722567	1	no	2	0	0	218	353	8.15735	-0.709	0.709
3753	123.1	MT3615.3	-	Chromosome:3939392-3943046	35553	Rv3514, Rv3512, Rv3511	3Rv-to-1MT	8	3	1	1.231	6	6	2.58496	0.137	0.137	0.811527	0.918678	no	0	0	0	294	315	8.2503	-0.104	0.104	0.517935	0.741643	no	2	0	0	398	345	8.53722	0.208	0.208	0.199467	1	no	2	0	0	689	420	9.11504	0.715	0.715
972	123	MT0945	-	Chromosome:1024163-1025329	8481	Rv0919	1-to-1	8	2	2	1.23	192	199	7.61102	-0.05	0.05	0.717928	0.873106	no	2	0	0	222	209	7.75154	0.09	0.09	0.512135	0.737888	no	2	0	0	212	182	7.62205	0.211	0.211	0.155795	1	no	2	0	0	465	198	8.37287	1.23	1.23
1252	123	MT1214	fdxC	Chromosome:1308492-1308819	34696	Rv1177	1-to-1	8	4	1	1.23	3692	3670	11.8459	0.008	0.008	0.936841	0.974094	no	2	0	0	6830	5700	12.6131	0.261	0.261	0.0080299	0.0433729	yes	2	0	0	5736	5631	12.4726	0.026	0.026	0.791492	1	no	2	0	0	2912	5668	12.0668	-0.961	0.961
[truncated: 2,734 more rows]
[truncated: 75 more columns]

[truncated: 2 more sheets: table description, normC distributions]
